# Supplementary material for: KDM4B-mediated reduction of H3K9me3 and H3K36me3 levels improves somatic cell reprogramming into pluripotency
Source: Sci Rep. 2017 Aug 8;7:7514. doi: 10.1038/s41598-017-06569-2 (PMC5548918; doi:10.1038/s41598-017-06569-2)
Supplement: Supplementary file 2 — Table S1 [file 41598_2017_6569_MOESM2_ESM.xls]

## Sheet: Array_ESC_I vs NI
Gene	log2 ratio	Fold Change	P-Value	FDR adj P-value
Aass	2.27	4.825	0	0.008
2010001M09Rik	1.713	3.279	0	0.018
Mep1b	1.65	3.138	0	0.008
Drd2	1.595	3.021	0	0.058
Dcdc2a	1.39	2.621	0	0.022
Serpina3m	1.379	2.601	0	0.06
Tlr2	1.367	2.579	0	0.018
Fetub	1.191	2.282	0	0.034
Ube2l6	1.186	2.275	0	0.047
Ypel4	1.178	2.263	0	0.062
Mtnr1a	1.14	2.203	0	0.062
Serpina3k	1.035	2.049	0	0.022
St8sia5	1.019	2.026	0	0.038
Tspan2	1.014	2.019	0	0.06
1700074I03Rik	1.008	2.011	0	0.051
Slc16a9	0.959	1.943	0	0.051
Cyp2b10	0.957	1.941	0	0.065
I830012O16Rik	0.939	1.917	0	0.06
Dtx4	0.924	1.898	0	0.06
Slc16a14	0.919	1.89	0	0.034
Scnn1a	0.907	1.875	0	0.056
Dclk2	0.897	1.863	0	0.056
Egfl6	0.886	1.848	0	0.062
St14	0.882	1.842	0	0.062
Sfrp2	0.872	1.83	0	0.038
Emp2	0.86	1.815	0	0.06
Gm6360	0.839	1.789	0	0.054
Lamb3	0.807	1.75	0	0.06
Tmem53	0.783	1.721	0	0.045
Rin1	0.768	1.702	0	0.064
Ces8	0.748	1.679	0	0.062
Rbks	0.747	1.678	0	0.062
1110046J04Rik	0.741	1.672	0	0.06
Afap1	0.733	1.662	0	0.06
Fndc5	0.719	1.646	0	0.062
Sprr2k	0.711	1.637	0	0.047
Scn1b	0.711	1.637	0	0.066
Actg2	0.689	1.612	0	0.06
Dmrt1	0.675	1.597	0	0.062
Pla1a	0.666	1.587	0	0.062
Mb	0.657	1.577	0	0.06
Mustn1	0.641	1.56	0	0.062
Epha4	0.641	1.559	0	0.055
Frmd4b	0.64	1.558	0	0.065
Trim62	0.636	1.554	0	0.055
Tlr8	0.633	1.551	0	0.06
Grid2ip	0.626	1.544	0	0.06
Tesc	0.616	1.532	0	0.06
Ablim3	0.614	1.531	0	0.063
Timp2	0.612	1.529	0	0.058
Rab25	0.607	1.524	0	0.06
Trim54	0.606	1.522	0	0.06
Anxa5	0.602	1.518	0	0.06
Tinagl1	0.597	1.513	0	0.06
Ccdc19	0.595	1.51	0	0.062
Dcxr	0.592	1.507	0	0.06
C1rb	0.578	1.493	0	0.06
Ddhd1	0.573	1.487	0	0.06
Lhfp	0.571	1.485	0	0.058
App	0.57	1.485	0	0.063
6430598A04Rik	0.568	1.483	0	0.065
Acad9	0.56	1.474	0	0.06
Thbs1	0.559	1.473	0	0.062
Slc24a3	0.558	1.473	0	0.063
Arhgap10	0.555	1.469	0	0.06
Fam102a	0.554	1.468	0	0.06
Itgb5	0.55	1.464	0	0.06
Fads3	0.535	1.449	0	0.064
Comp	0.534	1.448	0	0.064
Rnf125	0.533	1.447	0	0.062
Tmem179	0.532	1.446	0	0.06
Cbs	0.527	1.441	0	0.06
Coro2a	0.523	1.437	0	0.065
Aebp1	0.523	1.437	0	0.062
Tmem120a	0.52	1.434	0	0.06
Sept4	0.512	1.426	0	0.062
1110036O03Rik	0.506	1.42	0	0.064
Dsc2	0.502	1.416	0	0.06
Ppap2b	0.497	1.411	0	0.062
2210023G05Rik	0.482	1.397	0	0.064
Nuak1	0.48	1.394	0	0.06
Creb3l4	0.473	1.388	0	0.064
Atf5	0.45	1.366	0	0.064
Mfap2	0.444	1.36	0	0.065
Krcc1	0.435	1.352	0	0.065
Ccnl2	-0.433	-1.35	0	0.065
Snhg3	-0.454	-1.37	0	0.062
Luc7l3	-0.459	-1.374	0	0.065
Gm14511	-0.465	-1.38	0	0.064
Gm16163	-0.484	-1.398	0	0.065
Tppp3	-0.491	-1.406	0	0.064
Cdyl	-0.503	-1.417	0	0.06
Zfa	-0.505	-1.419	0	0.062
Hnrpdl	-0.509	-1.423	0	0.06
Hmgcs1	-0.509	-1.423	0	0.062
Cks2	-0.531	-1.445	0	0.062
Sfrs13a	-0.532	-1.446	0	0.06
Fam169a	-0.535	-1.449	0	0.06
Dck	-0.537	-1.451	0	0.062
Kdm2b	-0.551	-1.465	0	0.062
Fbxw17	-0.557	-1.471	0	0.058
N4bp2l2	-0.558	-1.472	0	0.064
Apoa2	-0.565	-1.48	0	0.062
Mycn	-0.569	-1.483	0	0.06
Muc3	-0.569	-1.483	0	0.062
Cdc20	-0.569	-1.484	0	0.064
2810417H13Rik	-0.573	-1.487	0	0.062
Actn3	-0.574	-1.489	0	0.06
Kcnk5	-0.58	-1.495	0	0.057
Gm5901	-0.585	-1.5	0	0.06
D19Bwg1357e	-0.596	-1.511	0	0.06
Gm3255	-0.599	-1.515	0	0.063
1810014B01Rik	-0.599	-1.515	0	0.058
Cd6	-0.608	-1.524	0	0.06
Gm5485	-0.61	-1.526	0	0.064
Clk4	-0.63	-1.547	0	0.06
Gm10439	-0.632	-1.549	0	0.062
D330038O06Rik	-0.655	-1.574	0	0.06
Ube2g1	-0.677	-1.599	0	0.062
Igfbpl1	-0.679	-1.601	0	0.056
Ceacam2	-0.686	-1.609	0	0.055
Gm5134	-0.688	-1.611	0	0.06
Rad52	-0.689	-1.612	0	0.064
2410004N09Rik	-0.701	-1.626	0	0.06
Lgsn	-0.709	-1.635	0	0.06
Zfp428	-0.718	-1.645	0	0.057
Slc27a2	-0.725	-1.652	0	0.062
Zfp459	-0.741	-1.672	0	0.054
Slc38a2	-0.745	-1.676	0	0.062
Slfn9	-0.746	-1.677	0	0.063
Slc37a1	-0.748	-1.679	0	0.058
Grm2	-0.76	-1.694	0	0.058
Tmc5	-0.766	-1.7	0	0.06
Nfe2	-0.767	-1.702	0	0.06
Notum	-0.77	-1.705	0	0.06
Glod5	-0.771	-1.706	0	0.058
Rpa2	-0.774	-1.71	0	0.06
Psmb10	-0.78	-1.717	0	0.034
Pcyt1b	-0.782	-1.72	0	0.034
Ubfd1	-0.788	-1.727	0	0.034
Tle4	-0.797	-1.737	0	0.063
Zic2	-0.821	-1.767	0	0.034
Tfrc	-0.831	-1.779	0	0.055
Gap43	-0.835	-1.783	0	0.034
Myh13	-0.844	-1.795	0	0.06
Cabp4	-0.854	-1.808	0	0.038
2310007H09Rik	-0.863	-1.819	0	0.065
Porcn	-0.884	-1.846	0	0.06
Snord82	-0.892	-1.856	0	0.058
Fcgr2b	-0.895	-1.86	0	0.034
Wdr3	-0.907	-1.876	0	0.062
Zmat4	-0.942	-1.922	0	0.045
Bcl6b	-0.949	-1.93	0	0.06
Snord35b	-0.951	-1.933	0	0.065
Lefty1	-0.958	-1.942	0	0.034
Sgk2	-1.005	-2.007	0	0.06
6720418B01Rik	-1.035	-2.05	0	0.043
Gm2533	-1.065	-2.093	0	0.056
Gadd45g	-1.089	-2.127	0	0.06
Hes6	-1.099	-2.142	0	0.063
Epo	-1.117	-2.169	0	0.051
Hopx	-1.127	-2.184	0	0.034
Chst15	-1.128	-2.186	0	0.043
St8sia6	-1.132	-2.192	0	0.06
Alox5ap	-1.141	-2.205	0	0.034
Insm1	-1.142	-2.207	0	0.065
Dll1	-1.155	-2.226	0	0.022
Pitx2	-1.174	-2.256	0	0.06
Gm2891	-1.206	-2.307	0	0.058
Aire	-1.263	-2.4	0	0.038
Ripply1	-1.349	-2.548	0	0.043
Neurog3	-1.361	-2.569	0	0.051
Enox1	-1.429	-2.693	0	0.055
Pdk1	-1.463	-2.757	0	0.06
Tgm3	-1.47	-2.771	0	0.056
Trh	-1.657	-3.154	0	0.034
Apln	-1.713	-3.277	0	0.008
R3hdml	-1.831	-3.558	0	0.06
Fgf15	-1.904	-3.743	0	0.034
Lef1	-1.941	-3.84	0	0.023
7420416P09Rik	-2.635	-6.211	0	0.06
C130073F10Rik	1.272	2.415	0.001	0.067
Gm1614	1.251	2.379	0.001	0.067
Car2	1.104	2.15	0.001	0.067
Arsg	1.023	2.033	0.001	0.067
1700016M24Rik	0.997	1.995	0.001	0.066
Jph2	0.979	1.972	0.001	0.067
Slc23a1	0.963	1.949	0.001	0.067
Ahnak2	0.94	1.918	0.001	0.067
Qpct	0.929	1.903	0.001	0.066
Gdf15	0.874	1.833	0.001	0.067
Ccdc155	0.863	1.819	0.001	0.066
4930555I21Rik	0.857	1.812	0.001	0.067
Hexa	0.852	1.805	0.001	0.067
Orm2	0.839	1.789	0.001	0.066
Gm9904	0.823	1.769	0.001	0.067
Hspb8	0.797	1.737	0.001	0.066
Ugt1a9	0.784	1.722	0.001	0.066
Ugt1a1	0.752	1.684	0.001	0.067
AW549542	0.752	1.684	0.001	0.067
Gab2	0.75	1.682	0.001	0.067
B4galt4	0.745	1.676	0.001	0.066
Klf15	0.74	1.671	0.001	0.067
Slc22a18	0.736	1.666	0.001	0.067
1700026L06Rik	0.726	1.654	0.001	0.067
Cyr61	0.724	1.652	0.001	0.067
Ppp3cc	0.722	1.65	0.001	0.067
Cntn2	0.716	1.642	0.001	0.067
1700012O15Rik	0.708	1.634	0.001	0.067
6030419C18Rik	0.7	1.625	0.001	0.067
Col12a1	0.694	1.618	0.001	0.067
Ctsk	0.693	1.617	0.001	0.067
Cidea	0.684	1.607	0.001	0.067
Ttc7	0.678	1.6	0.001	0.066
Ccdc24	0.668	1.589	0.001	0.067
Hyal1	0.664	1.585	0.001	0.067
Cldn19	0.664	1.585	0.001	0.067
Lrrc4c	0.663	1.584	0.001	0.066
Ckmt1	0.654	1.574	0.001	0.066
A230009B12Rik	0.651	1.57	0.001	0.067
Olfm2	0.648	1.567	0.001	0.066
Csf3r	0.645	1.564	0.001	0.067
Cldn15	0.638	1.556	0.001	0.066
4930562F07Rik	0.631	1.549	0.001	0.067
Fam65b	0.622	1.539	0.001	0.067
Tmcc2	0.621	1.538	0.001	0.067
Gstz1	0.616	1.532	0.001	0.066
Gm1082	0.615	1.532	0.001	0.067
Thy1	0.615	1.532	0.001	0.067
Neu1	0.615	1.531	0.001	0.067
Usp43	0.614	1.531	0.001	0.066
Pappa	0.612	1.529	0.001	0.066
Gm6422	0.603	1.519	0.001	0.067
Slc4a11	0.6	1.516	0.001	0.067
Isg20	0.598	1.514	0.001	0.067
A930104D05Rik	0.589	1.504	0.001	0.066
Prss23	0.587	1.502	0.001	0.067
Loxl3	0.586	1.501	0.001	0.067
Idi2	0.585	1.5	0.001	0.067
Celsr1	0.575	1.49	0.001	0.067
Loxl1	0.574	1.489	0.001	0.067
Map3k9	0.573	1.487	0.001	0.067
Foxs1	0.567	1.481	0.001	0.066
D14Ertd426e	0.56	1.474	0.001	0.067
Serpinf1	0.558	1.472	0.001	0.066
Mypn	0.556	1.47	0.001	0.067
Sncg	0.553	1.467	0.001	0.067
Npnt	0.548	1.462	0.001	0.067
Mylk	0.545	1.459	0.001	0.066
Oplah	0.54	1.454	0.001	0.067
Gsn	0.54	1.454	0.001	0.066
Lad1	0.529	1.443	0.001	0.067
Adrb3	0.529	1.442	0.001	0.067
Scrn1	0.528	1.441	0.001	0.067
Lif	0.524	1.438	0.001	0.067
Efemp2	0.524	1.438	0.001	0.066
Srrm3	0.523	1.437	0.001	0.067
Ehd2	0.522	1.436	0.001	0.067
Cpe	0.521	1.435	0.001	0.067
Abca3	0.519	1.433	0.001	0.067
Lox	0.518	1.432	0.001	0.067
Sorbs3	0.517	1.431	0.001	0.067
Fbln5	0.515	1.429	0.001	0.066
Ctsl	0.515	1.429	0.001	0.066
4933439K11Rik	0.515	1.429	0.001	0.067
9530082P21Rik	0.511	1.425	0.001	0.066
Mt2	0.509	1.423	0.001	0.067
Traf1	0.505	1.419	0.001	0.066
4930451G09Rik	0.503	1.417	0.001	0.066
C630004H02Rik	0.5	1.414	0.001	0.067
Kctd1	0.494	1.408	0.001	0.067
Tnc	0.493	1.407	0.001	0.067
Cspg4	0.491	1.406	0.001	0.067
Lrp3	0.489	1.403	0.001	0.067
B3galtl	0.487	1.401	0.001	0.066
Slc8a2	0.487	1.401	0.001	0.066
Fbln2	0.483	1.398	0.001	0.067
Pcca	0.483	1.397	0.001	0.067
P4ha3	0.48	1.395	0.001	0.067
Ap1m2	0.475	1.39	0.001	0.067
Gnao1	0.467	1.382	0.001	0.067
Cd63	0.462	1.377	0.001	0.066
Pcmtd1	0.461	1.377	0.001	0.067
Itpr2	0.458	1.374	0.001	0.066
Procr	0.457	1.373	0.001	0.066
Cacna2d3	0.457	1.373	0.001	0.067
Ldhd	0.456	1.372	0.001	0.067
Oxct1	0.454	1.37	0.001	0.066
Suox	0.454	1.37	0.001	0.067
Pld3	0.452	1.368	0.001	0.067
Sema3b	0.452	1.368	0.001	0.066
Cldn6	0.451	1.367	0.001	0.067
Kank4	0.442	1.359	0.001	0.066
Bicc1	0.442	1.359	0.001	0.067
Krt16	0.439	1.356	0.001	0.067
Apoe	0.434	1.351	0.001	0.067
Stard10	0.434	1.351	0.001	0.067
Gm2719	0.433	1.35	0.001	0.067
Fkbp10	0.43	1.347	0.001	0.067
Gm8482	0.429	1.346	0.001	0.067
Paqr4	0.428	1.346	0.001	0.067
Plekho1	0.427	1.344	0.001	0.067
Gm12528	0.425	1.342	0.001	0.067
Gm15535	0.422	1.34	0.001	0.067
Cldn22	0.419	1.337	0.001	0.067
Htra1	0.417	1.335	0.001	0.067
A330074K22Rik	0.417	1.335	0.001	0.067
Mapk8ip2	0.409	1.328	0.001	0.067
Lama3	0.405	1.324	0.001	0.067
Acadl	0.404	1.324	0.001	0.067
5133400G04Rik	0.404	1.323	0.001	0.067
2810405K02Rik	0.401	1.32	0.001	0.066
Gpr158	0.398	1.318	0.001	0.067
Shkbp1	0.395	1.315	0.001	0.067
Serpinh1	0.394	1.314	0.001	0.067
Lpcat1	0.378	1.3	0.001	0.067
Unc93b1	0.377	1.299	0.001	0.067
Rhoc	0.376	1.298	0.001	0.067
G3bp1	-0.35	-1.275	0.001	0.067
Jarid2	-0.366	-1.289	0.001	0.067
Fam36a	-0.367	-1.29	0.001	0.067
1810022K09Rik	-0.371	-1.293	0.001	0.067
Gramd2	-0.374	-1.296	0.001	0.067
1110007A13Rik	-0.377	-1.299	0.001	0.067
Fam111a	-0.379	-1.3	0.001	0.067
Helq	-0.387	-1.307	0.001	0.067
Fgfr2	-0.389	-1.31	0.001	0.067
Clspn	-0.395	-1.315	0.001	0.067
Ddc	-0.395	-1.315	0.001	0.067
Set	-0.396	-1.316	0.001	0.067
Smarca5	-0.401	-1.32	0.001	0.067
Ythdc1	-0.401	-1.321	0.001	0.067
Pml	-0.408	-1.326	0.001	0.067
BC048679	-0.408	-1.326	0.001	0.067
Syce2	-0.408	-1.327	0.001	0.066
Rbm15	-0.414	-1.332	0.001	0.067
Rbm25	-0.415	-1.333	0.001	0.067
Cyp1a1	-0.415	-1.334	0.001	0.067
Zdbf2	-0.418	-1.336	0.001	0.067
Tet2	-0.419	-1.337	0.001	0.067
Mcm10	-0.424	-1.342	0.001	0.067
4930539E08Rik	-0.424	-1.342	0.001	0.066
Taf8	-0.424	-1.342	0.001	0.067
Nol9	-0.426	-1.343	0.001	0.067
Crkrs	-0.427	-1.344	0.001	0.067
Shmt1	-0.427	-1.344	0.001	0.067
Safb	-0.43	-1.347	0.001	0.067
Deb1	-0.432	-1.349	0.001	0.067
Sfpq	-0.435	-1.352	0.001	0.067
Boll	-0.436	-1.353	0.001	0.067
Fundc2	-0.439	-1.356	0.001	0.067
Mapk6	-0.441	-1.358	0.001	0.067
A430048G15Rik	-0.445	-1.362	0.001	0.067
E2f3	-0.448	-1.364	0.001	0.067
Cops5	-0.451	-1.367	0.001	0.067
Hspbap1	-0.454	-1.369	0.001	0.067
Itfg2	-0.454	-1.37	0.001	0.067
Degs1	-0.455	-1.371	0.001	0.067
Ddx51	-0.456	-1.371	0.001	0.067
4930525F21Rik	-0.456	-1.372	0.001	0.066
Stip1	-0.457	-1.373	0.001	0.066
1810007M14Rik	-0.459	-1.375	0.001	0.067
2410042D21Rik	-0.459	-1.375	0.001	0.067
Rab27a	-0.462	-1.377	0.001	0.066
Gm5815	-0.464	-1.38	0.001	0.067
Ttrap	-0.465	-1.38	0.001	0.067
Ceacam1	-0.465	-1.38	0.001	0.066
Snhg12	-0.466	-1.381	0.001	0.067
Sfrs2	-0.466	-1.382	0.001	0.066
Gm3134	-0.467	-1.382	0.001	0.067
Ada	-0.469	-1.384	0.001	0.067
Nfrkb	-0.469	-1.384	0.001	0.066
Tmem149	-0.473	-1.388	0.001	0.067
Abcg2	-0.475	-1.39	0.001	0.067
Ppid	-0.476	-1.391	0.001	0.067
Hus1	-0.479	-1.394	0.001	0.067
Fthl17	-0.482	-1.397	0.001	0.067
Arglu1	-0.485	-1.4	0.001	0.067
Bcor	-0.488	-1.402	0.001	0.067
Nufip2	-0.492	-1.407	0.001	0.066
Rnf113a1	-0.496	-1.41	0.001	0.067
Stra8	-0.497	-1.411	0.001	0.067
Gm6934	-0.499	-1.413	0.001	0.067
Rps3	-0.5	-1.415	0.001	0.066
Tmem29	-0.507	-1.421	0.001	0.067
Sars2	-0.508	-1.422	0.001	0.067
Higd1a	-0.511	-1.425	0.001	0.067
5830415F09Rik	-0.512	-1.426	0.001	0.067
H3f3a	-0.513	-1.427	0.001	0.067
4930471C06Rik	-0.514	-1.428	0.001	0.067
D730005E14Rik	-0.515	-1.429	0.001	0.066
Lrmp	-0.516	-1.43	0.001	0.067
Psmd3	-0.516	-1.43	0.001	0.067
Syncrip	-0.516	-1.43	0.001	0.067
Gtpbp10	-0.516	-1.43	0.001	0.067
Chek2	-0.517	-1.431	0.001	0.066
Ard1a	-0.518	-1.432	0.001	0.067
Bhlhe23	-0.518	-1.432	0.001	0.067
Gm11517	-0.52	-1.434	0.001	0.067
Krt79	-0.52	-1.434	0.001	0.067
Safb2	-0.524	-1.438	0.001	0.067
Dis3	-0.524	-1.438	0.001	0.067
Top1	-0.525	-1.439	0.001	0.067
Rbm22	-0.525	-1.439	0.001	0.067
Sfrs12	-0.525	-1.439	0.001	0.067
Pax2	-0.528	-1.442	0.001	0.067
Thrap3	-0.53	-1.444	0.001	0.067
Gm5515	-0.531	-1.445	0.001	0.067
Gm12241	-0.532	-1.446	0.001	0.067
Lhx6	-0.532	-1.446	0.001	0.067
Tufm	-0.533	-1.447	0.001	0.067
Ddx55	-0.534	-1.448	0.001	0.067
BC042761	-0.534	-1.448	0.001	0.066
Sf3a1	-0.536	-1.45	0.001	0.066
Kdm2a	-0.536	-1.45	0.001	0.066
Sall3	-0.537	-1.451	0.001	0.067
Hspa4	-0.539	-1.453	0.001	0.066
2410006H16Rik	-0.541	-1.455	0.001	0.066
Dgcr8	-0.543	-1.457	0.001	0.067
BC024063	-0.544	-1.458	0.001	0.067
D10Wsu102e	-0.545	-1.459	0.001	0.066
Manba	-0.548	-1.462	0.001	0.067
Trim2	-0.548	-1.462	0.001	0.067
LOC100038947	-0.549	-1.463	0.001	0.067
Exosc9	-0.552	-1.466	0.001	0.067
Thumpd1	-0.555	-1.47	0.001	0.067
Kbtbd8	-0.56	-1.474	0.001	0.066
Pigb	-0.562	-1.476	0.001	0.067
Bud13	-0.562	-1.476	0.001	0.066
OTTMUSG00000023151	-0.563	-1.477	0.001	0.067
BC026600	-0.565	-1.48	0.001	0.067
Klf5	-0.568	-1.483	0.001	0.067
Prrt2	-0.57	-1.485	0.001	0.067
Nrg2	-0.572	-1.486	0.001	0.066
Zic3	-0.572	-1.486	0.001	0.067
Zfx	-0.575	-1.489	0.001	0.066
Slc7a7	-0.577	-1.491	0.001	0.066
Zc3h18	-0.577	-1.492	0.001	0.067
Fkbp11	-0.578	-1.493	0.001	0.067
Stag2	-0.58	-1.494	0.001	0.067
BC067068	-0.58	-1.494	0.001	0.066
Rfx1	-0.581	-1.496	0.001	0.066
Rad51ap1	-0.582	-1.497	0.001	0.067
2810002D19Rik	-0.582	-1.497	0.001	0.067
Ulbp1	-0.583	-1.497	0.001	0.067
Snord35a	-0.583	-1.498	0.001	0.066
Zmynd19	-0.584	-1.499	0.001	0.067
Dnajc2	-0.586	-1.501	0.001	0.067
Naf1	-0.595	-1.51	0.001	0.066
BC003267	-0.597	-1.513	0.001	0.067
Amigo2	-0.6	-1.516	0.001	0.066
Utp14a	-0.605	-1.521	0.001	0.067
5530601H04Rik	-0.606	-1.522	0.001	0.066
Tiparp	-0.607	-1.523	0.001	0.067
9430008C03Rik	-0.61	-1.526	0.001	0.066
Dhx9	-0.611	-1.527	0.001	0.067
Raet1a	-0.612	-1.529	0.001	0.067
Efcab2	-0.613	-1.53	0.001	0.067
Eif3a	-0.615	-1.531	0.001	0.067
Sf4	-0.619	-1.535	0.001	0.066
Ott	-0.62	-1.536	0.001	0.067
Rian	-0.625	-1.543	0.001	0.067
Dnmt3l	-0.625	-1.543	0.001	0.067
2700097O09Rik	-0.629	-1.546	0.001	0.067
Rfc3	-0.63	-1.548	0.001	0.066
Prps2	-0.633	-1.55	0.001	0.067
Gm9564	-0.636	-1.554	0.001	0.067
Elmo1	-0.637	-1.556	0.001	0.067
Hif1an	-0.642	-1.56	0.001	0.067
Zc3h12a	-0.643	-1.561	0.001	0.067
Scoc	-0.644	-1.563	0.001	0.067
E2f2	-0.646	-1.565	0.001	0.067
Magel2	-0.647	-1.566	0.001	0.067
Tm4sf5	-0.649	-1.569	0.001	0.067
Snrnp48	-0.65	-1.57	0.001	0.066
Klhl1	-0.655	-1.574	0.001	0.066
Etnk2	-0.656	-1.576	0.001	0.067
Mip	-0.666	-1.587	0.001	0.066
4930404I05Rik	-0.674	-1.595	0.001	0.067
Lefty2	-0.684	-1.606	0.001	0.066
Gm2434	-0.685	-1.608	0.001	0.066
Luc7l	-0.689	-1.612	0.001	0.067
Sfmbt2	-0.691	-1.614	0.001	0.067
Ppp1r3g	-0.691	-1.614	0.001	0.066
Gm5914	-0.692	-1.616	0.001	0.067
2900041M22Rik	-0.7	-1.625	0.001	0.067
D430020J02Rik	-0.701	-1.626	0.001	0.067
1700001L05Rik	-0.717	-1.643	0.001	0.067
BC024479	-0.718	-1.645	0.001	0.067
Bcl11a	-0.719	-1.646	0.001	0.067
Gck	-0.721	-1.648	0.001	0.066
Taf1d	-0.731	-1.659	0.001	0.067
Snhg8	-0.732	-1.661	0.001	0.067
Tro	-0.733	-1.662	0.001	0.067
Slc16a3	-0.734	-1.663	0.001	0.067
Sox13	-0.742	-1.673	0.001	0.067
Ankrd6	-0.747	-1.678	0.001	0.067
Dido1	-0.752	-1.684	0.001	0.066
Sfrs18	-0.761	-1.695	0.001	0.067
Nfx1	-0.77	-1.706	0.001	0.067
Slc5a4b	-0.81	-1.753	0.001	0.067
Oas2	-0.814	-1.758	0.001	0.066
Ahctf1	-0.815	-1.759	0.001	0.067
Vwa1	-0.832	-1.78	0.001	0.067
Gm8620	-0.838	-1.788	0.001	0.066
Fgf18	-0.842	-1.793	0.001	0.067
2200002K05Rik	-0.847	-1.799	0.001	0.067
Tnfrsf1b	-0.847	-1.799	0.001	0.066
Tcf15	-0.847	-1.799	0.001	0.067
Calca	-0.851	-1.803	0.001	0.067
C430010C01	-0.856	-1.81	0.001	0.067
Mrpl20	-0.856	-1.81	0.001	0.067
Usp44	-0.857	-1.811	0.001	0.067
Ttc30a1	-0.859	-1.814	0.001	0.067
Dtx3l	-0.864	-1.819	0.001	0.066
St6galnac2	-0.887	-1.85	0.001	0.067
Fam184b	-0.889	-1.852	0.001	0.067
Gm9693	-0.897	-1.862	0.001	0.067
Ucma	-0.912	-1.882	0.001	0.066
Cdkn1c	-0.912	-1.882	0.001	0.067
Myo1g	-0.922	-1.894	0.001	0.066
G2e3	-0.927	-1.901	0.001	0.067
Gm98	-0.964	-1.951	0.001	0.066
Usp26	-0.966	-1.953	0.001	0.067
Irx4	-0.978	-1.969	0.001	0.067
Dll3	-1.002	-2.002	0.001	0.067
Enpp3	-1.004	-2.006	0.001	0.067
Fam19a4	-1.007	-2.01	0.001	0.067
Gdap10	-1.018	-2.026	0.001	0.066
B830012L14Rik	-1.031	-2.043	0.001	0.067
Nrsn2	-1.039	-2.055	0.001	0.066
Pnma5	-1.044	-2.062	0.001	0.067
Lrrn2	-1.087	-2.124	0.001	0.067
Sepp1	-1.11	-2.159	0.001	0.066
B230325K18Rik	-1.157	-2.23	0.001	0.066
4930443B20Rik	-1.165	-2.243	0.001	0.067
Sema3e	-1.206	-2.307	0.001	0.066
Gm5774	-1.259	-2.393	0.001	0.066
P2ry2	-1.265	-2.403	0.001	0.067
Cass4	-1.298	-2.459	0.001	0.067
Gbx2	-1.345	-2.541	0.001	0.067
Pax8	-1.36	-2.567	0.001	0.067
Snord61	-1.466	-2.762	0.001	0.067
Spry4	-1.586	-3.001	0.001	0.067
Tnfsf11	-1.72	-3.294	0.001	0.066
Gm104	1.184	2.271	0.002	0.071
Rnf157	1.049	2.07	0.002	0.067
Tgfb3	0.964	1.95	0.002	0.071
2410137F16Rik	0.959	1.944	0.002	0.067
Mocos	0.895	1.859	0.002	0.072
Lyz2	0.866	1.822	0.002	0.071
Gm128	0.856	1.81	0.002	0.071
Got1l1	0.836	1.785	0.002	0.068
Extl1	0.772	1.707	0.002	0.069
P2rx4	0.765	1.7	0.002	0.073
Zfp385c	0.762	1.696	0.002	0.071
Btn1a1	0.759	1.692	0.002	0.069
Ly6g6c	0.743	1.674	0.002	0.072
Letmd1	0.74	1.67	0.002	0.068
Ccdc69	0.737	1.666	0.002	0.072
Tmem117	0.702	1.627	0.002	0.07
Gsto2	0.686	1.609	0.002	0.071
Cacng3	0.682	1.604	0.002	0.071
Slc6a12	0.669	1.59	0.002	0.071
Efemp1	0.652	1.572	0.002	0.071
Ccdc80	0.651	1.57	0.002	0.067
Lcp1	0.645	1.564	0.002	0.073
Trpv4	0.645	1.563	0.002	0.07
Ebf4	0.642	1.56	0.002	0.073
C130074G19Rik	0.638	1.556	0.002	0.071
Patl2	0.63	1.548	0.002	0.071
Lrrc16b	0.617	1.533	0.002	0.072
Nlrp4a	0.616	1.533	0.002	0.073
Msrb3	0.615	1.532	0.002	0.074
Abcg4	0.615	1.532	0.002	0.071
Hnf1a	0.611	1.527	0.002	0.069
Ctgf	0.6	1.516	0.002	0.069
D4Bwg0951e	0.583	1.498	0.002	0.072
Gdpd5	0.576	1.491	0.002	0.072
1110032E23Rik	0.57	1.484	0.002	0.069
Pnck	0.567	1.481	0.002	0.07
Axl	0.567	1.481	0.002	0.073
Gulo	0.566	1.48	0.002	0.072
Tacstd2	0.563	1.478	0.002	0.068
Clic1	0.561	1.475	0.002	0.068
Cgref1	0.56	1.475	0.002	0.071
B2m	0.549	1.463	0.002	0.068
Gm22	0.548	1.462	0.002	0.071
Grina	0.548	1.462	0.002	0.071
Doc2b	0.546	1.46	0.002	0.07
Galnt9	0.543	1.457	0.002	0.073
Loxl4	0.541	1.455	0.002	0.069
Tm4sf1	0.527	1.441	0.002	0.071
Mael	0.519	1.433	0.002	0.072
E130018O15Rik	0.517	1.431	0.002	0.072
Gm4489	0.513	1.427	0.002	0.073
Styxl1	0.513	1.427	0.002	0.073
Alox12	0.512	1.426	0.002	0.069
Sardh	0.511	1.425	0.002	0.068
AU040320	0.511	1.425	0.002	0.072
Zfp629	0.51	1.424	0.002	0.069
Gm7120	0.51	1.424	0.002	0.072
BC018242	0.501	1.415	0.002	0.069
Hpn	0.499	1.413	0.002	0.071
Fgfrl1	0.498	1.412	0.002	0.071
2610204M08Rik	0.496	1.41	0.002	0.071
Mmrn2	0.492	1.406	0.002	0.069
Hspa2	0.491	1.406	0.002	0.071
P2ry14	0.487	1.402	0.002	0.071
Galntl4	0.486	1.401	0.002	0.072
Pitpnm1	0.485	1.399	0.002	0.072
Olfr786	0.484	1.399	0.002	0.071
Epdr1	0.482	1.396	0.002	0.068
Tm7sf4	0.474	1.389	0.002	0.07
Itprip	0.471	1.386	0.002	0.067
2610019F03Rik	0.466	1.382	0.002	0.071
Tmeff2	0.466	1.381	0.002	0.069
Amigo1	0.464	1.379	0.002	0.067
Syde1	0.462	1.378	0.002	0.071
Ccnd2	0.459	1.375	0.002	0.069
Pygm	0.458	1.374	0.002	0.071
Lrrc32	0.456	1.372	0.002	0.072
Agpat4	0.445	1.361	0.002	0.073
Chst8	0.44	1.357	0.002	0.067
Aatk	0.439	1.356	0.002	0.071
Flnc	0.43	1.347	0.002	0.07
Cyp2j13	0.428	1.345	0.002	0.068
Cnrip1	0.426	1.344	0.002	0.072
Nelf	0.422	1.34	0.002	0.072
Osgin1	0.418	1.336	0.002	0.071
Plekhg2	0.417	1.335	0.002	0.069
Gpnmb	0.405	1.324	0.002	0.071
Zmynd15	0.394	1.314	0.002	0.073
Gipc1	0.387	1.308	0.002	0.071
Atp6v1b1	0.387	1.308	0.002	0.073
Ptpdc1	0.386	1.307	0.002	0.071
Mrc2	0.379	1.301	0.002	0.072
Rgs14	0.379	1.3	0.002	0.072
Sh3kbp1	0.372	1.294	0.002	0.071
Sord	0.37	1.293	0.002	0.073
Gm2599	0.37	1.292	0.002	0.071
Chid1	0.366	1.288	0.002	0.073
Shisa5	0.364	1.287	0.002	0.072
Wfs1	0.363	1.286	0.002	0.072
Csrp1	0.362	1.285	0.002	0.071
Coro1b	0.358	1.282	0.002	0.071
Pdpn	0.356	1.28	0.002	0.069
Gm9892	0.354	1.278	0.002	0.072
Cpne2	0.353	1.277	0.002	0.071
Ano10	0.349	1.274	0.002	0.071
Pawr	0.349	1.273	0.002	0.071
Mybpc2	0.347	1.272	0.002	0.067
Dbndd2	0.345	1.27	0.002	0.07
Mapk12	0.344	1.27	0.002	0.071
Mpv17l2	0.342	1.267	0.002	0.071
Ogfod2	0.34	1.266	0.002	0.069
9530058B02Rik	0.34	1.266	0.002	0.071
Gba	0.339	1.265	0.002	0.068
AI182371	0.311	1.241	0.002	0.073
Hnrnpa0	-0.315	-1.244	0.002	0.073
Pkm2	-0.326	-1.254	0.002	0.073
Sema4a	-0.329	-1.256	0.002	0.071
C79407	-0.332	-1.258	0.002	0.072
Upf1	-0.332	-1.259	0.002	0.073
Zfp740	-0.338	-1.264	0.002	0.073
Melk	-0.349	-1.273	0.002	0.072
Gm8172	-0.352	-1.277	0.002	0.073
Ino80	-0.353	-1.277	0.002	0.072
Maoa	-0.354	-1.278	0.002	0.069
AF529169	-0.358	-1.282	0.002	0.073
Cdv3	-0.367	-1.29	0.002	0.07
Hnrnpab	-0.369	-1.291	0.002	0.073
R3hcc1	-0.371	-1.293	0.002	0.069
Rcor2	-0.372	-1.294	0.002	0.071
Rps13	-0.375	-1.297	0.002	0.073
Gnl3	-0.375	-1.297	0.002	0.073
Hnrnpu	-0.375	-1.297	0.002	0.071
Srcap	-0.377	-1.299	0.002	0.069
Fzd5	-0.377	-1.299	0.002	0.069
Smc2	-0.378	-1.3	0.002	0.072
Atad3a	-0.381	-1.302	0.002	0.072
Chaf1b	-0.383	-1.304	0.002	0.072
Spink10	-0.383	-1.304	0.002	0.071
Raet1e	-0.383	-1.304	0.002	0.071
Mad2l1	-0.386	-1.307	0.002	0.071
Mcm9	-0.388	-1.309	0.002	0.073
Taf9	-0.39	-1.31	0.002	0.073
BC002059	-0.39	-1.31	0.002	0.073
Xpo4	-0.394	-1.314	0.002	0.069
Prpf4b	-0.397	-1.317	0.002	0.071
Cyb5b	-0.398	-1.318	0.002	0.072
Sec61a1	-0.398	-1.318	0.002	0.07
Epc1	-0.4	-1.32	0.002	0.069
Mak16	-0.401	-1.321	0.002	0.071
Usp36	-0.401	-1.321	0.002	0.071
Rsf1	-0.402	-1.322	0.002	0.071
Terf1	-0.404	-1.323	0.002	0.071
Aatf	-0.405	-1.324	0.002	0.069
Trim26	-0.405	-1.324	0.002	0.067
2500002B13Rik	-0.407	-1.326	0.002	0.068
Zfp532	-0.408	-1.327	0.002	0.07
Cdc42ep4	-0.41	-1.328	0.002	0.067
Mrpl34	-0.414	-1.332	0.002	0.07
Nono	-0.414	-1.332	0.002	0.072
Kcnk1	-0.414	-1.332	0.002	0.069
Gar1	-0.415	-1.333	0.002	0.069
Btf3l4	-0.417	-1.335	0.002	0.069
Pyroxd1	-0.419	-1.337	0.002	0.073
1810035L17Rik	-0.421	-1.339	0.002	0.07
Jmjd6	-0.423	-1.34	0.002	0.071
Suhw4	-0.425	-1.342	0.002	0.073
Armcx1	-0.426	-1.343	0.002	0.07
Gm9484	-0.427	-1.345	0.002	0.067
Ccnt2	-0.43	-1.347	0.002	0.071
Sft2d1	-0.43	-1.347	0.002	0.071
Myo1f	-0.431	-1.348	0.002	0.069
Dna2	-0.437	-1.353	0.002	0.069
Lime1	-0.439	-1.356	0.002	0.069
2700012I20Rik	-0.44	-1.356	0.002	0.071
Ubl3	-0.441	-1.357	0.002	0.073
Mbd1	-0.442	-1.359	0.002	0.072
Lmf1	-0.443	-1.359	0.002	0.071
D7Ertd715e	-0.443	-1.36	0.002	0.069
Cbwd1	-0.448	-1.364	0.002	0.071
Cd3g	-0.449	-1.365	0.002	0.071
Ddx21	-0.45	-1.366	0.002	0.069
Cherp	-0.452	-1.367	0.002	0.07
Mlf1ip	-0.452	-1.368	0.002	0.073
Ripk3	-0.454	-1.37	0.002	0.067
Plk3	-0.454	-1.37	0.002	0.069
Timm9	-0.456	-1.371	0.002	0.073
2810422O20Rik	-0.456	-1.372	0.002	0.067
Pak1ip1	-0.456	-1.372	0.002	0.071
OTTMUSG00000002191	-0.458	-1.374	0.002	0.068
Anp32a	-0.46	-1.376	0.002	0.071
Zfp445	-0.461	-1.377	0.002	0.07
Uso1	-0.462	-1.377	0.002	0.071
Ngfr	-0.464	-1.38	0.002	0.07
Cstf2t	-0.465	-1.381	0.002	0.069
Nle1	-0.466	-1.381	0.002	0.071
Rbm6	-0.466	-1.381	0.002	0.069
Zfp446	-0.469	-1.385	0.002	0.072
5133400J02Rik	-0.471	-1.386	0.002	0.071
Cryba4	-0.472	-1.387	0.002	0.073
4932441K18Rik	-0.474	-1.388	0.002	0.07
Kdm5b	-0.478	-1.393	0.002	0.069
Mybpc1	-0.483	-1.397	0.002	0.071
Srrt	-0.483	-1.398	0.002	0.069
Snrpg	-0.486	-1.401	0.002	0.069
Ddx17	-0.486	-1.401	0.002	0.069
Gm3517	-0.488	-1.402	0.002	0.069
Tsr1	-0.499	-1.414	0.002	0.072
Ptcd3	-0.501	-1.416	0.002	0.069
Ncrna00086	-0.501	-1.416	0.002	0.07
Fxn	-0.504	-1.418	0.002	0.072
B230206F22Rik	-0.506	-1.42	0.002	0.072
Klhdc4	-0.518	-1.432	0.002	0.071
Txn2	-0.519	-1.433	0.002	0.068
H2-M5	-0.523	-1.437	0.002	0.067
Gm10451	-0.523	-1.437	0.002	0.071
Gm5931	-0.526	-1.44	0.002	0.071
Hnrnpm	-0.529	-1.442	0.002	0.07
Pms2	-0.529	-1.443	0.002	0.071
Raf1	-0.532	-1.446	0.002	0.072
Brp16	-0.532	-1.446	0.002	0.071
Sfrs6	-0.532	-1.446	0.002	0.069
Gm6320	-0.533	-1.447	0.002	0.072
2010109K11Rik	-0.534	-1.447	0.002	0.072
Sltm	-0.536	-1.45	0.002	0.073
BC020535	-0.537	-1.451	0.002	0.072
Ptpn6	-0.54	-1.454	0.002	0.071
2310043J07Rik	-0.54	-1.454	0.002	0.072
Bnip3l	-0.541	-1.455	0.002	0.072
Zfp105	-0.542	-1.456	0.002	0.071
Hsd17b11	-0.545	-1.459	0.002	0.072
Tmem69	-0.549	-1.463	0.002	0.071
Kti12	-0.561	-1.475	0.002	0.073
Cnpy1	-0.566	-1.481	0.002	0.067
Whsc2	-0.572	-1.486	0.002	0.071
Gm9307	-0.584	-1.499	0.002	0.067
Rbm41	-0.585	-1.5	0.002	0.071
Kndc1	-0.591	-1.506	0.002	0.073
Lrrc4	-0.595	-1.51	0.002	0.071
Rimbp2	-0.597	-1.512	0.002	0.072
Gm2075	-0.597	-1.513	0.002	0.071
Rg9mtd2	-0.602	-1.517	0.002	0.073
Alkbh1	-0.613	-1.53	0.002	0.069
Gm572	-0.614	-1.53	0.002	0.073
T	-0.621	-1.538	0.002	0.071
Tlcd1	-0.622	-1.539	0.002	0.069
Fam98b	-0.624	-1.541	0.002	0.071
2700038G22Rik	-0.629	-1.547	0.002	0.071
Gm4400	-0.631	-1.549	0.002	0.072
Cox7b	-0.632	-1.549	0.002	0.071
Tapbpl	-0.633	-1.55	0.002	0.071
4933404O12Rik	-0.634	-1.552	0.002	0.067
Bdp1	-0.636	-1.554	0.002	0.072
Ssbp1	-0.636	-1.554	0.002	0.07
Vash2	-0.64	-1.558	0.002	0.071
D230037D09Rik	-0.651	-1.57	0.002	0.071
Gm4092	-0.653	-1.572	0.002	0.069
Gna14	-0.654	-1.574	0.002	0.071
Qser1	-0.657	-1.576	0.002	0.071
C330013F16Rik	-0.666	-1.586	0.002	0.071
Casp2	-0.666	-1.587	0.002	0.07
1700109H08Rik	-0.667	-1.587	0.002	0.071
Mtap7d3	-0.674	-1.596	0.002	0.072
Gjb1	-0.675	-1.597	0.002	0.072
B3galt6	-0.675	-1.597	0.002	0.071
Angptl4	-0.683	-1.606	0.002	0.073
Tbrg3	-0.694	-1.617	0.002	0.073
Ncoa5	-0.704	-1.629	0.002	0.068
Xlr3b	-0.705	-1.63	0.002	0.07
Cd200r2	-0.705	-1.63	0.002	0.071
Oas1g	-0.712	-1.639	0.002	0.069
Bcl2l11	-0.718	-1.645	0.002	0.069
Slc9a4	-0.728	-1.656	0.002	0.069
Ccnb1ip1	-0.738	-1.668	0.002	0.072
Akr1b8	-0.74	-1.67	0.002	0.071
Mat2a	-0.762	-1.695	0.002	0.069
6430411K18Rik	-0.764	-1.698	0.002	0.071
Ebna1bp2	-0.776	-1.712	0.002	0.069
Rwdd2b	-0.791	-1.73	0.002	0.069
Lrch2	-0.792	-1.732	0.002	0.071
Htr3a	-0.808	-1.751	0.002	0.069
4930524J08Rik	-0.834	-1.783	0.002	0.071
Slc6a15	-0.86	-1.815	0.002	0.067
Clk1	-0.881	-1.841	0.002	0.073
Gen1	-0.888	-1.851	0.002	0.067
Calhm3	-0.904	-1.871	0.002	0.071
Pfkfb3	-0.93	-1.905	0.002	0.072
Gm3598	-0.93	-1.905	0.002	0.072
Myl7	-0.931	-1.907	0.002	0.072
Magohb	-0.995	-1.993	0.002	0.071
N6amt2	-1.03	-2.043	0.002	0.071
Otop1	-1.164	-2.241	0.002	0.067
Spn	-1.28	-2.428	0.002	0.071
Ankrd37	-2.056	-4.159	0.002	0.067
Entpd3	1.452	2.736	0.003	0.074
Cpt1b	1.371	2.586	0.003	0.074
Ablim2	1.3	2.463	0.003	0.078
Actl6b	0.963	1.949	0.003	0.076
Cldn7	0.945	1.926	0.003	0.075
Aox3	0.902	1.868	0.003	0.076
Gm6168	0.873	1.832	0.003	0.079
Serpina3n	0.865	1.821	0.003	0.076
Gm13023	0.841	1.791	0.003	0.078
Phyhd1	0.813	1.757	0.003	0.074
Mrgpre	0.783	1.721	0.003	0.075
Cyp2j5	0.764	1.698	0.003	0.076
Wisp2	0.76	1.693	0.003	0.076
Ceacam10	0.75	1.682	0.003	0.077
Mdh1b	0.695	1.618	0.003	0.076
Gm6955	0.694	1.618	0.003	0.074
Katnal1	0.694	1.618	0.003	0.075
Ccdc48	0.693	1.617	0.003	0.079
4921517L17Rik	0.675	1.596	0.003	0.076
Gm8674	0.645	1.563	0.003	0.076
4833412C05Rik	0.643	1.562	0.003	0.078
Fa2h	0.642	1.561	0.003	0.078
2700054A10Rik	0.614	1.53	0.003	0.078
Col8a1	0.604	1.52	0.003	0.078
Ppil6	0.598	1.514	0.003	0.074
G6pc3	0.595	1.51	0.003	0.079
Shisa4	0.591	1.507	0.003	0.076
Cdh22	0.577	1.492	0.003	0.076
Tagln	0.567	1.482	0.003	0.078
Sox14	0.566	1.48	0.003	0.078
Camk1	0.566	1.48	0.003	0.077
Ltk	0.563	1.477	0.003	0.079
Sema4f	0.561	1.475	0.003	0.078
Klhl26	0.55	1.464	0.003	0.074
Dkkl1	0.549	1.463	0.003	0.075
2900057B20Rik	0.549	1.463	0.003	0.076
Gm15478	0.545	1.459	0.003	0.078
Plcl1	0.534	1.448	0.003	0.075
Cyp46a1	0.529	1.443	0.003	0.076
Clec2h	0.528	1.442	0.003	0.074
Gm4038	0.524	1.438	0.003	0.076
Zfp503	0.508	1.422	0.003	0.076
Relb	0.496	1.41	0.003	0.076
4933400A11Rik	0.481	1.395	0.003	0.078
Lrrc8a	0.467	1.382	0.003	0.074
Ppapdc1a	0.466	1.382	0.003	0.076
Rgs16	0.465	1.38	0.003	0.078
Rhbdf1	0.463	1.378	0.003	0.078
9930013L23Rik	0.456	1.372	0.003	0.075
Krt2	0.452	1.368	0.003	0.076
Olfr1225	0.447	1.363	0.003	0.075
Tbc1d9b	0.447	1.363	0.003	0.077
Cdh3	0.446	1.362	0.003	0.076
4930407I10Rik	0.442	1.358	0.003	0.077
Atp1b1	0.439	1.355	0.003	0.075
Ugt1a6a	0.438	1.354	0.003	0.076
Ift122	0.434	1.351	0.003	0.074
Tead4	0.431	1.348	0.003	0.077
A930009E05Rik	0.431	1.348	0.003	0.074
Morn1	0.43	1.348	0.003	0.077
Nudt18	0.429	1.347	0.003	0.078
Synpo	0.429	1.346	0.003	0.079
Man2a2	0.427	1.345	0.003	0.078
Dtx1	0.422	1.34	0.003	0.076
Slc25a33	0.415	1.333	0.003	0.078
Calcrl	0.398	1.318	0.003	0.076
Adam9	0.398	1.318	0.003	0.077
Adamts6	0.394	1.314	0.003	0.079
Gm5165	0.388	1.309	0.003	0.079
Dgka	0.387	1.307	0.003	0.075
RP23-157O10.7	0.386	1.307	0.003	0.076
Itfg3	0.384	1.305	0.003	0.077
Tcn2	0.382	1.303	0.003	0.074
Ccbl2	0.382	1.303	0.003	0.074
Os9	0.377	1.299	0.003	0.078
Gas6	0.375	1.297	0.003	0.079
Efs	0.374	1.296	0.003	0.078
Gm3648	0.373	1.295	0.003	0.076
Amfr	0.372	1.294	0.003	0.078
Arpc1b	0.372	1.294	0.003	0.077
Atxn1	0.371	1.293	0.003	0.075
Pramef12	0.364	1.287	0.003	0.078
Pnpla7	0.363	1.286	0.003	0.075
Itgb4	0.361	1.285	0.003	0.075
Lamb2	0.359	1.283	0.003	0.075
H6pd	0.356	1.279	0.003	0.077
Tpm4	0.353	1.277	0.003	0.075
Fam131b	0.347	1.272	0.003	0.078
Rassf8	0.343	1.268	0.003	0.076
Nfic	0.341	1.267	0.003	0.075
Usp46	0.338	1.264	0.003	0.079
Reep6	0.337	1.263	0.003	0.077
Tshz2	0.331	1.258	0.003	0.075
Leprel2	0.325	1.252	0.003	0.077
Ppap2c	0.308	1.238	0.003	0.078
Fus	-0.291	-1.223	0.003	0.077
Spr	-0.294	-1.226	0.003	0.078
Cenpl	-0.305	-1.236	0.003	0.075
Smarcd3	-0.317	-1.246	0.003	0.078
A730046J19Rik	-0.323	-1.251	0.003	0.076
Nxt1	-0.325	-1.253	0.003	0.076
Vps11	-0.325	-1.253	0.003	0.075
Nat10	-0.326	-1.254	0.003	0.074
Fzd7	-0.329	-1.256	0.003	0.076
Eif5	-0.33	-1.257	0.003	0.077
Lin9	-0.33	-1.257	0.003	0.076
Cpsf2	-0.338	-1.264	0.003	0.078
Cdca8	-0.34	-1.265	0.003	0.076
2210018M11Rik	-0.34	-1.266	0.003	0.074
Srebf1	-0.342	-1.268	0.003	0.078
Tsr2	-0.343	-1.268	0.003	0.079
Kdm3a	-0.343	-1.269	0.003	0.076
Ing3	-0.345	-1.27	0.003	0.076
Cwc22	-0.349	-1.274	0.003	0.076
Rrp15	-0.349	-1.274	0.003	0.075
Pnrc2	-0.352	-1.276	0.003	0.076
Rnf145	-0.353	-1.277	0.003	0.079
Pomp	-0.353	-1.277	0.003	0.075
Psmd9	-0.355	-1.279	0.003	0.074
Suv39h2	-0.358	-1.281	0.003	0.076
Kdm6a	-0.358	-1.282	0.003	0.077
D1Bwg0212e	-0.361	-1.284	0.003	0.076
Phf20	-0.364	-1.287	0.003	0.075
Stk4	-0.365	-1.288	0.003	0.077
4930568A12Rik	-0.366	-1.288	0.003	0.077
Gm6877	-0.371	-1.293	0.003	0.076
Prosc	-0.379	-1.3	0.003	0.077
Dcaf8	-0.379	-1.301	0.003	0.076
Tub	-0.383	-1.304	0.003	0.077
Clgn	-0.384	-1.305	0.003	0.078
Eif3d	-0.385	-1.306	0.003	0.077
BC055324	-0.386	-1.306	0.003	0.076
Gm5635	-0.388	-1.309	0.003	0.076
Prr8	-0.391	-1.311	0.003	0.076
Rsrc2	-0.392	-1.312	0.003	0.079
Bnip1	-0.392	-1.313	0.003	0.078
Fam53c	-0.394	-1.314	0.003	0.076
Cbx1	-0.396	-1.316	0.003	0.077
Ccna2	-0.396	-1.316	0.003	0.075
Obfc2a	-0.399	-1.318	0.003	0.077
Zmym1	-0.401	-1.321	0.003	0.078
2610307P16Rik	-0.404	-1.323	0.003	0.078
Ano8	-0.405	-1.324	0.003	0.076
D14Abb1e	-0.407	-1.326	0.003	0.076
Snapc4	-0.407	-1.326	0.003	0.075
Itga10	-0.408	-1.327	0.003	0.076
D17H6S56E-5	-0.409	-1.327	0.003	0.077
Thoc1	-0.409	-1.328	0.003	0.076
Prmt3	-0.41	-1.328	0.003	0.076
Mrps22	-0.41	-1.329	0.003	0.078
2010204K13Rik	-0.411	-1.329	0.003	0.078
3110001D03Rik	-0.411	-1.329	0.003	0.079
Rpain	-0.412	-1.33	0.003	0.074
Zfp26	-0.413	-1.331	0.003	0.078
Smc6	-0.418	-1.336	0.003	0.078
Pdcd11	-0.42	-1.338	0.003	0.075
Ipo7	-0.421	-1.339	0.003	0.078
Gtf2h2	-0.421	-1.339	0.003	0.076
Rg9mtd1	-0.422	-1.34	0.003	0.076
Smcr8	-0.423	-1.34	0.003	0.077
A230103J11Rik	-0.423	-1.341	0.003	0.078
Raet1b	-0.425	-1.342	0.003	0.079
Urb1	-0.425	-1.343	0.003	0.076
Rala	-0.432	-1.349	0.003	0.076
Gm12571	-0.432	-1.349	0.003	0.076
Syvn1	-0.436	-1.353	0.003	0.078
Luzp4	-0.436	-1.353	0.003	0.077
Timm8a1	-0.439	-1.356	0.003	0.074
1700054O13Rik	-0.44	-1.357	0.003	0.077
Raet1c	-0.441	-1.358	0.003	0.075
Fubp3	-0.443	-1.36	0.003	0.076
Mdn1	-0.448	-1.365	0.003	0.075
Masp2	-0.458	-1.374	0.003	0.074
Ankrd10	-0.468	-1.383	0.003	0.078
Cetn3	-0.468	-1.383	0.003	0.074
Zmat2	-0.469	-1.384	0.003	0.076
Rsbn1l	-0.477	-1.391	0.003	0.075
Myst4	-0.477	-1.392	0.003	0.076
Fbxo9	-0.477	-1.392	0.003	0.079
Gm9909	-0.479	-1.393	0.003	0.077
Atp5f1	-0.481	-1.396	0.003	0.078
Ercc2	-0.482	-1.397	0.003	0.078
Atg16l1	-0.486	-1.401	0.003	0.077
Nhej1	-0.486	-1.401	0.003	0.075
Gm7135	-0.49	-1.404	0.003	0.074
Ankrd54	-0.493	-1.407	0.003	0.078
9430038I01Rik	-0.499	-1.413	0.003	0.077
5730601F06Rik	-0.503	-1.417	0.003	0.074
Cfp	-0.504	-1.418	0.003	0.077
2310033P09Rik	-0.509	-1.423	0.003	0.079
Scrg1	-0.509	-1.423	0.003	0.076
Trmt2a	-0.509	-1.423	0.003	0.079
Nav2	-0.51	-1.424	0.003	0.076
Srp19	-0.51	-1.424	0.003	0.074
Ccdc115	-0.515	-1.429	0.003	0.075
Gm4356	-0.524	-1.438	0.003	0.078
Camk1d	-0.528	-1.442	0.003	0.076
H2-M10.4	-0.529	-1.443	0.003	0.076
Gm7886	-0.531	-1.445	0.003	0.077
Zcchc4	-0.543	-1.457	0.003	0.076
Exoc3l	-0.545	-1.459	0.003	0.077
Eri2	-0.547	-1.461	0.003	0.074
Foxp1	-0.549	-1.463	0.003	0.075
Mphosph6	-0.55	-1.465	0.003	0.077
Ppp2r3c	-0.551	-1.465	0.003	0.077
Acsl5	-0.552	-1.466	0.003	0.078
Slc17a7	-0.558	-1.473	0.003	0.074
Zfp653	-0.562	-1.476	0.003	0.076
Hrh1	-0.563	-1.477	0.003	0.074
Ndufaf4	-0.564	-1.479	0.003	0.078
Wdr18	-0.569	-1.484	0.003	0.077
Ccdc85a	-0.58	-1.495	0.003	0.074
Adam23	-0.589	-1.504	0.003	0.074
Zh2c2	-0.597	-1.512	0.003	0.078
4930549G23Rik	-0.613	-1.53	0.003	0.078
Nos1	-0.618	-1.535	0.003	0.075
Dtl	-0.62	-1.537	0.003	0.074
Msrb2	-0.624	-1.541	0.003	0.075
1810063I02Rik	-0.625	-1.542	0.003	0.077
Dgat2	-0.625	-1.542	0.003	0.078
1810063B05Rik	-0.632	-1.55	0.003	0.076
Oscar	-0.64	-1.559	0.003	0.077
Mllt6	-0.645	-1.564	0.003	0.076
Mysm1	-0.648	-1.567	0.003	0.075
Dapp1	-0.649	-1.568	0.003	0.079
Oprl1	-0.652	-1.571	0.003	0.074
Cep135	-0.667	-1.588	0.003	0.074
Pcdhga12	-0.67	-1.591	0.003	0.077
Atic	-0.672	-1.593	0.003	0.075
Bend3	-0.678	-1.6	0.003	0.076
Yars2	-0.68	-1.602	0.003	0.078
A930017K11Rik	-0.681	-1.603	0.003	0.076
Hsf2	-0.692	-1.615	0.003	0.074
Ceacam20	-0.722	-1.649	0.003	0.076
Mns1	-0.74	-1.67	0.003	0.076
Ddx20	-0.765	-1.699	0.003	0.074
Gfra3	-0.765	-1.699	0.003	0.077
Zfp422	-0.791	-1.731	0.003	0.078
Tbc1d9	-0.809	-1.752	0.003	0.076
Pnma3	-0.851	-1.804	0.003	0.074
Pax6	-0.916	-1.886	0.003	0.076
BC027231	-0.932	-1.908	0.003	0.074
3110001I22Rik	-0.939	-1.917	0.003	0.078
Slc38a5	-0.951	-1.933	0.003	0.076
Grhl2	-0.997	-1.996	0.003	0.076
Mospd4	-0.999	-1.999	0.003	0.076
Gm11496	-1.034	-2.048	0.003	0.077
1700097N02Rik	-1.046	-2.065	0.003	0.079
Fgf5	-1.06	-2.085	0.003	0.078
Myc	-1.136	-2.197	0.003	0.076
Fndc3c1	-1.357	-2.562	0.003	0.076
Gbp4	-1.423	-2.681	0.003	0.078
4933427D06Rik	-1.46	-2.751	0.003	0.076
Spink3	-1.643	-3.123	0.003	0.078
Gm6811	1.084	2.12	0.004	0.083
Vmn2r5	1.015	2.02	0.004	0.083
Eps8l2	0.905	1.872	0.004	0.079
Slc1a1	0.832	1.78	0.004	0.082
4933425O20Rik	0.794	1.734	0.004	0.082
Srgap1	0.781	1.719	0.004	0.081
March4	0.779	1.716	0.004	0.082
Fabp3	0.759	1.693	0.004	0.082
Fam26e	0.753	1.685	0.004	0.079
Rgl3	0.746	1.677	0.004	0.079
Fam114a1	0.734	1.664	0.004	0.082
Crim1	0.713	1.639	0.004	0.079
Lbh	0.71	1.636	0.004	0.08
Ppara	0.71	1.635	0.004	0.079
Fpr3	0.671	1.592	0.004	0.079
Serpina3c	0.669	1.59	0.004	0.08
2010013B24Rik	0.667	1.587	0.004	0.082
Mst1	0.658	1.578	0.004	0.082
Fosl2	0.64	1.558	0.004	0.082
Abca7	0.63	1.547	0.004	0.079
A130040M12Rik	0.622	1.539	0.004	0.08
Apoc4	0.621	1.538	0.004	0.083
Vamp5	0.603	1.519	0.004	0.08
Cd59a	0.6	1.516	0.004	0.08
Cdo1	0.596	1.511	0.004	0.082
Efnb3	0.585	1.5	0.004	0.08
Cbr2	0.581	1.496	0.004	0.082
Mfsd7a	0.58	1.495	0.004	0.082
Apol9b	0.571	1.486	0.004	0.082
Ifi27l1	0.542	1.456	0.004	0.082
Sh2d4a	0.528	1.442	0.004	0.082
Ephx1	0.521	1.435	0.004	0.081
Des	0.516	1.43	0.004	0.083
Olfml2b	0.515	1.429	0.004	0.079
Lhx2	0.507	1.421	0.004	0.081
Hoxa4	0.506	1.42	0.004	0.079
Adamts2	0.505	1.419	0.004	0.079
Rasa3	0.495	1.41	0.004	0.079
Slc8a3	0.493	1.408	0.004	0.082
Hapln4	0.491	1.405	0.004	0.082
AI464131	0.482	1.397	0.004	0.082
Cd7	0.481	1.395	0.004	0.079
Spnb1	0.48	1.394	0.004	0.083
Cebpe	0.475	1.39	0.004	0.081
Mmp23	0.458	1.373	0.004	0.08
Lamc3	0.455	1.371	0.004	0.082
Igfbp7	0.454	1.37	0.004	0.079
B4galnt1	0.453	1.369	0.004	0.079
Ecm1	0.442	1.358	0.004	0.082
Tmhs	0.44	1.356	0.004	0.082
Rhbdd2	0.435	1.352	0.004	0.079
Gm5595	0.434	1.351	0.004	0.079
Plin2	0.429	1.346	0.004	0.079
Nacc2	0.42	1.338	0.004	0.079
Tmem22	0.42	1.338	0.004	0.083
Scube3	0.418	1.336	0.004	0.081
D830044I16Rik	0.414	1.332	0.004	0.082
B3gnt8	0.411	1.33	0.004	0.081
Ifnar2	0.41	1.329	0.004	0.082
Rundc3a	0.41	1.329	0.004	0.082
Stx7	0.407	1.326	0.004	0.081
Fgf22	0.403	1.322	0.004	0.081
Olfr810	0.392	1.313	0.004	0.083
Nat14	0.389	1.31	0.004	0.083
Renbp	0.385	1.306	0.004	0.081
Gm2792	0.383	1.304	0.004	0.081
Fam76a	0.38	1.302	0.004	0.083
Tmem176b	0.379	1.301	0.004	0.082
Slc44a2	0.373	1.295	0.004	0.082
Coro6	0.37	1.292	0.004	0.079
Adra2b	0.368	1.291	0.004	0.08
Col1a1	0.368	1.291	0.004	0.079
Abat	0.365	1.288	0.004	0.081
Morn4	0.361	1.284	0.004	0.079
Cnn2	0.359	1.283	0.004	0.083
Fam129a	0.352	1.276	0.004	0.082
Uggt2	0.342	1.267	0.004	0.083
Dbn1	0.341	1.267	0.004	0.079
Sat2	0.335	1.261	0.004	0.081
Atp6ap2	0.334	1.261	0.004	0.081
Cpxm1	0.331	1.258	0.004	0.083
Tnnt1	0.323	1.251	0.004	0.079
Igdcc3	0.32	1.248	0.004	0.082
Olfr1347	0.31	1.24	0.004	0.08
Pcbd2	0.308	1.238	0.004	0.082
Abhd12	0.307	1.237	0.004	0.082
Epb4.1l1	0.307	1.237	0.004	0.082
Dscr3	0.303	1.234	0.004	0.082
Add1	0.301	1.232	0.004	0.081
Camk2d	0.283	1.217	0.004	0.081
Tmem150	0.273	1.209	0.004	0.083
Mtch2	-0.277	-1.212	0.004	0.082
Ilf2	-0.277	-1.212	0.004	0.083
Bpnt1	-0.282	-1.216	0.004	0.082
Xbp1	-0.284	-1.218	0.004	0.082
Pla2g1b	-0.292	-1.225	0.004	0.081
Nudt21	-0.294	-1.226	0.004	0.081
D10Ertd322e	-0.294	-1.226	0.004	0.082
Exosc3	-0.296	-1.228	0.004	0.081
Stx18	-0.298	-1.229	0.004	0.08
Agxt2l2	-0.305	-1.235	0.004	0.082
Ints7	-0.306	-1.236	0.004	0.08
Sp8	-0.306	-1.236	0.004	0.082
Wtap	-0.307	-1.238	0.004	0.079
Arpp19	-0.308	-1.238	0.004	0.083
Ddx5	-0.31	-1.24	0.004	0.079
Slc4a1ap	-0.31	-1.24	0.004	0.081
Atp2a2	-0.312	-1.241	0.004	0.082
Hcfc1	-0.312	-1.241	0.004	0.083
Med4	-0.314	-1.243	0.004	0.079
Sfrs3	-0.32	-1.248	0.004	0.079
Gnpnat1	-0.33	-1.257	0.004	0.079
Cdc20b	-0.33	-1.257	0.004	0.079
Zfp367	-0.331	-1.258	0.004	0.081
Piga	-0.331	-1.258	0.004	0.079
Gm5788	-0.332	-1.259	0.004	0.082
Rnf113a2	-0.332	-1.259	0.004	0.082
Ankrd49	-0.335	-1.261	0.004	0.082
Bcas2	-0.337	-1.263	0.004	0.083
Topbp1	-0.339	-1.265	0.004	0.082
Zw10	-0.339	-1.265	0.004	0.079
Csnk1d	-0.341	-1.266	0.004	0.082
Dcp1a	-0.341	-1.267	0.004	0.082
Bat2d	-0.344	-1.269	0.004	0.079
Serbp1	-0.344	-1.27	0.004	0.083
Gfra2	-0.346	-1.271	0.004	0.08
Gins3	-0.346	-1.271	0.004	0.082
Cdc25a	-0.346	-1.271	0.004	0.081
Pld4	-0.347	-1.272	0.004	0.079
Wdr43	-0.348	-1.273	0.004	0.081
Top3a	-0.351	-1.275	0.004	0.083
Fkbp1a	-0.351	-1.275	0.004	0.083
Gpd2	-0.351	-1.276	0.004	0.082
Commd8	-0.354	-1.278	0.004	0.081
Hirip3	-0.356	-1.28	0.004	0.082
Eftud2	-0.356	-1.28	0.004	0.079
Dscc1	-0.359	-1.283	0.004	0.079
Parp14	-0.36	-1.284	0.004	0.079
Nfat5	-0.361	-1.284	0.004	0.079
Zbtb9	-0.362	-1.285	0.004	0.079
Lsm6	-0.363	-1.286	0.004	0.082
Exosc6	-0.363	-1.286	0.004	0.082
Edc3	-0.364	-1.287	0.004	0.082
Josd2	-0.365	-1.288	0.004	0.079
1700123L14Rik	-0.366	-1.289	0.004	0.081
Avpr2	-0.369	-1.292	0.004	0.079
Adss	-0.37	-1.292	0.004	0.082
Camkv	-0.37	-1.292	0.004	0.079
Ube2i	-0.371	-1.293	0.004	0.079
Prok2	-0.371	-1.294	0.004	0.079
Zfp507	-0.374	-1.296	0.004	0.083
Ubtd2	-0.376	-1.298	0.004	0.082
Cpsf6	-0.377	-1.298	0.004	0.082
Nisch	-0.38	-1.301	0.004	0.079
Xiap	-0.386	-1.307	0.004	0.079
Slfn10	-0.387	-1.307	0.004	0.082
Mrps18b	-0.391	-1.311	0.004	0.083
Pnldc1	-0.391	-1.312	0.004	0.079
Cnot3	-0.392	-1.312	0.004	0.08
Rpf1	-0.392	-1.312	0.004	0.081
Gp9	-0.392	-1.313	0.004	0.082
Stmn2	-0.396	-1.316	0.004	0.082
Prmt1	-0.399	-1.318	0.004	0.082
Schip1	-0.399	-1.319	0.004	0.082
Utp3	-0.401	-1.32	0.004	0.082
Saps3	-0.402	-1.322	0.004	0.082
Golga7	-0.403	-1.322	0.004	0.079
Evc	-0.406	-1.325	0.004	0.082
2810408M09Rik	-0.409	-1.328	0.004	0.082
Brms1	-0.409	-1.328	0.004	0.082
Zc3h4	-0.413	-1.331	0.004	0.082
Nmral1	-0.413	-1.332	0.004	0.082
Fancf	-0.414	-1.332	0.004	0.081
Cd247	-0.418	-1.336	0.004	0.079
Iws1	-0.419	-1.337	0.004	0.079
Krt13	-0.42	-1.338	0.004	0.079
4833420G17Rik	-0.421	-1.338	0.004	0.079
Lpar5	-0.421	-1.339	0.004	0.081
Ubap2l	-0.425	-1.342	0.004	0.082
C1ql1	-0.426	-1.343	0.004	0.082
Secisbp2	-0.426	-1.344	0.004	0.081
Exo1	-0.429	-1.346	0.004	0.079
Traf3ip1	-0.43	-1.347	0.004	0.079
Gm6685	-0.436	-1.353	0.004	0.079
Ercc6l	-0.446	-1.363	0.004	0.079
Arid3b	-0.449	-1.365	0.004	0.079
9430023L20Rik	-0.451	-1.367	0.004	0.079
Lin28b	-0.455	-1.371	0.004	0.083
Arhgap11a	-0.457	-1.372	0.004	0.079
Ganab	-0.46	-1.376	0.004	0.082
Rnf20	-0.462	-1.378	0.004	0.079
Rbmx	-0.464	-1.379	0.004	0.081
Rbm27	-0.468	-1.384	0.004	0.08
Trnt1	-0.471	-1.386	0.004	0.081
Larp4	-0.473	-1.388	0.004	0.082
Pten	-0.476	-1.391	0.004	0.079
Tial1	-0.487	-1.402	0.004	0.083
Atxn7l2	-0.49	-1.404	0.004	0.082
Polr2j	-0.492	-1.407	0.004	0.079
2610005M20Rik	-0.494	-1.409	0.004	0.079
Olfr986	-0.496	-1.41	0.004	0.082
Smek1	-0.506	-1.42	0.004	0.079
Arhgap30	-0.507	-1.421	0.004	0.082
Pja1	-0.507	-1.421	0.004	0.079
Polr2l	-0.509	-1.423	0.004	0.079
Tmem216	-0.516	-1.43	0.004	0.082
Ccnl1	-0.536	-1.45	0.004	0.082
Gm4021	-0.541	-1.455	0.004	0.079
Itpa	-0.545	-1.459	0.004	0.082
Abce1	-0.546	-1.46	0.004	0.083
Fxc1	-0.547	-1.461	0.004	0.082
Ap4s1	-0.547	-1.461	0.004	0.082
Gm2880	-0.549	-1.463	0.004	0.082
Rfxap	-0.55	-1.464	0.004	0.079
Chrm4	-0.567	-1.482	0.004	0.079
Tmem167	-0.568	-1.482	0.004	0.079
4931440L10Rik	-0.568	-1.482	0.004	0.083
Cdk9	-0.575	-1.49	0.004	0.08
Nhedc1	-0.575	-1.49	0.004	0.082
D0Kist6	-0.58	-1.495	0.004	0.079
Erf	-0.581	-1.496	0.004	0.082
A730049H05Rik	-0.584	-1.499	0.004	0.081
Snora70	-0.592	-1.508	0.004	0.079
Prmt6	-0.595	-1.511	0.004	0.082
Slc5a11	-0.598	-1.514	0.004	0.082
Gm8670	-0.602	-1.518	0.004	0.082
Riok1	-0.607	-1.523	0.004	0.081
Fastkd5	-0.608	-1.524	0.004	0.081
Trim36	-0.611	-1.527	0.004	0.079
Cct3	-0.614	-1.531	0.004	0.079
Gemin4	-0.633	-1.55	0.004	0.082
Gm4554	-0.642	-1.561	0.004	0.082
A730085A09Rik	-0.651	-1.57	0.004	0.082
Ino80e	-0.661	-1.581	0.004	0.081
Dhx15	-0.663	-1.584	0.004	0.079
Kin	-0.681	-1.603	0.004	0.082
Gm2016	-0.684	-1.607	0.004	0.082
Zhx1	-0.692	-1.616	0.004	0.081
Plcxd1	-0.697	-1.621	0.004	0.079
Metap1	-0.712	-1.638	0.004	0.083
Tor3a	-0.719	-1.646	0.004	0.081
4933439G19Rik	-0.724	-1.651	0.004	0.083
Fam167a	-0.733	-1.662	0.004	0.082
Gm2922	-0.762	-1.696	0.004	0.082
Cngb1	-0.767	-1.701	0.004	0.083
Narg1l	-0.77	-1.705	0.004	0.08
Oasl2	-0.878	-1.837	0.004	0.082
Gm11458	-0.917	-1.888	0.004	0.083
4933421E11Rik	-0.969	-1.958	0.004	0.082
Slc39a14	-1.035	-2.049	0.004	0.079
Snora69	-1.037	-2.052	0.004	0.079
Yy2	-1.074	-2.105	0.004	0.083
Ccno	-1.211	-2.315	0.004	0.082
Egln3	-1.336	-2.524	0.004	0.082
Adssl1	1.239	2.361	0.005	0.085
Apol10c	1.032	2.045	0.005	0.084
Cd200	0.999	1.999	0.005	0.083
Lmod1	0.962	1.947	0.005	0.083
Vmn2r-ps11	0.858	1.812	0.005	0.083
Ifit3	0.837	1.787	0.005	0.083
LOC100034661	0.814	1.758	0.005	0.086
Gm5930	0.787	1.725	0.005	0.087
4930543E12Rik	0.779	1.716	0.005	0.085
Klhl10	0.767	1.702	0.005	0.083
Cst6	0.753	1.685	0.005	0.084
Slc12a8	0.748	1.679	0.005	0.084
AW049021	0.74	1.67	0.005	0.088
Thbd	0.735	1.664	0.005	0.087
4930538K18Rik	0.695	1.619	0.005	0.086
Phldb2	0.664	1.584	0.005	0.084
Sez6	0.642	1.56	0.005	0.086
Podn	0.63	1.547	0.005	0.086
Gpr25	0.622	1.539	0.005	0.086
Mapre3	0.611	1.528	0.005	0.083
Cd248	0.588	1.504	0.005	0.083
4930455J16Rik	0.555	1.469	0.005	0.084
Pla2g5	0.55	1.464	0.005	0.084
Upk1b	0.543	1.457	0.005	0.086
Gm9426	0.535	1.449	0.005	0.084
Slc7a10	0.524	1.438	0.005	0.085
Olfm1	0.519	1.433	0.005	0.085
Npr2	0.516	1.43	0.005	0.085
Katnal2	0.515	1.429	0.005	0.085
Fads6	0.511	1.425	0.005	0.085
P2ry6	0.501	1.415	0.005	0.083
Gm12480	0.496	1.41	0.005	0.085
Dsg2	0.486	1.401	0.005	0.087
Man1c1	0.481	1.395	0.005	0.086
4930451C15Rik	0.476	1.391	0.005	0.083
Slc37a2	0.456	1.372	0.005	0.084
Sgsh	0.455	1.371	0.005	0.086
Kbtbd11	0.454	1.37	0.005	0.085
Tas1r3	0.452	1.368	0.005	0.083
Mxra8	0.445	1.361	0.005	0.083
Csf1r	0.442	1.359	0.005	0.083
Hip1	0.442	1.359	0.005	0.086
Casp8	0.441	1.358	0.005	0.088
C030013G03Rik	0.44	1.357	0.005	0.083
Scube1	0.438	1.355	0.005	0.087
Nmnat2	0.43	1.347	0.005	0.083
Dydc2	0.42	1.338	0.005	0.083
Apba2	0.413	1.332	0.005	0.087
Mmp2	0.403	1.323	0.005	0.086
Stbd1	0.402	1.321	0.005	0.087
Fmn2	0.402	1.321	0.005	0.088
Tmem98	0.392	1.312	0.005	0.085
Prok1	0.392	1.312	0.005	0.088
Tpra1	0.388	1.309	0.005	0.086
Mgat4b	0.388	1.309	0.005	0.087
Sh3bp1	0.379	1.3	0.005	0.086
Nagk	0.375	1.297	0.005	0.088
Tap1	0.37	1.293	0.005	0.083
9930023K05Rik	0.368	1.29	0.005	0.083
Gm2032	0.364	1.287	0.005	0.086
1700099I09Rik	0.363	1.286	0.005	0.085
Ccl17	0.354	1.278	0.005	0.087
Fam115a	0.351	1.276	0.005	0.087
Ccdc66	0.346	1.271	0.005	0.083
Lrrc18	0.339	1.265	0.005	0.083
Lgals2	0.339	1.265	0.005	0.086
Lama1	0.338	1.264	0.005	0.086
Plxdc2	0.333	1.26	0.005	0.085
Reck	0.332	1.258	0.005	0.084
Zcchc13	0.322	1.25	0.005	0.088
Habp4	0.322	1.25	0.005	0.086
Cd4	0.318	1.247	0.005	0.088
Slc39a4	0.315	1.244	0.005	0.088
Vmn2r-ps33	0.315	1.244	0.005	0.087
Gm13280	0.312	1.241	0.005	0.086
Vash1	0.295	1.227	0.005	0.085
Timp1	0.291	1.223	0.005	0.083
2010010A06Rik	0.288	1.221	0.005	0.088
Abcb6	0.285	1.219	0.005	0.083
B430212C06Rik	0.282	1.216	0.005	0.085
Tspan9	0.281	1.215	0.005	0.083
Rad51	-0.274	-1.209	0.005	0.086
Gm9684	-0.274	-1.209	0.005	0.085
D4Ertd22e	-0.284	-1.218	0.005	0.087
Nanp	-0.285	-1.219	0.005	0.085
Nras	-0.287	-1.22	0.005	0.085
Wdr77	-0.288	-1.221	0.005	0.087
Rraga	-0.297	-1.229	0.005	0.083
5730528L13Rik	-0.297	-1.229	0.005	0.086
Gm4455	-0.298	-1.229	0.005	0.087
Brd8	-0.301	-1.232	0.005	0.083
Sfrs11	-0.301	-1.232	0.005	0.083
Nat5	-0.302	-1.233	0.005	0.083
Cep57	-0.303	-1.234	0.005	0.088
Dnajb1	-0.303	-1.234	0.005	0.088
Sap18	-0.305	-1.236	0.005	0.084
Rbbp9	-0.316	-1.245	0.005	0.083
Psmd7	-0.316	-1.245	0.005	0.086
Wibg	-0.32	-1.248	0.005	0.085
Supt5h	-0.323	-1.251	0.005	0.087
Ogfr	-0.324	-1.251	0.005	0.085
Tnfsf12-Tnfsf13	-0.326	-1.254	0.005	0.085
Ptrh2	-0.328	-1.255	0.005	0.087
Cr1l	-0.329	-1.256	0.005	0.088
4930578N16Rik	-0.332	-1.258	0.005	0.085
Papd5	-0.332	-1.259	0.005	0.086
Mrps23	-0.339	-1.265	0.005	0.087
Rpl37	-0.342	-1.267	0.005	0.085
Tbpl2	-0.342	-1.268	0.005	0.083
Gripap1	-0.342	-1.268	0.005	0.084
Tomt	-0.343	-1.268	0.005	0.086
Kank3	-0.348	-1.273	0.005	0.087
Gm3478	-0.348	-1.273	0.005	0.083
BC023882	-0.351	-1.276	0.005	0.088
Mrpl9	-0.352	-1.276	0.005	0.087
Trp53bp1	-0.358	-1.281	0.005	0.083
Tnfsf12	-0.362	-1.285	0.005	0.086
Foxp4	-0.362	-1.286	0.005	0.088
Gm7511	-0.364	-1.287	0.005	0.085
Tra2a	-0.366	-1.289	0.005	0.087
Gga2	-0.367	-1.289	0.005	0.083
Coq4	-0.368	-1.291	0.005	0.087
C430002E04Rik	-0.371	-1.293	0.005	0.087
Fmr1nb	-0.374	-1.296	0.005	0.087
Zfp57	-0.375	-1.297	0.005	0.086
Cdc23	-0.383	-1.304	0.005	0.083
Gm3202	-0.384	-1.305	0.005	0.085
Akap8	-0.384	-1.305	0.005	0.085
Gtl3	-0.384	-1.305	0.005	0.086
Slc7a3	-0.385	-1.306	0.005	0.087
Rgs19	-0.386	-1.307	0.005	0.086
Sephs1	-0.387	-1.307	0.005	0.088
Polr3k	-0.388	-1.309	0.005	0.083
Zfp871	-0.39	-1.31	0.005	0.083
Gspt2	-0.391	-1.311	0.005	0.083
Snrpd1	-0.393	-1.313	0.005	0.083
Nup50	-0.395	-1.315	0.005	0.086
Fastkd3	-0.397	-1.317	0.005	0.084
Asf1a	-0.399	-1.318	0.005	0.086
D4Ertd617e	-0.399	-1.319	0.005	0.084
Zfp207	-0.401	-1.32	0.005	0.083
0610007P22Rik	-0.418	-1.336	0.005	0.084
Suv420h1	-0.419	-1.337	0.005	0.086
LOC100270747	-0.421	-1.339	0.005	0.084
Trmu	-0.423	-1.341	0.005	0.088
BC019943	-0.425	-1.342	0.005	0.086
Rif1	-0.425	-1.342	0.005	0.083
1700040I03Rik	-0.426	-1.344	0.005	0.084
2810046L04Rik	-0.428	-1.346	0.005	0.087
Spen	-0.43	-1.347	0.005	0.083
Setd2	-0.435	-1.352	0.005	0.086
Ttf2	-0.435	-1.352	0.005	0.083
Tex15	-0.436	-1.353	0.005	0.084
AA408296	-0.436	-1.353	0.005	0.085
100043580	-0.45	-1.366	0.005	0.086
Crnkl1	-0.454	-1.37	0.005	0.085
Irf1	-0.455	-1.371	0.005	0.083
Sulf1	-0.465	-1.38	0.005	0.087
Cyb5d1	-0.472	-1.387	0.005	0.085
D8Ertd738e	-0.477	-1.392	0.005	0.088
Nol7	-0.482	-1.397	0.005	0.087
Snord33	-0.484	-1.399	0.005	0.087
Tmem170	-0.487	-1.402	0.005	0.086
Gm15093	-0.488	-1.402	0.005	0.083
Abhd13	-0.504	-1.418	0.005	0.087
Atl2	-0.504	-1.418	0.005	0.087
Sox7	-0.504	-1.418	0.005	0.087
Ints12	-0.507	-1.421	0.005	0.085
Gpr116	-0.507	-1.421	0.005	0.086
Cdkal1	-0.507	-1.421	0.005	0.086
B230314M03Rik	-0.511	-1.425	0.005	0.087
B3galnt1	-0.517	-1.431	0.005	0.087
Bnc2	-0.523	-1.437	0.005	0.083
Zbtb11	-0.527	-1.441	0.005	0.085
Exosc1	-0.534	-1.448	0.005	0.085
Commd9	-0.534	-1.448	0.005	0.086
Glrx	-0.541	-1.455	0.005	0.085
8030462N17Rik	-0.544	-1.459	0.005	0.084
Rem2	-0.549	-1.463	0.005	0.087
Slc47a1	-0.553	-1.468	0.005	0.083
Csrnp3	-0.554	-1.468	0.005	0.088
Gm4353	-0.563	-1.478	0.005	0.087
Luc7l2	-0.573	-1.488	0.005	0.083
Ddx31	-0.576	-1.49	0.005	0.083
C230052I12Rik	-0.581	-1.496	0.005	0.083
Gimap9	-0.619	-1.536	0.005	0.085
Gm7029	-0.621	-1.538	0.005	0.085
Upk1a	-0.629	-1.546	0.005	0.084
Gm12463	-0.629	-1.547	0.005	0.085
Cisd2	-0.649	-1.568	0.005	0.084
D16Ertd472e	-0.659	-1.579	0.005	0.086
Gm15401	-0.677	-1.599	0.005	0.085
1700095J03Rik	-0.694	-1.618	0.005	0.083
Zfp157	-0.714	-1.64	0.005	0.088
2700023E23Rik	-0.74	-1.67	0.005	0.084
Smpdl3b	-0.768	-1.702	0.005	0.085
Gm6569	-0.779	-1.716	0.005	0.087
Proc	-0.853	-1.806	0.005	0.083
1110032A13Rik	-0.893	-1.857	0.005	0.087
Lrtm2	-0.955	-1.939	0.005	0.086
Zbp1	-1.053	-2.075	0.005	0.087
Ism2	0.947	1.928	0.006	0.089
Rbm20	0.732	1.661	0.006	0.089
Macrod1	0.726	1.654	0.006	0.089
Hcrtr2	0.718	1.645	0.006	0.088
Gm1999	0.672	1.593	0.006	0.089
Apol9a	0.668	1.588	0.006	0.089
Gm4672	0.626	1.543	0.006	0.088
Gm9925	0.619	1.536	0.006	0.09
Fmod	0.613	1.529	0.006	0.09
Trim66	0.597	1.512	0.006	0.089
Rapgef4	0.566	1.48	0.006	0.089
Kng2	0.541	1.455	0.006	0.089
Gstm4	0.539	1.453	0.006	0.09
Olfr790	0.522	1.436	0.006	0.09
Parm1	0.518	1.432	0.006	0.089
Chd5	0.518	1.432	0.006	0.089
Filip1l	0.506	1.42	0.006	0.089
Prr24	0.503	1.417	0.006	0.09
Lingo2	0.502	1.416	0.006	0.09
4930447K03Rik	0.481	1.395	0.006	0.089
Mfsd6	0.474	1.389	0.006	0.088
LOC100040563	0.471	1.386	0.006	0.089
Igf2	0.469	1.384	0.006	0.089
Gpr177	0.469	1.384	0.006	0.09
Gm3540	0.465	1.38	0.006	0.089
Tect1	0.449	1.365	0.006	0.089
Ifi30	0.443	1.359	0.006	0.091
Uckl1	0.438	1.355	0.006	0.09
Tmem205	0.435	1.352	0.006	0.089
Nat6	0.433	1.35	0.006	0.09
Myl9	0.429	1.346	0.006	0.089
Folh1	0.424	1.341	0.006	0.09
S100a4	0.423	1.341	0.006	0.089
Sipa1l2	0.421	1.339	0.006	0.091
D730003I15Rik	0.414	1.332	0.006	0.09
Fxyd5	0.403	1.322	0.006	0.088
Mme	0.399	1.319	0.006	0.09
Srgap3	0.396	1.316	0.006	0.089
Gm10638	0.394	1.314	0.006	0.09
Prex1	0.383	1.304	0.006	0.09
Dlx1	0.381	1.303	0.006	0.088
2310028H24Rik	0.381	1.302	0.006	0.089
Catsper3	0.377	1.299	0.006	0.089
4930579F01Rik	0.367	1.29	0.006	0.088
F2r	0.356	1.279	0.006	0.089
Pacsin3	0.353	1.277	0.006	0.089
BC107364	0.352	1.277	0.006	0.091
Pdlim2	0.347	1.272	0.006	0.09
Gm2085	0.347	1.272	0.006	0.091
Snx7	0.344	1.269	0.006	0.09
Slc5a7	0.342	1.268	0.006	0.089
Necab2	0.339	1.265	0.006	0.089
Atl1	0.336	1.263	0.006	0.091
Megf11	0.332	1.259	0.006	0.09
2900011O08Rik	0.326	1.254	0.006	0.089
Cyp2t4	0.321	1.25	0.006	0.089
Celsr3	0.316	1.245	0.006	0.09
Cdh13	0.316	1.245	0.006	0.089
Grin2b	0.316	1.245	0.006	0.089
Tmem123	0.311	1.24	0.006	0.088
Nkx6-3	0.309	1.239	0.006	0.089
Il6	0.304	1.234	0.006	0.089
Slc48a1	0.298	1.229	0.006	0.091
Ppp1r15a	0.296	1.228	0.006	0.089
Fermt2	0.279	1.213	0.006	0.091
Kcnip3	0.273	1.208	0.006	0.089
Strc	0.271	1.206	0.006	0.089
Asxl2	-0.258	-1.196	0.006	0.09
Yeats4	-0.269	-1.205	0.006	0.089
Fancg	-0.274	-1.209	0.006	0.091
Lta4h	-0.274	-1.209	0.006	0.089
Bzw2	-0.275	-1.21	0.006	0.091
Rnf160	-0.278	-1.212	0.006	0.091
Fbxo5	-0.28	-1.214	0.006	0.091
Eif1b	-0.282	-1.216	0.006	0.089
Rnaseh2c	-0.283	-1.217	0.006	0.088
Rae1	-0.286	-1.219	0.006	0.089
Thumpd3	-0.287	-1.22	0.006	0.09
Aaas	-0.29	-1.222	0.006	0.089
Dock5	-0.29	-1.223	0.006	0.089
Ric8b	-0.291	-1.223	0.006	0.09
Ogdh	-0.292	-1.225	0.006	0.09
Nup54	-0.293	-1.225	0.006	0.089
Ints9	-0.295	-1.227	0.006	0.09
Yy1	-0.296	-1.228	0.006	0.091
Klk8	-0.297	-1.229	0.006	0.09
Smarcd1	-0.298	-1.23	0.006	0.09
Nxf1	-0.3	-1.231	0.006	0.089
Gm13015	-0.301	-1.232	0.006	0.089
Gm12497	-0.301	-1.232	0.006	0.09
Mbtd1	-0.302	-1.233	0.006	0.089
Kif20b	-0.303	-1.233	0.006	0.09
Ncl	-0.305	-1.235	0.006	0.089
Hmgb1	-0.305	-1.235	0.006	0.09
Gas5	-0.305	-1.236	0.006	0.09
Usp14	-0.308	-1.238	0.006	0.088
Eif5a	-0.312	-1.242	0.006	0.089
Polr2h	-0.315	-1.244	0.006	0.089
Ltc4s	-0.315	-1.244	0.006	0.089
Tpp2	-0.316	-1.245	0.006	0.089
Gm3955	-0.318	-1.247	0.006	0.091
Atg9a	-0.32	-1.248	0.006	0.09
Uimc1	-0.32	-1.248	0.006	0.091
Mfng	-0.322	-1.25	0.006	0.091
Dedd2	-0.325	-1.252	0.006	0.089
Tmco7	-0.328	-1.255	0.006	0.088
Mbtps2	-0.329	-1.256	0.006	0.089
Ppan	-0.332	-1.259	0.006	0.09
Cdca7l	-0.338	-1.264	0.006	0.089
Lsg1	-0.338	-1.264	0.006	0.091
Med11	-0.341	-1.266	0.006	0.09
2410004A20Rik	-0.342	-1.267	0.006	0.089
Gpx2	-0.346	-1.271	0.006	0.091
Sirt1	-0.348	-1.273	0.006	0.091
Pole2	-0.35	-1.274	0.006	0.088
Klf8	-0.35	-1.275	0.006	0.088
1110002B05Rik	-0.354	-1.278	0.006	0.089
Supt4h1	-0.354	-1.278	0.006	0.091
Hisppd1	-0.355	-1.279	0.006	0.088
Bhlhb9	-0.355	-1.279	0.006	0.091
Fads2	-0.356	-1.28	0.006	0.09
Lsm5	-0.358	-1.282	0.006	0.089
Cep76	-0.359	-1.282	0.006	0.091
Aim2	-0.364	-1.287	0.006	0.089
Mis12	-0.364	-1.287	0.006	0.089
Hmgxb3	-0.365	-1.288	0.006	0.091
Nop16	-0.372	-1.294	0.006	0.089
Fam59b	-0.374	-1.296	0.006	0.089
Meg3	-0.379	-1.3	0.006	0.089
1700124K17Rik	-0.38	-1.301	0.006	0.089
Tmed7	-0.381	-1.303	0.006	0.09
1110038B12Rik	-0.383	-1.304	0.006	0.089
Bzw1	-0.387	-1.307	0.006	0.089
Hif1a	-0.392	-1.312	0.006	0.09
Gstcd	-0.392	-1.313	0.006	0.089
Crmp1	-0.396	-1.315	0.006	0.089
Gm10039	-0.396	-1.316	0.006	0.089
Ube2j2	-0.396	-1.316	0.006	0.089
Depdc1a	-0.402	-1.321	0.006	0.091
Cdc37l1	-0.406	-1.325	0.006	0.09
1700022A21Rik	-0.408	-1.327	0.006	0.089
Utp20	-0.409	-1.327	0.006	0.088
Rbm7	-0.409	-1.328	0.006	0.089
Duxbl	-0.411	-1.329	0.006	0.089
Dclre1b	-0.414	-1.332	0.006	0.09
Slc25a12	-0.414	-1.332	0.006	0.089
Snora68	-0.419	-1.337	0.006	0.088
Tmem39b	-0.42	-1.338	0.006	0.091
Dbr1	-0.42	-1.338	0.006	0.09
Trmt6	-0.421	-1.339	0.006	0.088
Pus10	-0.428	-1.345	0.006	0.089
Nrf1	-0.43	-1.347	0.006	0.09
Mrpl15	-0.431	-1.348	0.006	0.09
Ndufaf3	-0.436	-1.353	0.006	0.089
Slc2a1	-0.437	-1.354	0.006	0.091
Dvl2	-0.438	-1.354	0.006	0.09
Bclaf1	-0.439	-1.356	0.006	0.089
Crbn	-0.44	-1.357	0.006	0.089
Snhg11	-0.45	-1.366	0.006	0.09
Hmgcr	-0.452	-1.368	0.006	0.09
Polr2d	-0.453	-1.369	0.006	0.091
Crybg3	-0.453	-1.369	0.006	0.088
Zfp868	-0.453	-1.369	0.006	0.089
Xlr3a	-0.454	-1.37	0.006	0.089
Gm4990	-0.457	-1.372	0.006	0.088
2810026P18Rik	-0.464	-1.379	0.006	0.09
E130304F04Rik	-0.468	-1.383	0.006	0.089
Ercc6	-0.472	-1.387	0.006	0.089
Gadl1	-0.472	-1.387	0.006	0.09
2010003O02Rik	-0.473	-1.388	0.006	0.091
Ccdc132	-0.475	-1.39	0.006	0.089
Gm10053	-0.48	-1.395	0.006	0.09
Cstf2	-0.482	-1.397	0.006	0.09
Gm7256	-0.485	-1.399	0.006	0.09
Prpf40a	-0.488	-1.402	0.006	0.089
Tex9	-0.492	-1.406	0.006	0.088
Mkks	-0.493	-1.408	0.006	0.089
Mettl13	-0.496	-1.411	0.006	0.09
D930048N14Rik	-0.497	-1.411	0.006	0.089
2610035F20Rik	-0.5	-1.414	0.006	0.09
Olfr1336	-0.501	-1.415	0.006	0.089
D830024N08Rik	-0.508	-1.422	0.006	0.089
Zfp280c	-0.524	-1.438	0.006	0.091
Xpo5	-0.527	-1.441	0.006	0.088
E130102H24Rik	-0.531	-1.445	0.006	0.09
Gabpb2	-0.532	-1.445	0.006	0.089
Eef1d	-0.537	-1.451	0.006	0.089
Tgtp	-0.539	-1.453	0.006	0.088
Epor	-0.558	-1.473	0.006	0.089
Gm4035	-0.559	-1.473	0.006	0.09
C2cd4d	-0.567	-1.481	0.006	0.089
Hist1h2aa	-0.573	-1.487	0.006	0.089
Oas1d	-0.575	-1.489	0.006	0.089
Dom3z	-0.589	-1.504	0.006	0.089
Lztfl1	-0.59	-1.505	0.006	0.09
Srpk3	-0.597	-1.513	0.006	0.089
Fgr	-0.598	-1.513	0.006	0.089
2610018G03Rik	-0.61	-1.526	0.006	0.088
Nespas	-0.62	-1.537	0.006	0.089
C1d	-0.626	-1.544	0.006	0.089
Jagn1	-0.642	-1.56	0.006	0.088
Rbm43	-0.649	-1.569	0.006	0.089
1500015A07Rik	-0.65	-1.569	0.006	0.09
Bola2	-0.672	-1.594	0.006	0.089
9030425E11Rik	-0.68	-1.602	0.006	0.089
Ptpn4	-0.688	-1.611	0.006	0.091
Dlx3	-0.697	-1.621	0.006	0.09
Gm9797	-0.705	-1.63	0.006	0.089
Bola1	-0.711	-1.636	0.006	0.089
Ccdc89	-0.727	-1.655	0.006	0.088
Gm5073	-0.734	-1.663	0.006	0.088
Tex11	-0.739	-1.669	0.006	0.089
Tsix	-0.746	-1.678	0.006	0.089
Cdc6	-0.747	-1.678	0.006	0.089
Gm13552	-0.765	-1.699	0.006	0.09
Tktl1	-0.792	-1.732	0.006	0.089
Cxcr7	-0.817	-1.762	0.006	0.09
Emilin3	-0.841	-1.791	0.006	0.091
3010003L21Rik	-0.854	-1.807	0.006	0.088
Acer2	-0.857	-1.811	0.006	0.089
Gm2695	-0.887	-1.849	0.006	0.089
Ccne2	-0.952	-1.934	0.006	0.089
Obox6	-0.973	-1.963	0.006	0.089
Gm12866	-1.053	-2.075	0.006	0.089
3110057O12Rik	-1.057	-2.081	0.006	0.09
F7	0.834	1.782	0.007	0.094
Rtn4r	0.827	1.774	0.007	0.095
Theg	0.821	1.767	0.007	0.096
Idua	0.765	1.7	0.007	0.096
Bmp7	0.742	1.673	0.007	0.097
Adprhl1	0.728	1.657	0.007	0.096
Lce1a1	0.724	1.652	0.007	0.092
V1rd20	0.708	1.634	0.007	0.095
Hoxc6	0.707	1.632	0.007	0.096
Gm2627	0.687	1.61	0.007	0.094
Tmem45b	0.683	1.605	0.007	0.093
Rnase4	0.647	1.566	0.007	0.093
Ap3m2	0.646	1.565	0.007	0.094
Gm6495	0.628	1.545	0.007	0.095
Prdm16	0.619	1.535	0.007	0.094
AW121686	0.618	1.534	0.007	0.093
Gm13088	0.556	1.47	0.007	0.094
Prm1	0.54	1.454	0.007	0.094
Gm9735	0.51	1.424	0.007	0.091
Olfr935	0.489	1.403	0.007	0.096
Isoc2b	0.486	1.4	0.007	0.095
Crb3	0.474	1.389	0.007	0.096
Pdgfrb	0.466	1.381	0.007	0.094
Gm9957	0.457	1.373	0.007	0.095
Olfr103	0.446	1.362	0.007	0.092
Pdgfrl	0.425	1.342	0.007	0.092
Stat6	0.41	1.329	0.007	0.092
Sult2a1	0.408	1.327	0.007	0.095
Krtap16-1	0.404	1.323	0.007	0.092
Gm12665	0.404	1.323	0.007	0.092
Evi2a	0.399	1.318	0.007	0.096
Gm3876	0.392	1.312	0.007	0.093
Olfr460	0.388	1.308	0.007	0.094
Stradb	0.385	1.306	0.007	0.094
Fbxw4	0.374	1.296	0.007	0.094
1700009P17Rik	0.373	1.295	0.007	0.095
Gas2l1	0.372	1.294	0.007	0.092
Commd3	0.369	1.291	0.007	0.092
Pdlim7	0.344	1.269	0.007	0.091
4933427E13Rik	0.341	1.267	0.007	0.096
Cald1	0.336	1.262	0.007	0.093
Slc35c1	0.336	1.262	0.007	0.093
Tram2	0.322	1.25	0.007	0.096
Dact2	0.321	1.249	0.007	0.094
Mpzl1	0.317	1.246	0.007	0.092
BC057079	0.305	1.236	0.007	0.094
Tpm1	0.302	1.233	0.007	0.092
Ggta1	0.297	1.229	0.007	0.094
Cnpy3	0.29	1.222	0.007	0.094
Capn11	0.286	1.219	0.007	0.093
Crip2	0.278	1.213	0.007	0.092
2010001A14Rik	0.277	1.212	0.007	0.097
Zfp184	0.277	1.212	0.007	0.093
Bcl9l	0.275	1.21	0.007	0.095
Yif1a	0.27	1.206	0.007	0.091
Llgl2	0.265	1.202	0.007	0.092
Vasp	0.263	1.2	0.007	0.094
Cth	0.258	1.196	0.007	0.096
Tfb1m	-0.248	-1.188	0.007	0.094
Srpr	-0.252	-1.191	0.007	0.097
Trim25	-0.252	-1.191	0.007	0.095
9130404D08Rik	-0.252	-1.191	0.007	0.095
Ccl25	-0.258	-1.196	0.007	0.095
Glipr1l1	-0.265	-1.202	0.007	0.092
Zfp518	-0.266	-1.203	0.007	0.092
2410002F23Rik	-0.27	-1.206	0.007	0.092
Hnrnph2	-0.277	-1.212	0.007	0.092
Slbp	-0.28	-1.214	0.007	0.092
Slc25a26	-0.28	-1.214	0.007	0.094
Vps37b	-0.281	-1.215	0.007	0.094
Gm4199	-0.284	-1.218	0.007	0.095
Rnf168	-0.291	-1.223	0.007	0.095
Rac3	-0.295	-1.227	0.007	0.092
Mat2b	-0.296	-1.228	0.007	0.095
Gm2449	-0.298	-1.23	0.007	0.095
Gm10108	-0.3	-1.231	0.007	0.094
Dnaja3	-0.302	-1.233	0.007	0.093
Atpaf2	-0.304	-1.234	0.007	0.094
Smoc1	-0.308	-1.238	0.007	0.094
Gas8	-0.309	-1.239	0.007	0.092
Jmy	-0.31	-1.24	0.007	0.096
Gc	-0.313	-1.243	0.007	0.096
Stat4	-0.315	-1.244	0.007	0.094
Med6	-0.319	-1.248	0.007	0.094
Sfrs15	-0.321	-1.249	0.007	0.092
Rab1	-0.322	-1.25	0.007	0.091
Zfp384	-0.324	-1.251	0.007	0.095
Nans	-0.326	-1.254	0.007	0.091
Umps	-0.331	-1.258	0.007	0.096
Fbxl14	-0.332	-1.258	0.007	0.091
Gatad2b	-0.332	-1.259	0.007	0.094
Sult5a1	-0.336	-1.263	0.007	0.093
Trim12	-0.338	-1.264	0.007	0.093
Wdr48	-0.362	-1.285	0.007	0.092
Commd2	-0.369	-1.291	0.007	0.092
Mrps31	-0.37	-1.292	0.007	0.094
Cul5	-0.374	-1.296	0.007	0.095
Ncapg2	-0.375	-1.297	0.007	0.091
Prkrir	-0.376	-1.298	0.007	0.094
Tysnd1	-0.378	-1.299	0.007	0.092
Yme1l1	-0.386	-1.307	0.007	0.095
Pdss1	-0.388	-1.308	0.007	0.092
Leng8	-0.388	-1.308	0.007	0.095
Ddx28	-0.389	-1.31	0.007	0.093
Trappc10	-0.39	-1.31	0.007	0.094
Rbm12	-0.393	-1.313	0.007	0.096
Mrpl36	-0.396	-1.316	0.007	0.092
Phf17	-0.399	-1.318	0.007	0.097
Csnk1g3	-0.4	-1.32	0.007	0.095
Olfr1161	-0.404	-1.323	0.007	0.095
Gng13	-0.412	-1.33	0.007	0.094
Itpripl1	-0.412	-1.331	0.007	0.096
2010109A12Rik	-0.414	-1.333	0.007	0.093
Hnrpll	-0.422	-1.34	0.007	0.094
LOC100233175	-0.426	-1.344	0.007	0.091
Srl	-0.427	-1.345	0.007	0.092
Klk1	-0.432	-1.35	0.007	0.095
Pla2g12a	-0.433	-1.351	0.007	0.092
Krr1	-0.438	-1.355	0.007	0.093
Ifitm5	-0.459	-1.375	0.007	0.094
2610028A01Rik	-0.463	-1.378	0.007	0.096
Mars2	-0.473	-1.388	0.007	0.096
Alg14	-0.478	-1.393	0.007	0.096
Tmem121	-0.495	-1.409	0.007	0.092
1810043H04Rik	-0.498	-1.412	0.007	0.094
Smn1	-0.505	-1.419	0.007	0.093
Mphosph10	-0.513	-1.427	0.007	0.094
Rfng	-0.519	-1.433	0.007	0.092
BC003965	-0.522	-1.436	0.007	0.094
P2ry13	-0.535	-1.449	0.007	0.096
Ankfy1	-0.552	-1.466	0.007	0.096
Nup35	-0.557	-1.471	0.007	0.095
Tox2	-0.558	-1.472	0.007	0.095
Coq6	-0.568	-1.483	0.007	0.094
Dnahc14	-0.577	-1.492	0.007	0.094
4921520G13Rik	-0.587	-1.502	0.007	0.091
Ccrn4l	-0.588	-1.503	0.007	0.094
Cxcl10	-0.595	-1.511	0.007	0.095
Zfp566	-0.596	-1.512	0.007	0.091
Gpatch3	-0.64	-1.558	0.007	0.097
Gm4386	-0.648	-1.567	0.007	0.096
Smyd1	-0.652	-1.571	0.007	0.094
Zfp191	-0.656	-1.575	0.007	0.096
Trmt5	-0.657	-1.577	0.007	0.095
Asb6	-0.703	-1.628	0.007	0.092
Tmem74	-0.716	-1.642	0.007	0.094
Arrdc3	-0.719	-1.646	0.007	0.091
Acap3	-0.745	-1.676	0.007	0.094
Gm8103	-0.765	-1.699	0.007	0.097
Gabra3	-0.79	-1.73	0.007	0.091
Gm4430	-0.843	-1.793	0.007	0.095
Zik1	-0.89	-1.853	0.007	0.091
Tatdn2	-1.506	-2.839	0.007	0.092
1700122C19Rik	0.944	1.924	0.008	0.099
Tgfb2	0.848	1.8	0.008	0.098
Lyz1	0.819	1.764	0.008	0.099
Gm5326	0.79	1.729	0.008	0.098
Scgb1c1	0.725	1.653	0.008	0.097
Olfr1270	0.692	1.615	0.008	0.098
A530016L24Rik	0.668	1.588	0.008	0.098
Ptx3	0.615	1.531	0.008	0.098
Uap1l1	0.612	1.528	0.008	0.099
Cln6	0.603	1.519	0.008	0.1
AI646023	0.602	1.518	0.008	0.099
Ybx2	0.601	1.517	0.008	0.099
Ppl	0.583	1.498	0.008	0.097
Unc13d	0.574	1.488	0.008	0.099
Olfr23	0.573	1.487	0.008	0.097
F3	0.559	1.473	0.008	0.097
Gm6970	0.556	1.471	0.008	0.097
Itgbl1	0.553	1.467	0.008	0.098
Ldoc1	0.543	1.457	0.008	0.099
Optc	0.54	1.454	0.008	0.098
Adc	0.527	1.441	0.008	0.097
Inhba	0.495	1.41	0.008	0.097
Gm14176	0.475	1.389	0.008	0.098
Emid1	0.465	1.381	0.008	0.097
Fam59a	0.462	1.378	0.008	0.098
Gm12027	0.462	1.378	0.008	0.099
Ido2	0.46	1.375	0.008	0.097
Pmp22	0.453	1.369	0.008	0.098
Ctla2a	0.431	1.348	0.008	0.099
Ugt1a10	0.43	1.348	0.008	0.1
Nkd2	0.426	1.344	0.008	0.097
1700006H21Rik	0.416	1.335	0.008	0.097
Nfix	0.395	1.315	0.008	0.097
Pgm5	0.39	1.311	0.008	0.1
Lect2	0.378	1.299	0.008	0.099
Olfr926	0.372	1.294	0.008	0.097
AI661453	0.37	1.292	0.008	0.1
Chkb	0.349	1.273	0.008	0.097
Ramp1	0.348	1.273	0.008	0.098
Capn2	0.343	1.269	0.008	0.099
Me1	0.334	1.26	0.008	0.098
Ctsb	0.328	1.255	0.008	0.098
Il4	0.311	1.241	0.008	0.097
Sirt4	0.302	1.233	0.008	0.097
Serping1	0.297	1.228	0.008	0.098
Tgfb1	0.295	1.227	0.008	0.098
Gm9507	0.293	1.225	0.008	0.1
Fbxo2	0.29	1.223	0.008	0.098
Nr2f1	0.284	1.218	0.008	0.1
Adck1	0.278	1.213	0.008	0.099
Ccdc130	0.277	1.212	0.008	0.1
Xpc	0.271	1.207	0.008	0.1
Gm9791	0.266	1.203	0.008	0.097
Plbd2	0.265	1.202	0.008	0.097
Pbx4	0.263	1.2	0.008	0.097
Mapk11	0.261	1.198	0.008	0.099
Dcbld2	0.255	1.193	0.008	0.1
Mta1	0.245	1.185	0.008	0.1
Mesdc2	0.245	1.185	0.008	0.098
Tlk1	-0.242	-1.182	0.008	0.099
Vkorc1l1	-0.243	-1.184	0.008	0.1
Casp8ap2	-0.251	-1.19	0.008	0.099
Denr	-0.259	-1.196	0.008	0.1
Rfc5	-0.266	-1.203	0.008	0.099
Gse1	-0.267	-1.204	0.008	0.099
9030025P20Rik	-0.272	-1.208	0.008	0.1
Tomm70a	-0.275	-1.21	0.008	0.097
Dnaja1	-0.279	-1.213	0.008	0.098
Mkrn1	-0.28	-1.214	0.008	0.098
Epc2	-0.281	-1.215	0.008	0.098
Aplf	-0.283	-1.216	0.008	0.099
Papola	-0.288	-1.221	0.008	0.098
Cenpa	-0.291	-1.224	0.008	0.098
Kpna1	-0.296	-1.228	0.008	0.098
[truncated: 4,013 more rows]

## Sheet: Array_MEF_I vs NI
Gene	log2 ratio	Fold Change	P-Value	FDR adj P-value
Gpr56	2.205	4.612	0.001	1
4930435H24Rik	1.823	3.539	0	0.077
Sprr2a	1.535	2.897	0.048	1
Sprr1a	1.468	2.766	0.028	1
Nnat	1.336	2.525	0	1
Prss42	1.222	2.332	0.014	1
C430002N11Rik	1.138	2.2	0	0.507
Ly6c2	1.091	2.131	0	0.507
Sprr2b	1.08	2.115	0.047	1
Zfp37	1.029	2.041	0.001	1
Itgb7	1.027	2.037	0.01	1
Sprr2a3	1.007	2.009	0.007	1
Ly6c1	1.004	2.005	0	1
Olfr1280	0.976	1.967	0.028	1
BC055402	0.939	1.917	0.002	1
BC049730	0.932	1.908	0.017	1
Vmn2r-ps88	0.915	1.886	0.019	1
Ifi205	0.906	1.874	0.033	1
Gm7226	0.9	1.866	0.026	1
LOC100039753	0.885	1.846	0.004	1
V1ra5	0.878	1.838	0.005	1
Slc29a3	0.878	1.838	0	1
4930433E05Rik	0.855	1.809	0.011	1
Gm7244	0.845	1.796	0.006	1
Gm13124	0.827	1.773	0.039	1
Ly6a	0.817	1.762	0.003	1
Trim13	0.804	1.745	0.011	1
2810474O19Rik	0.792	1.732	0.007	1
Gm5916	0.787	1.726	0.041	1
Trim24	0.784	1.722	0.011	1
Gm4362	0.781	1.719	0.041	1
Frmpd4	0.773	1.708	0.006	1
Chst13	0.766	1.701	0.001	1
Vmn2r120	0.759	1.692	0.001	1
Ephx2	0.748	1.679	0.01	1
Wfdc15a	0.74	1.67	0.033	1
B230344G16Rik	0.735	1.664	0.047	1
Gm8470	0.733	1.662	0.03	1
Mospd4	0.726	1.654	0.027	1
Defb29	0.719	1.646	0.042	1
D10Bwg1379e	0.718	1.645	0.023	1
Gm7133	0.707	1.632	0.029	1
Vldlr	0.703	1.628	0.039	1
Olah	0.694	1.617	0.022	1
Spata4	0.692	1.616	0.019	1
E130006D01Rik	0.676	1.598	0.001	1
4833442J19Rik	0.672	1.593	0.044	1
4930461G14Rik	0.652	1.572	0	1
Ninj2	0.649	1.568	0.017	1
Cst9	0.647	1.565	0	1
Glipr1	0.646	1.565	0.045	1
Gabra3	0.645	1.563	0.01	1
C79127	0.644	1.563	0.047	1
Gm2705	0.638	1.557	0.024	1
Etv3l	0.636	1.554	0.024	1
Gm6935	0.617	1.534	0.043	1
4930447A16Rik	0.617	1.534	0.011	1
Ifnar2	0.616	1.532	0	1
Gm550	0.612	1.529	0.049	1
Ccdc147	0.611	1.527	0.01	1
4921525O09Rik	0.59	1.506	0.007	1
Tas2r120	0.589	1.504	0.027	1
Ceacam18	0.586	1.501	0.036	1
Csn1s2a	0.581	1.496	0.005	1
Prelp	0.58	1.495	0.014	1
Hapln1	0.574	1.489	0.029	1
Serpinb9	0.572	1.487	0.011	1
Zfp773	0.563	1.477	0.014	1
Nobox	0.561	1.475	0.004	1
4930473H19Rik	0.558	1.472	0.007	1
Rtn4rl1	0.557	1.472	0.01	1
Sprr2i	0.551	1.465	0.012	1
Gm12887	0.551	1.465	0.017	1
Eno3	0.547	1.461	0.002	1
Lyrm4	0.543	1.457	0.002	1
4930432J09Rik	0.541	1.455	0.028	1
Gm4056	0.54	1.454	0.042	1
Gm4174	0.537	1.451	0.019	1
Ctsw	0.536	1.45	0.026	1
Gm8046	0.533	1.447	0.016	1
Sprr2e	0.526	1.44	0.03	1
Fam132b	0.521	1.435	0.002	1
4922501L14Rik	0.517	1.43	0.027	1
Gm2504	0.511	1.425	0.019	1
Gm12184	0.51	1.424	0.035	1
Serpinb6b	0.508	1.422	0.036	1
Htr4	0.503	1.418	0.038	1
Fndc5	0.502	1.416	0.003	1
Klk6	0.5	1.414	0.037	1
Gm9801	0.498	1.412	0.014	1
Ivl	0.49	1.404	0.042	1
4930417O22Rik	0.488	1.402	0.012	1
Gm9418	0.486	1.401	0.008	1
Gm5108	0.484	1.398	0.047	1
Ppp1r14a	0.478	1.393	0.019	1
Crisp4	0.478	1.392	0.019	1
Dsc1	0.476	1.391	0.014	1
1810010H24Rik	0.476	1.391	0.023	1
Tc2n	0.472	1.387	0.013	1
AY702102	0.466	1.381	0.029	1
Lrrc4c	0.464	1.379	0.008	1
4930465A12Rik	0.458	1.373	0.018	1
Pate4	0.456	1.372	0.01	1
Gm3380	0.455	1.371	0.022	1
Fam161a	0.454	1.37	0.005	1
Dcpp2	0.453	1.369	0.031	1
Zxdc	0.451	1.367	0.021	1
LOC381707	0.451	1.367	0.03	1
Reep2	0.446	1.362	0.016	1
Prl	0.446	1.362	0.03	1
Defb21	0.445	1.362	0.006	1
Eif3i	0.445	1.361	0.007	1
A630076J17Rik	0.445	1.361	0.026	1
4933427E11Rik	0.444	1.36	0.022	1
Gm7122	0.444	1.36	0.009	1
Ascl4	0.442	1.358	0.036	1
1700065L07Rik	0.437	1.354	0.024	1
Zfp804a	0.434	1.351	0.023	1
4833422M21Rik	0.433	1.35	0.048	1
Gm2999	0.433	1.35	0.012	1
Lrrc67	0.431	1.348	0.017	1
OTTMUSG00000003825	0.43	1.347	0.012	1
Nckap5	0.43	1.347	0.028	1
Gchfr	0.428	1.345	0.008	1
Zfp712	0.427	1.345	0.005	1
Zfp748	0.426	1.344	0.004	1
Olfr871	0.426	1.343	0.01	1
Duox2	0.424	1.342	0.036	1
Gm4630	0.424	1.342	0.031	1
Iqsec3	0.424	1.341	0.038	1
Apob	0.424	1.341	0.043	1
Gm2379	0.419	1.337	0.04	1
Aox1	0.418	1.336	0.02	1
Gabrg3	0.417	1.335	0.018	1
4930528H21Rik	0.416	1.335	0.02	1
Mmp20	0.415	1.333	0.01	1
Mov10l1	0.415	1.333	0.027	1
4930525D18Rik	0.411	1.329	0.013	1
Izumo1	0.41	1.328	0.016	1
V1rh13	0.408	1.327	0.033	1
Adam5	0.408	1.327	0.028	1
Lrrc63	0.406	1.325	0.039	1
Gm9799	0.404	1.323	0.022	1
9230116L04Rik	0.404	1.323	0.012	1
BC003267	0.4	1.319	0.021	1
Olfr1099	0.399	1.319	0.049	1
2610528A11Rik	0.398	1.317	0.013	1
Tex28	0.396	1.316	0.022	1
Lrrc29	0.395	1.315	0.015	1
Tmx3	0.395	1.315	0.013	1
Gm4658	0.393	1.313	0.04	1
Gm12789	0.392	1.312	0.034	1
Bod1l	0.389	1.31	0.036	1
Gm2995	0.387	1.308	0.008	1
Tinagl1	0.385	1.306	0.016	1
Defb39	0.379	1.301	0.043	1
Tnnc1	0.379	1.3	0.013	1
Hbb-b2	0.376	1.298	0.009	1
Zfp273	0.374	1.296	0.017	1
B3gnt4	0.374	1.296	0.038	1
4930580E04Rik	0.374	1.296	0.016	1
Gcet2	0.374	1.296	0.034	1
Lipk	0.373	1.295	0.029	1
5730403M16Rik	0.373	1.295	0.006	1
Megf10	0.37	1.293	0.026	1
Gm7000	0.37	1.292	0.031	1
Slc4a11	0.369	1.292	0.047	1
1700031P21Rik	0.368	1.29	0.006	1
Gm5541	0.363	1.286	0.036	1
Zfp110	0.362	1.285	0.045	1
Klk1b26	0.361	1.285	0.014	1
Dsg1a	0.36	1.283	0.033	1
2310003F16Rik	0.359	1.282	0.034	1
Gm7486	0.358	1.282	0.022	1
2410018E23Rik	0.357	1.281	0.031	1
Rnf17	0.357	1.281	0.026	1
C130071C03Rik	0.355	1.279	0.009	1
Gm6420	0.354	1.278	0.045	1
Gm8213	0.353	1.277	0.009	1
Olfr1111	0.353	1.277	0.021	1
Cnp	0.352	1.276	0.006	1
Sec14l4	0.351	1.276	0.024	1
Nek11	0.35	1.275	0.043	1
Zfp809	0.35	1.275	0.02	1
Gm2197	0.35	1.275	0.039	1
Tas2r121	0.35	1.274	0.01	1
Irx4	0.349	1.273	0.046	1
Gm2621	0.348	1.272	0.026	1
4930578N16Rik	0.346	1.271	0.033	1
Tgm7	0.346	1.271	0.01	1
Ccdc37	0.346	1.271	0.016	1
Tusc5	0.34	1.266	0.022	1
4930550G17Rik	0.338	1.264	0.034	1
1700029M20Rik	0.337	1.263	0.015	1
Gm166	0.336	1.263	0.007	1
BC048502	0.336	1.262	0.015	1
Ccdc74a	0.334	1.261	0.014	1
4930473A06Rik	0.334	1.26	0.011	1
Olfr910	0.333	1.26	0.023	1
LOC100038746	0.333	1.26	0.017	1
Zfp341	0.333	1.259	0.015	1
Gm4104	0.329	1.256	0.033	1
Icos	0.326	1.254	0.023	1
Fam40b	0.325	1.253	0.037	1
Zbbx	0.324	1.252	0.039	1
Olfr1122	0.323	1.251	0.031	1
4930532I03Rik	0.321	1.25	0.047	1
Gm5078	0.32	1.249	0.043	1
Fam154b	0.32	1.249	0.017	1
Ccdc109a	0.32	1.248	0.028	1
Pcbd1	0.319	1.247	0.032	1
Olfr710	0.318	1.247	0.048	1
Cetn2	0.317	1.246	0.045	1
Fam169a	0.316	1.245	0.044	1
Olfr19	0.314	1.243	0.038	1
V1ri3	0.314	1.243	0.044	1
Capn5	0.314	1.243	0.028	1
Rell2	0.313	1.243	0.016	1
Tpk1	0.313	1.242	0.031	1
Cnih2	0.312	1.242	0.048	1
1700022H01Rik	0.309	1.239	0.036	1
R74862	0.309	1.239	0.013	1
Zfp39	0.307	1.237	0.036	1
Snrnp25	0.306	1.237	0.04	1
Rbm14	0.306	1.236	0.016	1
Ubqlnl	0.306	1.236	0.037	1
Olfr1389	0.304	1.235	0.046	1
9830167H18Rik	0.304	1.234	0.021	1
Sgtb	0.303	1.234	0.023	1
Fam26f	0.301	1.232	0.012	1
Sh3rf1	0.301	1.232	0.032	1
Wdr54	0.3	1.231	0.025	1
1700108J01Rik	0.3	1.231	0.013	1
6230400D17Rik	0.299	1.23	0.042	1
Zmynd8	0.298	1.23	0.012	1
Src	0.298	1.23	0.015	1
0610037D15Rik	0.298	1.23	0.011	1
Lipi	0.297	1.229	0.037	1
D430020J02Rik	0.296	1.228	0.024	1
Gm606	0.294	1.226	0.023	1
Sfxn1	0.293	1.225	0.028	1
Xylb	0.292	1.224	0.01	1
Cmklr1	0.291	1.224	0.021	1
8430410A17Rik	0.291	1.223	0.047	1
2010000I03Rik	0.29	1.223	0.025	1
4933405O20Rik	0.289	1.222	0.02	1
Slc26a6	0.288	1.221	0.039	1
Tcfcp2	0.287	1.22	0.041	1
Btbd6	0.287	1.22	0.045	1
Pnliprp2	0.285	1.218	0.048	1
9030624G23Rik	0.284	1.218	0.033	1
Rnf181	0.284	1.217	0.03	1
2410004N09Rik	0.284	1.217	0.014	1
Gm2982	0.282	1.216	0.029	1
Pgap3	0.282	1.216	0.024	1
Styx	0.279	1.214	0.022	1
Ahnak	0.279	1.213	0.034	1
Gm4924	0.278	1.213	0.04	1
1700022H16Rik	0.278	1.212	0.036	1
Olfr1151	0.276	1.211	0.037	1
Setd6	0.274	1.209	0.024	1
Gm15246	0.273	1.208	0.027	1
Ms4a4b	0.273	1.208	0.041	1
Samd12	0.272	1.207	0.049	1
Haus7	0.271	1.207	0.038	1
Psmg2	0.27	1.206	0.036	1
1700008P20Rik	0.27	1.205	0.037	1
Vmn2r105	0.268	1.205	0.03	1
Olfr518	0.268	1.204	0.022	1
Rapgef3	0.267	1.204	0.04	1
Cep110	0.266	1.202	0.019	1
Rsph10b2	0.263	1.2	0.032	1
Fchsd1	0.263	1.2	0.032	1
Gm14315	0.263	1.2	0.042	1
Fut2	0.26	1.198	0.038	1
Gm13199	0.26	1.197	0.045	1
1700001L19Rik	0.259	1.197	0.019	1
2010003O02Rik	0.259	1.197	0.038	1
Radil	0.258	1.196	0.019	1
Zfand2b	0.257	1.195	0.023	1
Rsph1	0.257	1.195	0.033	1
Prkaca	0.256	1.194	0.019	1
Mcf2	0.256	1.194	0.043	1
Cr1l	0.253	1.192	0.033	1
Agpat4	0.253	1.192	0.029	1
Als2cl	0.253	1.192	0.038	1
Arvcf	0.251	1.19	0.026	1
1190003K10Rik	0.251	1.19	0.025	1
Ccdc59	0.25	1.189	0.031	1
Mog	0.248	1.188	0.046	1
Ltb	0.248	1.188	0.048	1
l7Rn6	0.248	1.187	0.036	1
4930572J10Rik	0.247	1.187	0.043	1
Nme7	0.247	1.187	0.029	1
1700063D05Rik	0.247	1.187	0.035	1
AI987944	0.247	1.186	0.042	1
Sema6c	0.246	1.186	0.046	1
Tmem162	0.244	1.185	0.044	1
Gm4676	0.244	1.184	0.046	1
Fam125a	0.242	1.183	0.036	1
Ccdc11	0.242	1.183	0.037	1
Gm10565	0.239	1.18	0.049	1
Thap8	0.239	1.18	0.034	1
Map4k2	0.236	1.178	0.037	1
Gm4074	0.235	1.177	0.048	1
Abcd4	0.234	1.176	0.036	1
Ddit3	0.234	1.176	0.035	1
Mut	0.233	1.176	0.042	1
Eif4ebp3	0.233	1.175	0.044	1
Fam128b	0.231	1.174	0.043	1
A830019P07Rik	0.231	1.173	0.034	1
Twf2	0.23	1.173	0.029	1
Atf7ip	0.228	1.171	0.032	1
5430411K18Rik	0.222	1.166	0.027	1
1700007B14Rik	0.221	1.166	0.039	1
Fkbpl	0.221	1.166	0.047	1
Gm3058	0.22	1.165	0.048	1
Rb1cc1	0.219	1.164	0.042	1
B4galt4	0.217	1.163	0.038	1
Gm1096	0.211	1.158	0.039	1
Kcnh7	0.204	1.152	0.04	1
Gcc2	0.202	1.15	0.043	1
Atp5sl	0.2	1.149	0.047	1
Cd320	0.2	1.149	0.042	1
Vps54	-0.201	-1.15	0.045	1
Smarcd3	-0.203	-1.151	0.041	1
Gm8898	-0.209	-1.156	0.035	1
As3mt	-0.212	-1.158	0.048	1
Fgf2	-0.217	-1.162	0.036	1
Amelx	-0.219	-1.164	0.037	1
Thbs2	-0.225	-1.169	0.049	1
8430423G03Rik	-0.226	-1.169	0.044	1
Mapk4	-0.229	-1.172	0.049	1
Casq1	-0.233	-1.175	0.045	1
Mamld1	-0.235	-1.177	0.047	1
Zdhhc22	-0.236	-1.178	0.033	1
B4galt5	-0.241	-1.182	0.047	1
Ap1m2	-0.241	-1.182	0.037	1
Fasn	-0.242	-1.183	0.033	1
BC030500	-0.244	-1.185	0.043	1
Rtbdn	-0.251	-1.19	0.034	1
9130204K15Rik	-0.252	-1.191	0.038	1
4930452L02Rik	-0.253	-1.191	0.028	1
Zfp105	-0.254	-1.193	0.042	1
1700001N15Rik	-0.255	-1.193	0.024	1
Col9a3	-0.255	-1.194	0.046	1
A530058N18Rik	-0.256	-1.194	0.049	1
Serpinb13	-0.259	-1.196	0.03	1
Zhx1	-0.259	-1.197	0.029	1
Emilin3	-0.26	-1.197	0.036	1
Car5a	-0.264	-1.201	0.041	1
Gm5316	-0.265	-1.202	0.042	1
Dapk1	-0.267	-1.203	0.049	1
Mamdc2	-0.267	-1.203	0.048	1
Alpk2	-0.267	-1.203	0.036	1
LOC100303644	-0.267	-1.203	0.031	1
Mark1	-0.269	-1.205	0.038	1
Dpy19l1	-0.27	-1.206	0.037	1
BC050254	-0.271	-1.207	0.018	1
4930412O13Rik	-0.273	-1.209	0.035	1
RP23-157O10.7	-0.275	-1.21	0.039	1
Abca14	-0.276	-1.211	0.046	1
Adh4	-0.277	-1.212	0.046	1
Tspyl3	-0.277	-1.212	0.023	1
Arl14	-0.28	-1.214	0.019	1
E130012A19Rik	-0.284	-1.217	0.04	1
4930471D02Rik	-0.285	-1.218	0.034	1
Colec12	-0.285	-1.219	0.019	1
Gm4881	-0.288	-1.221	0.045	1
Gm2375	-0.289	-1.222	0.015	1
BC002189	-0.289	-1.222	0.04	1
Sox4	-0.29	-1.222	0.019	1
Akt3	-0.29	-1.223	0.025	1
Scn1a	-0.291	-1.223	0.027	1
Gm3961	-0.291	-1.223	0.041	1
Ltbp2	-0.292	-1.225	0.034	1
1700029F12Rik	-0.293	-1.226	0.049	1
A630065K11Rik	-0.294	-1.226	0.04	1
Gpx2	-0.294	-1.226	0.044	1
Slc12a3	-0.294	-1.226	0.016	1
Gm5069	-0.295	-1.227	0.048	1
Nyx	-0.295	-1.227	0.037	1
Olfr769	-0.295	-1.227	0.037	1
D4Ertd617e	-0.295	-1.227	0.033	1
1700012C08Rik	-0.296	-1.228	0.031	1
Slc6a3	-0.298	-1.23	0.038	1
2310007H09Rik	-0.299	-1.231	0.016	1
Acsl6	-0.301	-1.232	0.026	1
Ugt1a9	-0.302	-1.233	0.046	1
Spsb4	-0.304	-1.235	0.039	1
2410022M11Rik	-0.305	-1.235	0.021	1
Slc7a14	-0.305	-1.236	0.027	1
Gm6880	-0.306	-1.236	0.014	1
4930449E18Rik	-0.306	-1.236	0.025	1
D130079A08Rik	-0.307	-1.237	0.039	1
Mmp16	-0.31	-1.24	0.044	1
Fa2h	-0.311	-1.241	0.021	1
Gm8439	-0.312	-1.241	0.015	1
Olfr227	-0.312	-1.241	0.043	1
Shc3	-0.312	-1.242	0.03	1
Sec14l2	-0.313	-1.243	0.025	1
Gm3762	-0.314	-1.243	0.048	1
E130308A19Rik	-0.314	-1.243	0.025	1
Mdh1b	-0.317	-1.246	0.016	1
B3galt1	-0.318	-1.246	0.043	1
F830016B08Rik	-0.318	-1.247	0.026	1
Fam65c	-0.318	-1.247	0.02	1
Gm9507	-0.322	-1.25	0.01	1
Jph4	-0.324	-1.251	0.01	1
Cldnd2	-0.325	-1.253	0.039	1
Kcnk6	-0.326	-1.253	0.024	1
A930002H24Rik	-0.327	-1.255	0.023	1
BC048594	-0.328	-1.256	0.034	1
Gm11596	-0.33	-1.257	0.015	1
Gm2957	-0.331	-1.258	0.027	1
Cldn25	-0.332	-1.259	0.034	1
Wasf3	-0.335	-1.262	0.01	1
Oxgr1	-0.339	-1.265	0.034	1
Klf15	-0.342	-1.268	0.045	1
1700015C17Rik	-0.343	-1.268	0.008	1
Bik	-0.346	-1.271	0.037	1
Olfr319	-0.348	-1.273	0.009	1
Gm7225	-0.348	-1.273	0.036	1
F730035M05Rik	-0.348	-1.273	0.04	1
Abcg8	-0.35	-1.274	0.02	1
Gm1995	-0.351	-1.275	0.043	1
Olfr1454	-0.351	-1.275	0.031	1
F12	-0.353	-1.277	0.028	1
Sncaip	-0.354	-1.278	0.007	1
Ctsg	-0.355	-1.279	0.012	1
Samd10	-0.359	-1.282	0.018	1
Cldn13	-0.362	-1.285	0.017	1
Plin5	-0.362	-1.285	0.027	1
Lypd4	-0.362	-1.285	0.023	1
LOC100043309	-0.363	-1.286	0.04	1
Tspan11	-0.364	-1.287	0.008	1
Sfrp5	-0.366	-1.289	0.008	1
1700060C20Rik	-0.367	-1.289	0.032	1
Rab17	-0.368	-1.29	0.041	1
Fbxo39	-0.371	-1.293	0.01	1
Gm2290	-0.371	-1.293	0.016	1
Rasgrp1	-0.372	-1.294	0.005	1
Aldh8a1	-0.372	-1.294	0.041	1
Actl7b	-0.373	-1.295	0.024	1
Lrrc15	-0.373	-1.295	0.029	1
1700096J18Rik	-0.373	-1.295	0.035	1
4931440L10Rik	-0.374	-1.296	0.037	1
Gm6684	-0.377	-1.299	0.014	1
1700030F18Rik	-0.378	-1.299	0.023	1
Cntnap1	-0.379	-1.3	0.007	1
Olfr232	-0.381	-1.302	0.036	1
1700015E13Rik	-0.381	-1.303	0.019	1
Fbll1	-0.382	-1.303	0.018	1
Casd1	-0.383	-1.304	0.012	1
Adora2a	-0.383	-1.304	0.034	1
Hspa1b	-0.384	-1.305	0.031	1
4930478P22Rik	-0.385	-1.306	0.026	1
Selp	-0.385	-1.306	0.014	1
Tmem190	-0.386	-1.307	0.016	1
F730311O21Rik	-0.388	-1.308	0.009	1
Gm4358	-0.389	-1.31	0.046	1
Rcan2	-0.39	-1.31	0.035	1
Gm3924	-0.391	-1.311	0.024	1
C030019I05Rik	-0.392	-1.312	0.035	1
Ovol3	-0.393	-1.313	0.01	1
Ccdc40	-0.393	-1.313	0.017	1
Slc27a5	-0.395	-1.315	0.007	1
Gm438	-0.399	-1.318	0.039	1
Tmc8	-0.4	-1.32	0.049	1
Bsx	-0.402	-1.322	0.032	1
Slc25a31	-0.403	-1.322	0.015	1
Gm6661	-0.403	-1.322	0.047	1
Gm11529	-0.403	-1.323	0.038	1
A230001M10Rik	-0.404	-1.324	0.042	1
Fam5c	-0.404	-1.324	0.017	1
Pappa	-0.406	-1.325	0.006	1
Mtnr1a	-0.409	-1.328	0.027	1
1700029B22Rik	-0.41	-1.329	0.032	1
Ccl24	-0.411	-1.33	0.014	1
Myoc	-0.411	-1.33	0.02	1
Vmn2r67	-0.412	-1.33	0.015	1
Gpr20	-0.412	-1.33	0.025	1
Ccdc116	-0.419	-1.337	0.014	1
Klf17	-0.421	-1.339	0.019	1
Exph5	-0.422	-1.34	0.005	1
Apol7b	-0.423	-1.341	0.041	1
EG622110	-0.425	-1.343	0.007	1
Gm2580	-0.426	-1.343	0.027	1
Fam83g	-0.43	-1.348	0.024	1
Matn4	-0.432	-1.349	0.032	1
B4galnt3	-0.433	-1.35	0.037	1
Edar	-0.434	-1.351	0.01	1
Defa26	-0.435	-1.352	0.049	1
C430049E01Rik	-0.436	-1.353	0.032	1
Gulo	-0.44	-1.357	0.048	1
Mcpt4	-0.44	-1.357	0.037	1
Gm5895	-0.441	-1.357	0.044	1
Slc44a3	-0.443	-1.36	0.004	1
Kcnh6	-0.444	-1.36	0.035	1
Krt25	-0.446	-1.363	0.028	1
Wfdc11	-0.447	-1.363	0.036	1
Ccdc135	-0.448	-1.364	0.005	1
Prss32	-0.449	-1.365	0.037	1
Gm6030	-0.45	-1.366	0.041	1
Pipox	-0.452	-1.368	0.032	1
Trav4n-4	-0.454	-1.37	0.011	1
Socs3	-0.457	-1.373	0.024	1
Catsperg	-0.461	-1.376	0.014	1
Gm3090	-0.462	-1.377	0.029	1
Olfr585	-0.464	-1.379	0.023	1
Negr1	-0.464	-1.379	0.029	1
Whrn	-0.465	-1.38	0.006	1
Gm3947	-0.467	-1.382	0.016	1
Pcdhb22	-0.47	-1.385	0.005	1
Cyp24a1	-0.47	-1.385	0.021	1
Slc10a6	-0.471	-1.386	0.043	1
Gm5892	-0.473	-1.388	0.048	1
Cyp2c67	-0.474	-1.389	0.009	1
Apba2	-0.474	-1.389	0.023	1
AI854703	-0.475	-1.389	0.04	1
D630033A02Rik	-0.475	-1.39	0.005	1
2410088K16Rik	-0.477	-1.391	0.017	1
Serpina3n	-0.477	-1.392	0.01	1
A830058I18Rik	-0.478	-1.393	0.008	1
Olfr559	-0.48	-1.395	0.025	1
4933427G17Rik	-0.481	-1.396	0.003	1
A030014E15Rik	-0.482	-1.397	0.037	1
Lgi4	-0.485	-1.4	0.045	1
Gm7303	-0.488	-1.402	0.038	1
Prr23a	-0.489	-1.403	0.012	1
D630045M09Rik	-0.489	-1.403	0.021	1
Akp3	-0.489	-1.404	0.023	1
9030417H13Rik	-0.49	-1.405	0.023	1
Gm4351	-0.493	-1.407	0.035	1
Gm498	-0.494	-1.408	0.003	1
Ccdc85a	-0.494	-1.409	0.002	1
4930439D14Rik	-0.495	-1.41	0.024	1
2210039B01Rik	-0.495	-1.41	0.003	1
Gm3759	-0.497	-1.411	0.022	1
Gm4497	-0.498	-1.412	0.049	1
Lingo3	-0.498	-1.413	0.035	1
Tac2	-0.503	-1.417	0.021	1
Gm13284	-0.506	-1.42	0.007	1
Pabpc2	-0.507	-1.421	0.016	1
3110082J24Rik	-0.51	-1.424	0.005	1
Olfr358	-0.514	-1.428	0.024	1
Gm6650	-0.521	-1.435	0.045	1
Ism1	-0.524	-1.438	0.019	1
Gm7904	-0.531	-1.445	0.031	1
Cox6b2	-0.532	-1.445	0.014	1
Vmn2r42	-0.535	-1.449	0.04	1
Gm2955	-0.535	-1.449	0.032	1
Lypd2	-0.539	-1.453	0.038	1
Kcnh5	-0.541	-1.455	0.045	1
Gng7	-0.544	-1.458	0.007	1
Nell2	-0.545	-1.459	0.038	1
Olfr463	-0.548	-1.462	0.046	1
Gabrb3	-0.552	-1.467	0.002	1
2700045P11Rik	-0.557	-1.471	0.014	1
Gpr4	-0.559	-1.474	0.034	1
Gm16454	-0.564	-1.478	0.003	1
Pcdhb18	-0.565	-1.48	0.004	1
Taar7d	-0.567	-1.482	0.039	1
4930573I07Rik	-0.568	-1.483	0.003	1
Gm4470	-0.57	-1.484	0.008	1
Bdkrb1	-0.574	-1.489	0.03	1
C3	-0.587	-1.502	0.009	1
H2afb3	-0.588	-1.503	0.005	1
Gm8437	-0.594	-1.509	0.045	1
Gm13290	-0.597	-1.512	0.003	1
CK137956	-0.601	-1.517	0.011	1
E330026B02Rik	-0.607	-1.523	0.035	1
Gm7894	-0.617	-1.534	0.002	1
Nefl	-0.618	-1.535	0.015	1
F5	-0.626	-1.543	0.031	1
Pcdhb5	-0.627	-1.544	0.019	1
Slc16a14	-0.634	-1.552	0.028	1
Gm12597	-0.635	-1.553	0.045	1
Gm13272	-0.638	-1.556	0.011	1
Pcdhb20	-0.648	-1.567	0.016	1
2610204G07Rik	-0.649	-1.568	0.046	1
Gm13276	-0.657	-1.577	0.015	1
4933439F11Rik	-0.664	-1.585	0.022	1
Ptchd1	-0.679	-1.601	0.001	1
Olfr765	-0.679	-1.601	0.035	1
Pcdhb3	-0.682	-1.605	0.045	1
Gm13288	-0.685	-1.607	0.02	1
Slc5a10	-0.706	-1.631	0.02	1
Cyp2f2	-0.716	-1.643	0.003	1
Penk	-0.725	-1.653	0.006	1
Fam150a	-0.745	-1.676	0.045	1
Slc39a4	-0.746	-1.677	0.038	1
Lrrn1	-0.758	-1.691	0	1
Pcdhb16	-0.832	-1.781	0.018	1
Rab11fip4	-0.882	-1.844	0.007	1
Pcdhb17	-0.9	-1.866	0.003	1
Mmp13	-0.949	-1.931	0.002	1
Serpina3g	-1.096	-2.138	0.001	1
Pcdhb14	-1.098	-2.14	0.044	1

## Sheet: mRNA-seq_MEF_I vs NI
Gene	log2 ratio	Fold Change	log CPM	P-Value	FDR adj P-value	Chromosome	Start	End
A930013B10Rik	4.709	26.153	-2.904	0.008	1	11	89066274	89067884
4930447K03Rik	4.42	21.405	-3.038	0.023	1	13	34084155	34113272
Tas1r2	4.233	18.8	-3.112	0.029	1	4	139653538	139670280
Mir5103	4.017	16.195	-3.191	0.03	1	1	34433121	34433199
Kdm4b	3.931	15.248	7.978	0	0	17	56326050	56402873
Pla2g5	3.767	13.612	-3.273	0.035	1	4	138799247	138863469
Nxph1	3.767	13.612	-3.273	0.035	1	6	8950019	9248578
Mir345	3.766	13.608	-3.273	0.045	1	12	108836973	108837068
Gm13194	3.761	13.555	-3.274	0.034	1	2	4942174	4943130
Trat1	3.755	13.501	-3.275	0.043	1	16	48734690	48771956
Serpinb1c	3.027	8.153	-2.717	0.025	1	13	32881397	32898140
Pla2g4f	2.774	6.84	-2.837	0.036	1	2	120299957	120314165
Acoxl	2.624	6.163	-2.901	0.042	1	2	127854628	128123893
Gm3952	2.242	4.732	-2.661	0.043	1	8	128745918	128824766
F9	2.16	4.47	-2.41	0.035	1	X	59999464	60030758
Prss42	2.127	4.368	-0.924	0.01	1	9	110798185	110803744
Gpr56	2.124	4.359	3.03	0.002	1	8	94977109	95014208
Fbxw24	1.878	3.675	-1.619	0.016	1	9	109601116	109626059
Cyp4f18	1.857	3.623	-2.11	0.045	1	8	71988482	72009626
Ly6f	1.846	3.595	-1.622	0.029	1	15	75268421	75272234
LOC100862027	1.678	3.199	-2.041	0.045	1	4	146891697	146937430
Chst13	1.645	3.127	-0.207	0.009	1	6	90308351	90325185
Prrt4	1.641	3.118	-1.191	0.022	1	6	29169230	29179584
Nnat	1.369	2.583	4.383	0	1	2	157560110	157562522
Zfp37	1.143	2.208	3.752	0	1	4	62189543	62208546
Slc29a3	1.053	2.075	5.334	0	0.606	10	60712072	60752782
C430002N11Rik	0.962	1.948	2.73	0.015	1	9	96765575	96774397
2810474O19Rik	0.798	1.738	5.817	0.001	1	6	149309414	149335663
Fam132b	0.797	1.738	3.684	0.02	1	1	91366430	91374217
Glipr1	0.775	1.711	4.278	0.025	1	10	111985448	111997264
Ephx2	0.757	1.69	2.826	0.049	1	14	66084377	66124500
Ly6a	0.723	1.65	5.821	0.034	1	15	74994877	74997888
Gli2	0.685	1.607	4.416	0.018	1	1	118834061	119053619
Trim24	0.603	1.519	5.731	0.031	1	6	37870811	37966292
Arhgap29	0.537	1.451	7.087	0.04	1	3	121953326	122016154
Atf7ip	0.494	1.409	5.616	0.041	1	6	136518851	136607379
Pappa	-0.468	-1.383	6.618	0.046	1	4	65124174	65357509
Fgf7	-0.543	-1.457	6.092	0.022	1	2	126034658	126091185
Cd24a	-0.55	-1.464	5.532	0.033	1	10	43579169	43584265
Gzmd	-0.815	-1.76	2.883	0.032	1	14	56129568	56132593
Mt2	-0.829	-1.777	3.906	0.005	1	8	94172618	94173567
Mmp13	-0.834	-1.783	3.158	0.019	1	9	7272514	7283333
Gm17396	-1.123	-2.178	1.274	0.029	1	9	117252536	117254698
Cox6b2	-1.18	-2.266	2.021	0.01	1	7	4751794	4753094
Serpina3g	-1.185	-2.273	3.61	0.006	1	12	104236242	104241934
Lrrn1	-1.316	-2.491	-0.345	0.036	1	6	107529726	107570228
Tmem29	-1.317	-2.491	-0.209	0.034	1	X	150397773	150459150
Gm12248	-1.375	-2.593	-0.308	0.038	1	11	58063811	58104270
Fmn2	-1.436	-2.706	0.125	0.017	1	1	174501825	174822729
Clec2e	-1.451	-2.733	-1.343	0.042	1	6	129091816	129100903
Bdkrb1	-1.47	-2.77	-0.818	0.042	1	12	105604091	105605428
Gm11717	-1.476	-2.781	-1.287	0.047	1	11	107171900	107172626
Disp2	-1.484	-2.797	-1.331	0.038	1	2	118779719	118795175
2610204G22Rik	-1.52	-2.868	-1.567	0.04	1	4	155761192	155763560
1700003F12Rik	-1.536	-2.901	-1.649	0.041	1	2	154548904	154550050
Gnb3	-1.569	-2.967	-1.755	0.041	1	6	124834240	124840275
Kcnk10	-1.587	-3.004	-1.339	0.027	1	12	98433994	98577940
D630042F21Rik	-1.594	-3.018	-1.632	0.034	1	6	129512557	129519227
D730005E14Rik	-1.637	-3.11	-1.931	0.04	1	15	79889532	79893138
U90926	-1.667	-3.176	0.486	0.006	1	5	92209895	92215408
Gm19912	-1.673	-3.189	0.094	0.044	1	10	61447178	61451214
Slc9a2	-1.681	-3.206	-2.034	0.04	1	1	40681712	40768885
Klhdc7a	-1.686	-3.217	-1.343	0.027	1	4	139962173	139968026
Srsf12	-1.718	-3.289	-2.005	0.035	1	4	33208991	33233340
Sox30	-1.777	-3.428	-1.737	0.022	1	11	45980310	46017992
Saa3	-1.789	-3.455	1.418	0.001	1	7	46711998	46715676
D130046C19Rik	-1.867	-3.647	-0.804	0.041	1	15	26840249	26841654
Ppp1r32	-1.876	-3.669	-1.947	0.042	1	19	10474257	10482897
Lor	-1.904	-3.742	-1.551	0.023	1	3	92080271	92083142
Wdr52	-1.946	-3.854	-1.911	0.042	1	16	44394799	44482428
Icos	-1.999	-3.998	-2.395	0.029	1	1	60977914	61000320
Pm20d1	-2.008	-4.021	-2.18	0.02	1	1	131797395	131818115
2610316D01Rik	-2.039	-4.111	-2.356	0.025	1	3	45280439	45378260
Cldnd2	-2.057	-4.16	-1.991	0.013	1	7	43440816	43443320
Dbpht2	-2.303	-4.935	-1.847	0.005	1	12	74297474	74300468
Olfr1372-ps1	-2.46	-5.503	-1.466	0.016	1	11	52154876	52157907
Gm19894	-2.496	-5.641	-2.131	0.02	1	10	87893657	87903464
Gm19845	-2.66	-6.322	0.148	0.041	1	14	116934884	116937613
Cd96	-2.727	-6.621	-2.965	0.038	1	16	46035657	46120248
Slamf8	-2.734	-6.655	-2.966	0.036	1	1	172581377	172590568
LOC100862004	-2.779	-6.863	-2.96	0.034	1	X	170009892	170019145
2010010A06Rik	-2.804	-6.982	-2.956	0.045	1	18	75288660	75297329
Tox3	-3.025	-8.139	-2.833	0.026	1	8	90247110	90348252
4933405L10Rik	-3.167	-8.983	-2.774	0.014	1	8	105708303	105710168
LOC100862023	-3.245	-9.479	-2.759	0.039	1	19	6288844	6298903
A830029E22Rik	-3.249	-9.508	-2.759	0.032	1	3	81802025	81805161
Hils1	-3.613	-12.238	-3.358	0.036	1	11	94967661	94968456
H2-Aa	-3.613	-12.238	-3.358	0.036	1	17	34282751	34287771
Olfr544	-3.613	-12.238	-3.358	0.036	1	7	102484114	102488307
Cuzd1	-3.613	-12.238	-3.358	0.036	1	7	131308554	131322292
Gm4975	-3.613	-12.238	-3.358	0.036	1	8	63924694	63952170
4930558K02Rik	-3.639	-12.455	-3.355	0.041	1	1	161942089	161979636
Gm10824	-3.639	-12.455	-3.355	0.041	1	10	22815749	22823330
Gpr87	-3.639	-12.455	-3.355	0.041	1	3	59178923	59180085
Lcn2	-3.772	-13.66	-2.449	0.004	1	2	32384637	32387739
LOC100862034	-3.92	-15.14	-3.269	0.025	1	3	37614386	37652292
4930444P10Rik	-3.95	-15.452	-3.265	0.029	1	1	16065979	16093041
Olfr455	-3.95	-15.452	-3.265	0.029	1	6	42538067	42539020
Klk7	-4.131	-17.515	-3.19	0.026	1	7	43811444	43816359
4930438E09Rik	-4.175	-18.062	-3.185	0.021	1	14	67332042	67397742
Gm16287	-4.351	-20.401	-3.111	0.016	1	4	139175407	139180655
Fam83c	-4.413	-21.309	-3.102	0.034	1	2	155829183	155834854
Mir1946b	-4.413	-21.309	-3.102	0.034	1	9	21613444	21613576
Reg3g	-4.498	-22.601	-3.042	0.043	1	6	78466268	78468874

## Sheet: Array vs mRNA-seq comparison
Gene	MEF Array			MEF mRNA-seq			MEF Array & mRNA-seq			ESC Array								Fold Change Cut-off	P-value Cut-off
	number	24203	96	number	19478	101	16042	15	15	number	24203	1105	9	3	3	1	1	1.5	0.05
	Fold Change	P-Value	Array DE?	Fold Change	P-Value	RNA-seq DE?	In both?	Both DE?	Both DE and same direction?	Fold Change	P-Value	ESC DE?	DE both Arrays?	DE RNA-seq & array	DE both arrays + Same direction?	DE all?	DE + Same Direction all?
Gpr56	4.612	0.001	1	4.359	0.002	1	1	1	1	-1.281	0.118	0	0	0	0	0	0
Nnat	2.525	0	1	2.583	0	1	1	1	1	-1.333	0.018	0	0	0	0	0	0
Prss42	2.332	0.014	1	4.368	0.01	1	1	1	1	1.008	0.924	0	0	0	0	0	0
C430002N11Rik	2.2	0	1	1.948	0.015	1	1	1	1	1.278	0.051	0	0	0	0	0	0
Zfp37	2.041	0.001	1	2.208	0	1	1	1	1	-1.009	0.929	0	0	0	0	0	0
Slc29a3	1.838	0	1	2.075	0	1	1	1	1	1.067	0.259	0	0	0	0	0	0
Ly6a	1.762	0.003	1	1.65	0.034	1	1	1	1	1.568	0.031	1	1	1	1	1	1
2810474O19Rik	1.732	0.007	1	1.738	0.001	1	1	1	1	1.01	0.864	0	0	0	0	0	0
Trim24	1.722	0.011	1	1.519	0.031	1	1	1	1	-1.134	0.156	0	0	0	0	0	0
Chst13	1.701	0.001	1	3.127	0.009	1	1	1	1	1.069	0.491	0	0	0	0	0	0
Ephx2	1.679	0.01	1	1.69	0.049	1	1	1	1	1.242	0.203	0	0	0	0	0	0
Glipr1	1.565	0.045	1	1.711	0.025	1	1	1	1	1.106	0.426	0	0	0	0	0	0
Lrrn1	-1.691	0	1	-2.491	0.036	1	1	1	1	-1.017	0.9	0	0	0	0	0	0
Mmp13	-1.931	0.002	1	-1.783	0.019	1	1	1	1	1.035	0.726	0	0	0	0	0	0
Serpina3g	-2.138	0.001	1	-2.273	0.006	1	1	1	1	1.073	0.397	0	0	0	0	0	0
Sept4	1.16	0.185	0	1.3	0.489	0	1	0	0	1.426	0	0	0	0	0	0	0
Sept3	1.14	0.205	0	-1.137	0.788	0	1	0	0	-1.02	0.744	0	0	0	0	0	0
March7	1.113	0.18	0	1.139	0.446	0	1	0	0	-1.221	0.016	0	0	0	0	0	0
Sept6	1.095	0.527	0	1.158	0.46	0	1	0	0	-1.206	0.027	0	0	0	0	0	0
Sept8	1.081	0.234	0	1.222	0.218	0	1	0	0	1.202	0.017	0	0	0	0	0	0
March5	1.068	0.572	0	1.04	0.81	0	1	0	0	-1.126	0.148	0	0	0	0	0	0
Sept7	1.054	0.684	0	1.068	0.688	0	1	0	0	-1.238	0.016	0	0	0	0	0	0
Sept10	1.045	0.508	0	1.105	0.631	0	1	0	0	-1.046	0.52	0	0	0	0	0	0
Sept15	1.044	0.545	0	1.056	0.742	0	1	0	0	1.057	0.252	0	0	0	0	0	0
March2	1.03	0.804	0	1.067	0.706	0	1	0	0	1.04	0.679	0	0	0	0	0	0
Sept11	1.01	0.912	0	1.099	0.568	0	1	0	0	-1.032	0.636	0	0	0	0	0	0
Sept9	1.007	0.916	0	1.024	0.883	0	1	0	0	-1.046	0.368	0	0	0	0	0	0
March4	-1.01	0.924	0	1.273	0.815	0	1	0	0	1.716	0.004	1	0	0	0	0	0
March8	-1.014	0.81	0	1.127	0.473	0	1	0	0	1.155	0.028	0	0	0	0	0	0
March1	-1.049	0.914	0	1.257	0.52	0	1	0	0	1.159	0.03	0	0	0	0	0	0
March10	-1.074	0.376	0	-1.469	0.549	0	1	0	0	1.049	0.583	0	0	0	0	0	0
March3	-1.076	0.531	0	1.043	0.893	0	1	0	0	1.24	0.071	0	0	0	0	0	0
March6	-1.085	0.356	0	1.049	0.769	0	1	0	0	-1.223	0.042	0	0	0	0	0	0
March11	-1.13	0.15	0	1.821	0.421	0	1	0	0	-1.232	0.117	0	0	0	0	0	0
Sprr1a	2.766	0.028	1	1.899	0.12	0	1	0	0	1.227	0.214	0	0	0	0	0	0
Slc6a14	2.306	0.222	0	-6.788	0.15	0	1	0	0	-1.012	0.893	0	0	0	0	0	0
Sprr2k	2.246	0.09	0	1.873	0.31	0	1	0	0	1.637	0	1	0	0	0	0	0
Dmkn	2.125	0.246	0	1.079	0.933	0	1	0	0	-1.768	0.01	1	0	0	0	0	0
Sprr2b	2.115	0.047	1	-2.468	0.298	0	1	0	0	1.594	0.123	0	0	0	0	0	0
Itgb7	2.037	0.01	1	-1.809	0.276	0	1	0	0	-1.248	0.008	0	0	0	0	0	0
Sprr2a3	2.009	0.007	1	-2.613	0.402	0	1	0	0	1.758	0.037	1	1	0	1	0	0
Ly6c1	2.005	0	1	1.713	0.073	0	1	0	0	1.152	0.181	0	0	0	0	0	0
Sprr2g	1.934	0.058	0	1.401	0.545	0	1	0	0	1.102	0.167	0	0	0	0	0	0
Krt5	1.93	0.372	0	-1.236	0.732	0	1	0	0	1.21	0.014	0	0	0	0	0	0
4933402E13Rik	1.898	0.217	0	4.59	0.21	0	1	0	0	-1.327	0.129	0	0	0	0	0	0
Ifi205	1.874	0.033	1	2.221	0.05	0	1	0	0	-1.089	0.712	0	0	0	0	0	0
Gm7226	1.866	0.026	1	1.179	0.798	0	1	0	0	-1.224	0.642	0	0	0	0	0	0
Klk7	1.849	0.125	0	-17.515	0.026	1	1	0	0	-1.327	0.047	0	0	0	0	0	0
Krt6a	1.818	0.175	0	-1.742	0.629	0	1	0	0	1.075	0.231	0	0	0	0	0	0
Mmp24	1.789	0.073	0	1.25	0.803	0	1	0	0	-1.03	0.889	0	0	0	0	0	0
Prrt4	1.76	0.101	0	3.118	0.022	1	1	0	0	-1.163	0.11	0	0	0	0	0	0
Trim13	1.745	0.011	1	1.111	0.678	0	1	0	0	-1.333	0.026	0	0	0	0	0	0
Dsp	1.718	0.204	0	1.209	0.651	0	1	0	0	1.373	0.022	0	0	0	0	0	0
Frmpd4	1.708	0.006	1	-1.014	0.978	0	1	0	0	-1.18	0.468	0	0	0	0	0	0
Lypd3	1.708	0.199	0	-1.073	0.947	0	1	0	0	-1.001	0.991	0	0	0	0	0	0
Cntnap3	1.675	0.081	0	1.013	0.982	0	1	0	0	-1.202	0.646	0	0	0	0	0	0
Krt16	1.672	0.272	0	1.101	0.933	0	1	0	0	1.356	0.001	0	0	0	0	0	0
B230344G16Rik	1.664	0.047	1	-1.881	0.533	0	1	0	0	1.227	0.456	0	0	0	0	0	0
Mospd4	1.654	0.027	1	-1.104	0.911	0	1	0	0	-1.999	0.003	1	1	0	0	0	0
D10Bwg1379e	1.645	0.023	1	1.547	0.563	0	1	0	0	-2.39	0.013	1	1	0	0	0	0
Vldlr	1.628	0.039	1	1.789	0.057	0	1	0	0	1.278	0.371	0	0	0	0	0	0
Spata4	1.616	0.019	1	-1.768	0.451	0	1	0	0	-1.459	0.072	0	0	0	0	0	0
Gm5122	1.611	0.086	0	-1.514	0.537	0	1	0	0	1.203	0.399	0	0	0	0	0	0
Gm7628	1.599	0.129	0	-1.131	0.876	0	1	0	0	1.083	0.667	0	0	0	0	0	0
Nrk	1.598	0.193	0	-1.263	0.475	0	1	0	0	-1.559	0.205	0	0	0	0	0	0
E130006D01Rik	1.598	0.001	1	2.296	0.215	0	1	0	0	1.401	0.011	0	0	0	0	0	0
4833442J19Rik	1.593	0.044	1	1.375	0.323	0	1	0	0	-1.531	0.044	1	1	0	0	0	0
Lelp1	1.589	0.347	0	1.272	0.786	0	1	0	0	1.258	0.009	0	0	0	0	0	0
4930461G14Rik	1.572	0	1	-1.982	0.332	0	1	0	0	-1.228	0.023	0	0	0	0	0	0
Mmp9	1.569	0.426	0	1.738	0.358	0	1	0	0	1.095	0.514	0	0	0	0	0	0
Krt8	1.568	0.703	0	1.204	0.83	0	1	0	0	1.282	0.037	0	0	0	0	0	0
Ninj2	1.568	0.017	1	11.183	0.098	0	1	0	0	1.013	0.922	0	0	0	0	0	0
Cst9	1.565	0	1	-1.108	0.932	0	1	0	0	1.001	0.98	0	0	0	0	0	0
Gabra3	1.563	0.01	1	1.096	0.848	0	1	0	0	-1.73	0.007	1	1	0	0	0	0
Etv3l	1.554	0.024	1	-6.757	0.207	0	1	0	0	-1.141	0.45	0	0	0	0	0	0
Vat1l	1.553	0.387	0	1.469	0.468	0	1	0	0	-1.283	0.071	0	0	0	0	0	0
Insl6	1.55	0.054	0	1.62	0.235	0	1	0	0	1.181	0.196	0	0	0	0	0	0
Atp2c2	1.55	0.052	0	8.523	0.125	0	1	0	0	1.179	0.091	0	0	0	0	0	0
Hcfc1r1	1.549	0.176	0	1.289	0.355	0	1	0	0	1.073	0.21	0	0	0	0	0	0
Arl4d	1.545	0.166	0	1.731	0.155	0	1	0	0	-1.037	0.494	0	0	0	0	0	0
Sprr2h	1.54	0.108	0	1.262	0.787	0	1	0	0	2.328	0.099	0	0	0	0	0	0
Vstm2a	1.533	0.073	0	-2.542	0.112	0	1	0	0	-1.419	0.342	0	0	0	0	0	0
Ifnar2	1.532	0	1	1.018	0.914	0	1	0	0	1.329	0.004	0	0	0	0	0	0
Serpinb9b	1.529	0.35	0	1.506	0.232	0	1	0	0	-1.094	0.555	0	0	0	0	0	0
Asprv1	1.526	0.461	0	-1.529	0.451	0	1	0	0	1.021	0.784	0	0	0	0	0	0
Gsta1	1.519	0.13	0	1.19	0.76	0	1	0	0	1.256	0.132	0	0	0	0	0	0
Tmem88	1.516	0.138	0	1.447	0.271	0	1	0	0	-1.28	0.008	0	0	0	0	0	0
Serpinb9g	1.514	0.37	0	3.848	0.205	0	1	0	0	1.203	0.18	0	0	0	0	0	0
4921525O09Rik	1.506	0.007	1	-1.253	0.745	0	1	0	0	-1.354	0.328	0	0	0	0	0	0
Ect2l	1.505	0.15	0	-6.621	0.137	0	1	0	0	1.012	0.956	0	0	0	0	0	0
2010003K15Rik	1.503	0.118	0	-1.129	0.897	0	1	0	0	-1.278	0.336	0	0	0	0	0	0
Ceacam18	1.501	0.036	1	-1.556	0.667	0	1	0	0	-1.121	0.353	0	0	0	0	0	0
Prrt2	1.498	0.201	0	1.582	0.209	0	1	0	0	-1.485	0.001	0	0	0	0	0	0
Il17f	1.497	0.258	0	2.898	0.308	0	1	0	0	1.026	0.887	0	0	0	0	0	0
Fbxw24	1.496	0.129	0	3.675	0.016	1	1	0	0	1.175	0.536	0	0	0	0	0	0
Prelp	1.495	0.014	0	1.377	0.484	0	1	0	0	1.789	0.015	1	0	0	0	0	0
Hapln1	1.489	0.029	0	-1.462	0.668	0	1	0	0	1.004	0.965	0	0	0	0	0	0
Serpinb9	1.487	0.011	0	1.322	0.349	0	1	0	0	1.272	0.057	0	0	0	0	0	0
Krt18	1.482	0.546	0	1.12	0.772	0	1	0	0	1.154	0.143	0	0	0	0	0	0
Zfp773	1.477	0.014	0	1.531	0.438	0	1	0	0	-1.387	0.034	0	0	0	0	0	0
Nobox	1.475	0.004	0	1.549	0.672	0	1	0	0	1.1	0.146	0	0	0	0	0	0
Gli2	1.474	0.143	0	1.607	0.018	1	1	0	0	1.085	0.142	0	0	0	0	0	0
Acot4	1.474	0.257	0	-1.012	0.981	0	1	0	0	-1.062	0.87	0	0	0	0	0	0
Kcnj14	1.474	0.056	0	1.055	0.915	0	1	0	0	1.161	0.034	0	0	0	0	0	0
Clec2e	1.473	0.107	0	-2.733	0.042	1	1	0	0	-1.603	0.262	0	0	0	0	0	0
Crabp2	1.473	0.217	0	1.342	0.114	0	1	0	0	-1.249	0.008	0	0	0	0	0	0
Rtn4rl1	1.472	0.01	0	1.29	0.438	0	1	0	0	1.333	0.085	0	0	0	0	0	0
Gm2176	1.471	0.274	0	-1.091	0.941	0	1	0	0	1.18	0.458	0	0	0	0	0	0
Pyhin1	1.47	0.393	0	1.984	0.305	0	1	0	0	1.135	0.124	0	0	0	0	0	0
Eno3	1.461	0.002	0	1.49	0.096	0	1	0	0	1.151	0.078	0	0	0	0	0	0
Lyrm4	1.457	0.002	0	1.174	0.492	0	1	0	0	-1.056	0.294	0	0	0	0	0	0
Gzmn	1.457	0.589	0	1.52	0.547	0	1	0	0	-1.232	0.299	0	0	0	0	0	0
Afp	1.453	0.086	0	-1.539	0.527	0	1	0	0	-1.083	0.805	0	0	0	0	0	0
Ctsw	1.45	0.026	0	1.71	0.137	0	1	0	0	-1.076	0.249	0	0	0	0	0	0
Cst6	1.446	0.052	0	-1.252	0.637	0	1	0	0	1.685	0.005	1	0	0	0	0	0
Gria4	1.446	0.119	0	1.23	0.633	0	1	0	0	-1.052	0.575	0	0	0	0	0	0
Dsc3	1.444	0.154	0	-2.026	0.42	0	1	0	0	1.113	0.689	0	0	0	0	0	0
Rnf32	1.436	0.116	0	1.516	0.377	0	1	0	0	-1.147	0.411	0	0	0	0	0	0
Fam132b	1.435	0.002	0	1.738	0.02	1	1	0	0	-1.161	0.248	0	0	0	0	0	0
Erv3	1.433	0.484	0	2.838	0.229	0	1	0	0	1.145	0.319	0	0	0	0	0	0
2010005H15Rik	1.432	0.181	0	1.061	0.917	0	1	0	0	-1.611	0.096	0	0	0	0	0	0
Nap1l5	1.429	0.276	0	1.088	0.821	0	1	0	0	1.291	0.041	0	0	0	0	0	0
Retnlb	1.426	0.142	0	-1.103	0.934	0	1	0	0	-1.384	0.288	0	0	0	0	0	0
E230016K23Rik	1.425	0.091	0	1.824	0.216	0	1	0	0	1.068	0.699	0	0	0	0	0	0
Angptl4	1.425	0.222	0	1.349	0.338	0	1	0	0	-1.606	0.002	1	0	0	0	0	0
Tgfbr2	1.424	0.188	0	1.134	0.44	0	1	0	0	-1.076	0.746	0	0	0	0	0	0
Serpinb1a	1.423	0.406	0	-1.037	0.942	0	1	0	0	-1.113	0.572	0	0	0	0	0	0
Serpinb6b	1.422	0.036	0	1.044	0.882	0	1	0	0	1.031	0.788	0	0	0	0	0	0
Prl2c2	1.421	0.51	0	1.03	0.956	0	1	0	0	1.306	0.039	0	0	0	0	0	0
N4bp2l1	1.418	0.192	0	1.412	0.388	0	1	0	0	1.13	0.659	0	0	0	0	0	0
Mgat5b	1.417	0.124	0	-3.601	0.248	0	1	0	0	1.05	0.46	0	0	0	0	0	0
Fndc5	1.416	0.003	0	-1.023	0.957	0	1	0	0	1.646	0	1	0	0	0	0	0
Klk6	1.414	0.037	0	-1.522	0.673	0	1	0	0	-1.058	0.581	0	0	0	0	0	0
Tnfrsf22	1.412	0.09	0	1.421	0.161	0	1	0	0	-1.53	0.014	1	0	0	0	0	0
Alk	1.409	0.147	0	1.178	0.831	0	1	0	0	-1.106	0.316	0	0	0	0	0	0
Scel	1.409	0.164	0	1.129	0.729	0	1	0	0	-1.098	0.558	0	0	0	0	0	0
1300017J02Rik	1.407	0.302	0	-5.775	0.096	0	1	0	0	-1.246	0.213	0	0	0	0	0	0
Ivl	1.404	0.042	0	1.03	0.927	0	1	0	0	1.203	0.36	0	0	0	0	0	0
Ripply3	1.402	0.173	0	-1.449	0.563	0	1	0	0	-1.321	0.244	0	0	0	0	0	0
Krt14	1.402	0.707	0	1.02	0.983	0	1	0	0	-1.096	0.103	0	0	0	0	0	0
Naip1	1.395	0.604	0	-1.167	0.828	0	1	0	0	-1.072	0.774	0	0	0	0	0	0
Zfp389	1.394	0.063	0	-2.08	0.203	0	1	0	0	1.176	0.399	0	0	0	0	0	0
Ccl5	1.393	0.621	0	-1.563	0.485	0	1	0	0	1.333	0.312	0	0	0	0	0	0
Susd2	1.393	0.098	0	1.281	0.425	0	1	0	0	1.309	0.017	0	0	0	0	0	0
Ppp1r14a	1.393	0.019	0	-1.128	0.717	0	1	0	0	1.068	0.319	0	0	0	0	0	0
1810010H24Rik	1.391	0.023	0	1.243	0.627	0	1	0	0	-1.257	0.131	0	0	0	0	0	0
A330009N23Rik	1.389	0.082	0	1.501	0.391	0	1	0	0	-1.407	0.059	0	0	0	0	0	0
Tacstd2	1.388	0.233	0	-1.073	0.947	0	1	0	0	1.478	0.002	0	0	0	0	0	0
Olfr1392	1.388	0.407	0	2.948	0.241	0	1	0	0	-1.391	0.073	0	0	0	0	0	0
Gsta4	1.388	0.15	0	1.046	0.827	0	1	0	0	-1.018	0.696	0	0	0	0	0	0
Tc2n	1.387	0.013	0	-1.163	0.867	0	1	0	0	-1.001	0.995	0	0	0	0	0	0
A930017K11Rik	1.383	0.06	0	-1.154	0.832	0	1	0	0	-1.603	0.003	1	0	0	0	0	0
Vsx2	1.382	0.076	0	-1.097	0.937	0	1	0	0	1.15	0.379	0	0	0	0	0	0
Sox18	1.381	0.072	0	1.262	0.82	0	1	0	0	-1.187	0.208	0	0	0	0	0	0
Igf2as	1.381	0.444	0	-1.082	0.9	0	1	0	0	1.276	0.102	0	0	0	0	0	0
AY702102	1.381	0.029	0	-1.881	0.533	0	1	0	0	1.065	0.62	0	0	0	0	0	0
Lrrc4c	1.379	0.008	0	1.038	0.907	0	1	0	0	1.584	0.001	1	0	0	0	0	0
Adh7	1.377	0.309	0	1.487	0.243	0	1	0	0	-1.047	0.751	0	0	0	0	0	0
1700001J03Rik	1.376	0.216	0	-1.118	0.906	0	1	0	0	1.117	0.562	0	0	0	0	0	0
1700025K23Rik	1.375	0.124	0	-1.294	0.453	0	1	0	0	-1.28	0.16	0	0	0	0	0	0
Muc16	1.375	0.598	0	1.185	0.85	0	1	0	0	-1.085	0.507	0	0	0	0	0	0
Klk8	1.375	0.183	0	1.038	0.929	0	1	0	0	-1.229	0.006	0	0	0	0	0	0
Fbxo15	1.374	0.097	0	2.284	0.166	0	1	0	0	1.049	0.341	0	0	0	0	0	0
Cxcr6	1.372	0.104	0	1.411	0.223	0	1	0	0	-1.027	0.834	0	0	0	0	0	0
Pate4	1.372	0.01	0	-1.792	0.35	0	1	0	0	-1.088	0.607	0	0	0	0	0	0
4930565N06Rik	1.371	0.287	0	-1.286	0.577	0	1	0	0	-1.473	0.126	0	0	0	0	0	0
Fam161a	1.37	0.005	0	1.324	0.401	0	1	0	0	-1.09	0.394	0	0	0	0	0	0
Zxdc	1.367	0.021	0	1.442	0.05	0	1	0	0	-1.368	0.011	0	0	0	0	0	0
Map6d1	1.363	0.17	0	1.076	0.862	0	1	0	0	-1.388	0.498	0	0	0	0	0	0
Akr1c12	1.362	0.156	0	-1.121	0.871	0	1	0	0	1.009	0.96	0	0	0	0	0	0
Nkain4	1.362	0.152	0	1.235	0.35	0	1	0	0	1.064	0.278	0	0	0	0	0	0
Ifi27l2b	1.362	0.309	0	1.374	0.499	0	1	0	0	1.051	0.54	0	0	0	0	0	0
Reep2	1.362	0.016	0	1.42	0.362	0	1	0	0	1.144	0.088	0	0	0	0	0	0
Prl	1.362	0.03	0	2.26	0.215	0	1	0	0	-1.054	0.696	0	0	0	0	0	0
Eif3i	1.361	0.007	0	-1.082	0.629	0	1	0	0	-1.252	0.057	0	0	0	0	0	0
A630076J17Rik	1.361	0.026	0	1.565	0.666	0	1	0	0	1.126	0.359	0	0	0	0	0	0
4933427E11Rik	1.36	0.022	0	1.414	0.534	0	1	0	0	-1.072	0.404	0	0	0	0	0	0
Pla2g5	1.36	0.133	0	13.612	0.035	1	1	0	0	1.464	0.005	0	0	0	0	0	0
Olfr874	1.36	0.317	0	-2.134	0.307	0	1	0	0	1.138	0.575	0	0	0	0	0	0
Ttc13	1.36	0.239	0	1.115	0.503	0	1	0	0	-1.146	0.13	0	0	0	0	0	0
Kcnj13	1.359	0.282	0	-1.15	0.779	0	1	0	0	-1.013	0.957	0	0	0	0	0	0
Ascl4	1.358	0.036	0	1.15	0.878	0	1	0	0	-1.368	0.101	0	0	0	0	0	0
Anxa8	1.351	0.149	0	1.242	0.534	0	1	0	0	1.308	0.045	0	0	0	0	0	0
Zfp804a	1.351	0.023	0	1.126	0.793	0	1	0	0	-1.064	0.613	0	0	0	0	0	0
Nkain3	1.35	0.297	0	-1.053	0.908	0	1	0	0	1.042	0.589	0	0	0	0	0	0
Tnfrsf23	1.349	0.106	0	1.253	0.393	0	1	0	0	1.071	0.187	0	0	0	0	0	0
F830208F22Rik	1.349	0.24	0	8.564	0.071	0	1	0	0	-1.349	0.086	0	0	0	0	0	0
1110032A03Rik	1.347	0.212	0	-1.058	0.828	0	1	0	0	-1.126	0.587	0	0	0	0	0	0
Nckap5	1.347	0.028	0	-1.798	0.421	0	1	0	0	-1.081	0.671	0	0	0	0	0	0
Gchfr	1.345	0.008	0	-1.055	0.881	0	1	0	0	-1.388	0.015	0	0	0	0	0	0
Zfp712	1.345	0.005	0	1.368	0.432	0	1	0	0	1.061	0.704	0	0	0	0	0	0
A230056J06Rik	1.344	0.098	0	-1.108	0.932	0	1	0	0	1.246	0.016	0	0	0	0	0	0
Zfp748	1.344	0.004	0	1.139	0.609	0	1	0	0	-1.335	0.258	0	0	0	0	0	0
Duox2	1.342	0.036	0	-1.097	0.937	0	1	0	0	1.027	0.8	0	0	0	0	0	0
Reg3g	1.342	0.16	0	-22.601	0.043	1	1	0	0	-1.011	0.849	0	0	0	0	0	0
Iqsec3	1.341	0.038	0	-6.621	0.137	0	1	0	0	1.078	0.569	0	0	0	0	0	0
Apob	1.341	0.043	0	1.176	0.689	0	1	0	0	-1.039	0.529	0	0	0	0	0	0
Gfod1	1.341	0.399	0	1.159	0.674	0	1	0	0	-1.284	0.424	0	0	0	0	0	0
Tbxa2r	1.341	0.065	0	1.011	0.963	0	1	0	0	1.11	0.407	0	0	0	0	0	0
Gabra4	1.341	0.11	0	1.363	0.323	0	1	0	0	-1.378	0.013	0	0	0	0	0	0
4933427D06Rik	1.34	0.229	0	-2.724	0.288	0	1	0	0	-2.751	0.003	1	0	0	0	0	0
Nostrin	1.34	0.218	0	1.108	0.794	0	1	0	0	-1.159	0.351	0	0	0	0	0	0
Prl8a6	1.339	0.122	0	1.347	0.69	0	1	0	0	-1.188	0.126	0	0	0	0	0	0
Omd	1.337	0.517	0	-1.261	0.64	0	1	0	0	-1.044	0.617	0	0	0	0	0	0
Aox1	1.336	0.02	0	1.054	0.849	0	1	0	0	-1.209	0.34	0	0	0	0	0	0
Gabrg3	1.335	0.018	0	2.485	0.309	0	1	0	0	1.097	0.175	0	0	0	0	0	0
Fam46b	1.334	0.418	0	1.177	0.558	0	1	0	0	-1.051	0.396	0	0	0	0	0	0
Vnn1	1.334	0.18	0	1.206	0.554	0	1	0	0	1.566	0.02	1	0	0	0	0	0
Tnfrsf26	1.333	0.382	0	1.603	0.248	0	1	0	0	1.018	0.876	0	0	0	0	0	0
Gipc2	1.333	0.309	0	-1.112	0.826	0	1	0	0	-1.072	0.767	0	0	0	0	0	0
Fam132a	1.332	0.369	0	1.097	0.738	0	1	0	0	-1.094	0.404	0	0	0	0	0	0
Gprc5a	1.33	0.147	0	1.299	0.145	0	1	0	0	1.09	0.346	0	0	0	0	0	0
Gm10747	1.33	0.216	0	-1.108	0.932	0	1	0	0	-1.131	0.472	0	0	0	0	0	0
4930525D18Rik	1.329	0.013	0	1.273	0.794	0	1	0	0	-1.002	0.987	0	0	0	0	0	0
Izumo1	1.328	0.016	0	4.774	0.088	0	1	0	0	1.075	0.683	0	0	0	0	0	0
1810065E05Rik	1.328	0.126	0	-2.688	0.098	0	1	0	0	1.066	0.76	0	0	0	0	0	0
Cenpp	1.328	0.172	0	-1.049	0.866	0	1	0	0	-1.691	0.012	1	0	0	0	0	0
Mnd1	1.327	0.17	0	1.102	0.765	0	1	0	0	1.023	0.641	0	0	0	0	0	0
Adam5	1.327	0.028	0	1.317	0.532	0	1	0	0	-1.051	0.786	0	0	0	0	0	0
S100a14	1.327	0.082	0	1.574	0.464	0	1	0	0	-1.097	0.318	0	0	0	0	0	0
Krt7	1.327	0.615	0	1.199	0.742	0	1	0	0	-1.018	0.924	0	0	0	0	0	0
P2ry14	1.326	0.309	0	1.664	0.412	0	1	0	0	1.402	0.002	0	0	0	0	0	0
Prickle3	1.325	0.109	0	1.075	0.794	0	1	0	0	1.028	0.879	0	0	0	0	0	0
Gdpd3	1.325	0.521	0	-1.095	0.844	0	1	0	0	-1.002	0.994	0	0	0	0	0	0
Pou2f3	1.324	0.138	0	-1.493	0.656	0	1	0	0	-1.21	0.108	0	0	0	0	0	0
Gjc2	1.324	0.106	0	1.422	0.467	0	1	0	0	1.041	0.684	0	0	0	0	0	0
Macc1	1.324	0.172	0	1.001	0.999	0	1	0	0	-1.063	0.462	0	0	0	0	0	0
Itpka	1.319	0.234	0	1.906	0.365	0	1	0	0	1.122	0.04	0	0	0	0	0	0
4930515G01Rik	1.318	0.085	0	-1.023	0.959	0	1	0	0	-1.202	0.162	0	0	0	0	0	0
Gm595	1.318	0.125	0	6.072	0.173	0	1	0	0	-1.195	0.182	0	0	0	0	0	0
2610528A11Rik	1.317	0.013	0	-1.155	0.763	0	1	0	0	1.108	0.492	0	0	0	0	0	0
Nxph4	1.317	0.051	0	1.313	0.452	0	1	0	0	-1.706	0.081	0	0	0	0	0	0
Lrrc29	1.315	0.015	0	-1.046	0.911	0	1	0	0	-1.168	0.157	0	0	0	0	0	0
Tmx3	1.315	0.013	0	1.234	0.203	0	1	0	0	-1.548	0.026	1	0	0	0	0	0
Cyp2j8	1.314	0.288	0	-1.069	0.944	0	1	0	0	-1.035	0.723	0	0	0	0	0	0
Sds	1.313	0.139	0	1.052	0.919	0	1	0	0	-1.1	0.723	0	0	0	0	0	0
Prss46	1.313	0.37	0	1.263	0.537	0	1	0	0	1.064	0.798	0	0	0	0	0	0
Ccdc75	1.312	0.058	0	1.114	0.568	0	1	0	0	-1.13	0.425	0	0	0	0	0	0
Alkbh7	1.312	0.05	0	-1.023	0.942	0	1	0	0	-1.089	0.19	0	0	0	0	0	0
4933413J09Rik	1.312	0.17	0	-1.91	0.226	0	1	0	0	-1.017	0.873	0	0	0	0	0	0
Sult1e1	1.311	0.211	0	1.364	0.71	0	1	0	0	-1.224	0.325	0	0	0	0	0	0
Gm2830	1.311	0.155	0	-1.405	0.135	0	1	0	0	-1.81	0.051	0	0	0	0	0	0
Bod1l	1.31	0.036	0	1.163	0.355	0	1	0	0	-1.15	0.379	0	0	0	0	0	0
Klk13	1.31	0.198	0	6.041	0.236	0	1	0	0	1.136	0.347	0	0	0	0	0	0
Epcam	1.309	0.077	0	-1.733	0.404	0	1	0	0	1.14	0.03	0	0	0	0	0	0
Timm8a2	1.309	0.312	0	2.884	0.249	0	1	0	0	1.074	0.261	0	0	0	0	0	0
Nr4a3	1.309	0.084	0	-1.145	0.743	0	1	0	0	1.17	0.022	0	0	0	0	0	0
Gm4392	1.308	0.089	0	1.098	0.839	0	1	0	0	1.109	0.261	0	0	0	0	0	0
Cdc42ep2	1.307	0.1	0	1.12	0.55	0	1	0	0	-1.113	0.568	0	0	0	0	0	0
Gm9054	1.307	0.111	0	-1.563	0.387	0	1	0	0	-1.444	0.225	0	0	0	0	0	0
Osbpl8	1.307	0.235	0	1.017	0.922	0	1	0	0	-1.159	0.532	0	0	0	0	0	0
A4gnt	1.307	0.09	0	-1.091	0.941	0	1	0	0	-1.016	0.941	0	0	0	0	0	0
Tnnt2	1.306	0.228	0	1.07	0.791	0	1	0	0	1.057	0.511	0	0	0	0	0	0
Tinagl1	1.306	0.016	0	1.2	0.265	0	1	0	0	1.513	0	1	0	0	0	0	0
Cldn4	1.305	0.476	0	-2.356	0.247	0	1	0	0	1.302	0.01	0	0	0	0	0	0
Ccl6	1.304	0.786	0	1.116	0.851	0	1	0	0	1.141	0.234	0	0	0	0	0	0
1700007K13Rik	1.304	0.125	0	-1.109	0.787	0	1	0	0	1.097	0.091	0	0	0	0	0	0
Ramp3	1.303	0.31	0	-1.158	0.742	0	1	0	0	1.174	0.111	0	0	0	0	0	0
Calm4	1.303	0.239	0	-1.382	0.742	0	1	0	0	1.038	0.798	0	0	0	0	0	0
Gnaz	1.302	0.175	0	1.207	0.682	0	1	0	0	1.037	0.834	0	0	0	0	0	0
Sprr3	1.301	0.2	0	1.187	0.693	0	1	0	0	1.397	0.111	0	0	0	0	0	0
Tnnc1	1.3	0.013	0	-1.224	0.578	0	1	0	0	1.146	0.179	0	0	0	0	0	0
Tmem40	1.299	0.2	0	1.212	0.62	0	1	0	0	-1.07	0.331	0	0	0	0	0	0
C030039L03Rik	1.297	0.106	0	-1.043	0.911	0	1	0	0	1.171	0.024	0	0	0	0	0	0
C130026L21Rik	1.297	0.066	0	1.66	0.557	0	1	0	0	-1.09	0.465	0	0	0	0	0	0
Zfp273	1.296	0.017	0	-1.027	0.945	0	1	0	0	-1.068	0.445	0	0	0	0	0	0
B3gnt4	1.296	0.038	0	1.005	0.992	0	1	0	0	1.11	0.455	0	0	0	0	0	0
Gcet2	1.296	0.034	0	1.634	0.586	0	1	0	0	1.017	0.874	0	0	0	0	0	0
Cd34	1.295	0.419	0	1.538	0.417	0	1	0	0	-1.396	0.017	0	0	0	0	0	0
Ccdc109b	1.295	0.376	0	1.142	0.649	0	1	0	0	1.118	0.443	0	0	0	0	0	0
Lipk	1.295	0.029	0	-1.378	0.719	0	1	0	0	-1.081	0.412	0	0	0	0	0	0
Fbxw27	1.294	0.071	0	-1.134	0.907	0	1	0	0	1.227	0.409	0	0	0	0	0	0
Nme3	1.294	0.173	0	1.114	0.725	0	1	0	0	-1.138	0.037	0	0	0	0	0	0
Slc13a3	1.293	0.099	0	1.186	0.841	0	1	0	0	-1.226	0.443	0	0	0	0	0	0
Prkcc	1.293	0.058	0	-1.159	0.688	0	1	0	0	-1.07	0.268	0	0	0	0	0	0
Tlr5	1.293	0.117	0	1.281	0.559	0	1	0	0	-1.313	0.256	0	0	0	0	0	0
Megf10	1.293	0.026	0	1.275	0.219	0	1	0	0	-1.028	0.794	0	0	0	0	0	0
Ccdc136	1.292	0.074	0	1.112	0.575	0	1	0	0	-1.247	0.274	0	0	0	0	0	0
Fuca2	1.292	0.056	0	1.256	0.2	0	1	0	0	1.281	0.113	0	0	0	0	0	0
Ly6i	1.292	0.091	0	1.32	0.751	0	1	0	0	2.118	0.042	1	0	0	0	0	0
Sh3rf2	1.292	0.145	0	1.351	0.553	0	1	0	0	1.035	0.75	0	0	0	0	0	0
Slc4a11	1.292	0.047	0	1.327	0.428	0	1	0	0	1.516	0.001	1	0	0	0	0	0
A230073K19Rik	1.291	0.126	0	-2.654	0.111	0	1	0	0	-1.273	0.093	0	0	0	0	0	0
1700003M02Rik	1.291	0.14	0	4.231	0.092	0	1	0	0	1.199	0.04	0	0	0	0	0	0
Jam2	1.29	0.303	0	1.202	0.52	0	1	0	0	1.376	0.012	0	0	0	0	0	0
Glra1	1.29	0.101	0	2.391	0.101	0	1	0	0	1.168	0.549	0	0	0	0	0	0
B230208H11Rik	1.289	0.251	0	-3.013	0.168	0	1	0	0	-1.316	0.089	0	0	0	0	0	0
F2rl3	1.289	0.205	0	-1.011	0.986	0	1	0	0	-1.027	0.909	0	0	0	0	0	0
Npm3	1.288	0.476	0	-1.068	0.704	0	1	0	0	-1.489	0.068	0	0	0	0	0	0
Neto1	1.288	0.376	0	2.679	0.161	0	1	0	0	1.264	0.226	0	0	0	0	0	0
Abca8b	1.288	0.05	0	1.271	0.539	0	1	0	0	-1.039	0.489	0	0	0	0	0	0
Lmod3	1.287	0.246	0	-1.91	0.364	0	1	0	0	-1.128	0.502	0	0	0	0	0	0
Grb14	1.286	0.166	0	1.173	0.4	0	1	0	0	-1.033	0.63	0	0	0	0	0	0
4930519G04Rik	1.286	0.302	0	-6.788	0.15	0	1	0	0	1.536	0.039	1	0	0	0	0	0
Max	1.285	0.178	0	1.052	0.757	0	1	0	0	-1.126	0.51	0	0	0	0	0	0
Zfp110	1.285	0.045	0	1.36	0.082	0	1	0	0	-1.085	0.102	0	0	0	0	0	0
Npm3-ps1	1.285	0.475	0	-1.126	0.764	0	1	0	0	-1.495	0.051	0	0	0	0	0	0
Derl3	1.284	0.095	0	1.328	0.515	0	1	0	0	-1.321	0.027	0	0	0	0	0	0
Slc39a5	1.283	0.12	0	-2.513	0.073	0	1	0	0	1.052	0.623	0	0	0	0	0	0
2310003F16Rik	1.282	0.034	0	-1.131	0.455	0	1	0	0	-1.081	0.378	0	0	0	0	0	0
Ccl20	1.282	0.313	0	-1.419	0.302	0	1	0	0	-1.38	0.061	0	0	0	0	0	0
Olfr545	1.281	0.484	0	-1.595	0.601	0	1	0	0	1.347	0.174	0	0	0	0	0	0
Rnf17	1.281	0.026	0	-1.493	0.407	0	1	0	0	-1.091	0.374	0	0	0	0	0	0
Car6	1.281	0.549	0	1.142	0.825	0	1	0	0	-1.364	0.011	0	0	0	0	0	0
Sfxn4	1.28	0.189	0	1.017	0.96	0	1	0	0	1.373	0.009	0	0	0	0	0	0
Zranb3	1.28	0.17	0	1.174	0.448	0	1	0	0	-1.115	0.242	0	0	0	0	0	0
Adora2b	1.279	0.144	0	1.358	0.238	0	1	0	0	1.081	0.308	0	0	0	0	0	0
Prl3d2	1.279	0.227	0	1.307	0.704	0	1	0	0	1.286	0.222	0	0	0	0	0	0
Cox6a2	1.279	0.284	0	1.734	0.213	0	1	0	0	1.257	0.213	0	0	0	0	0	0
Rs1	1.279	0.053	0	-1.108	0.932	0	1	0	0	-1.237	0.08	0	0	0	0	0	0
C130071C03Rik	1.279	0.009	0	-6.621	0.137	0	1	0	0	-1.059	0.288	0	0	0	0	0	0
Fyb	1.278	0.405	0	1.232	0.635	0	1	0	0	1.1	0.674	0	0	0	0	0	0
Gm8213	1.277	0.009	0	-1.234	0.711	0	1	0	0	-1.115	0.182	0	0	0	0	0	0
Gm5086	1.277	0.087	0	1.318	0.641	0	1	0	0	-1.372	0.039	0	0	0	0	0	0
Cmah	1.276	0.117	0	1.731	0.218	0	1	0	0	1.232	0.093	0	0	0	0	0	0
Cnp	1.276	0.006	0	1.304	0.155	0	1	0	0	-1.02	0.694	0	0	0	0	0	0
Cyb561	1.275	0.151	0	-1.089	0.847	0	1	0	0	1.314	0.009	0	0	0	0	0	0
Hcrtr1	1.275	0.135	0	1.634	0.586	0	1	0	0	1.477	0.188	0	0	0	0	0	0
Nek11	1.275	0.043	0	3.147	0.201	0	1	0	0	-1.131	0.138	0	0	0	0	0	0
Zfp809	1.275	0.02	0	1.104	0.638	0	1	0	0	-1.052	0.473	0	0	0	0	0	0
4930486L24Rik	1.274	0.239	0	1.258	0.439	0	1	0	0	-1.183	0.235	0	0	0	0	0	0
Efhb	1.274	0.185	0	-1.989	0.29	0	1	0	0	1.436	0.02	0	0	0	0	0	0
Spire2	1.273	0.055	0	1.077	0.819	0	1	0	0	-1.095	0.228	0	0	0	0	0	0
Fgfbp1	1.272	0.111	0	1.172	0.86	0	1	0	0	-2.036	0.009	1	0	0	0	0	0
4930578N16Rik	1.271	0.033	0	1.3	0.484	0	1	0	0	-1.258	0.005	0	0	0	0	0	0
Gm13238	1.271	0.182	0	2.626	0.144	0	1	0	0	1.08	0.682	0	0	0	0	0	0
Ccdc37	1.271	0.016	0	1.522	0.228	0	1	0	0	1.228	0.061	0	0	0	0	0	0
Gm10639	1.27	0.086	0	11.183	0.098	0	1	0	0	1.238	0.249	0	0	0	0	0	0
1700007F19Rik	1.27	0.088	0	-1.747	0.46	0	1	0	0	-1.027	0.849	0	0	0	0	0	0
Gimap9	1.27	0.268	0	-1.19	0.7	0	1	0	0	-1.536	0.005	1	0	0	0	0	0
Gm14085	1.27	0.348	0	1.262	0.82	0	1	0	0	-1.069	0.783	0	0	0	0	0	0
C1qb	1.269	0.33	0	1.365	0.443	0	1	0	0	1.529	0.027	1	0	0	0	0	0
F630043A04Rik	1.269	0.184	0	1.006	0.978	0	1	0	0	-1.111	0.054	0	0	0	0	0	0
Lysmd2	1.269	0.153	0	1.017	0.94	0	1	0	0	-1.359	0.178	0	0	0	0	0	0
Gpbar1	1.268	0.144	0	1.499	0.315	0	1	0	0	-1.044	0.663	0	0	0	0	0	0
Slc12a1	1.268	0.083	0	-1.01	0.982	0	1	0	0	-1.072	0.364	0	0	0	0	0	0
Fhdc1	1.266	0.179	0	1.233	0.26	0	1	0	0	1.223	0.078	0	0	0	0	0	0
Klf4	1.266	0.315	0	1.263	0.165	0	1	0	0	1.12	0.099	0	0	0	0	0	0
D130043K22Rik	1.266	0.098	0	1.409	0.605	0	1	0	0	-1.107	0.359	0	0	0	0	0	0
Tusc5	1.266	0.022	0	-1.918	0.541	0	1	0	0	1.082	0.313	0	0	0	0	0	0
Hand1	1.265	0.745	0	-1.322	0.806	0	1	0	0	-1.135	0.284	0	0	0	0	0	0
Tnfrsf4	1.264	0.151	0	-1.275	0.544	0	1	0	0	1.106	0.314	0	0	0	0	0	0
Slco1a6	1.263	0.266	0	1.318	0.74	0	1	0	0	-1.087	0.53	0	0	0	0	0	0
Efemp1	1.263	0.456	0	1.202	0.671	0	1	0	0	1.572	0.002	1	0	0	0	0	0
Gm166	1.263	0.007	0	1.171	0.66	0	1	0	0	-1.061	0.593	0	0	0	0	0	0
BC022960	1.262	0.157	0	-1.186	0.675	0	1	0	0	1.082	0.648	0	0	0	0	0	0
2010308F09Rik	1.262	0.069	0	-1.549	0.616	0	1	0	0	-1.105	0.134	0	0	0	0	0	0
Uox	1.262	0.105	0	1.438	0.568	0	1	0	0	-1.067	0.424	0	0	0	0	0	0
Pla1a	1.261	0.167	0	1.376	0.282	0	1	0	0	1.587	0	1	0	0	0	0	0
Ccdc74a	1.261	0.014	0	-1.051	0.871	0	1	0	0	1.129	0.217	0	0	0	0	0	0
Lpo	1.26	0.14	0	6.012	0.167	0	1	0	0	1.07	0.74	0	0	0	0	0	0
4930473A06Rik	1.26	0.011	0	1.045	0.912	0	1	0	0	-1.3	0.122	0	0	0	0	0	0
Col5a2	1.26	0.086	0	1.495	0.067	0	1	0	0	1.268	0.02	0	0	0	0	0	0
Gm15104	1.26	0.07	0	1.157	0.852	0	1	0	0	1.112	0.178	0	0	0	0	0	0
Mtcp1	1.259	0.189	0	-1.073	0.825	0	1	0	0	-1.125	0.687	0	0	0	0	0	0
Zfp341	1.259	0.015	0	1.034	0.917	0	1	0	0	-1.068	0.633	0	0	0	0	0	0
Hpgd	1.259	0.523	0	2.885	0.119	0	1	0	0	1.044	0.808	0	0	0	0	0	0
Pspn	1.259	0.283	0	-1.458	0.478	0	1	0	0	-1.253	0.118	0	0	0	0	0	0
A830035A12Rik	1.258	0.268	0	-1.606	0.587	0	1	0	0	-1.48	0.107	0	0	0	0	0	0
2310046A06Rik	1.257	0.065	0	-1.191	0.745	0	1	0	0	-1.14	0.585	0	0	0	0	0	0
Cxcl9	1.257	0.406	0	-2.089	0.505	0	1	0	0	-1.191	0.096	0	0	0	0	0	0
Spink5	1.256	0.291	0	-1.202	0.745	0	1	0	0	1.028	0.792	0	0	0	0	0	0
Hpx	1.255	0.22	0	-1.164	0.692	0	1	0	0	1.039	0.769	0	0	0	0	0	0
Nmb	1.254	0.061	0	-1.53	0.375	0	1	0	0	-1.272	0.061	0	0	0	0	0	0
Ldhal6b	1.254	0.07	0	-1.328	0.62	0	1	0	0	-1.069	0.664	0	0	0	0	0	0
Sned1	1.254	0.426	0	1.252	0.592	0	1	0	0	-1.117	0.458	0	0	0	0	0	0
Icos	1.254	0.023	0	-3.998	0.029	1	1	0	0	1.335	0.26	0	0	0	0	0	0
Ncrna00086	1.254	0.097	0	1.159	0.669	0	1	0	0	-1.416	0.002	0	0	0	0	0	0
1700028K03Rik	1.253	0.119	0	1.02	0.968	0	1	0	0	-1.339	0.052	0	0	0	0	0	0
Osta	1.253	0.071	0	-1.108	0.932	0	1	0	0	-1.02	0.814	0	0	0	0	0	0
Fam40b	1.253	0.037	0	-1.195	0.733	0	1	0	0	-1.1	0.563	0	0	0	0	0	0
Clca6	1.253	0.106	0	2.883	0.337	0	1	0	0	-1.688	0.01	1	0	0	0	0	0
Arl13a	1.253	0.051	0	-4.403	0.255	0	1	0	0	-1.066	0.581	0	0	0	0	0	0
Il5	1.252	0.103	0	1.256	0.801	0	1	0	0	1.293	0.02	0	0	0	0	0	0
Cdh3	1.251	0.397	0	1.424	0.106	0	1	0	0	1.362	0.003	0	0	0	0	0	0
Hormad2	1.251	0.283	0	-2.449	0.215	0	1	0	0	-1.194	0.013	0	0	0	0	0	0
Cda	1.251	0.152	0	-1.114	0.882	0	1	0	0	-1.052	0.595	0	0	0	0	0	0
3110039I08Rik	1.251	0.241	0	-1.269	0.639	0	1	0	0	-1.026	0.82	0	0	0	0	0	0
Odz4	1.251	0.174	0	1.416	0.285	0	1	0	0	1.096	0.286	0	0	0	0	0	0
Lhfpl3	1.251	0.39	0	-1.571	0.501	0	1	0	0	-1.328	0.031	0	0	0	0	0	0
Fbxl22	1.25	0.193	0	1.06	0.856	0	1	0	0	-1.332	0.048	0	0	0	0	0	0
Vwa3a	1.249	0.369	0	-1.914	0.262	0	1	0	0	-1.407	0.042	0	0	0	0	0	0
Ccrl1	1.249	0.073	0	1.021	0.96	0	1	0	0	-1.063	0.276	0	0	0	0	0	0
Fam154b	1.249	0.017	0	1.613	0.448	0	1	0	0	-1.045	0.419	0	0	0	0	0	0
Ccdc109a	1.248	0.028	0	1.073	0.684	0	1	0	0	1.167	0.068	0	0	0	0	0	0
Wdr65	1.248	0.234	0	-1.587	0.593	0	1	0	0	-1.153	0.065	0	0	0	0	0	0
Cpsf2	1.248	0.301	0	1.104	0.545	0	1	0	0	-1.264	0.003	0	0	0	0	0	0
Gm3510	1.248	0.436	0	-9.54	0.055	0	1	0	0	1.275	0.301	0	0	0	0	0	0
Pcbd1	1.247	0.032	0	-1.033	0.947	0	1	0	0	1.125	0.154	0	0	0	0	0	0
F630111L10Rik	1.247	0.281	0	-1.824	0.514	0	1	0	0	1.166	0.502	0	0	0	0	0	0
Gal3st1	1.246	0.262	0	1.861	0.29	0	1	0	0	-1.259	0.041	0	0	0	0	0	0
Cetn2	1.246	0.045	0	1.1	0.615	0	1	0	0	-1.102	0.173	0	0	0	0	0	0
Tatdn2	1.246	0.724	0	-1.023	0.891	0	1	0	0	-2.839	0.007	1	0	0	0	0	0
Tcfl5	1.246	0.059	0	1.572	0.065	0	1	0	0	-1.092	0.269	0	0	0	0	0	0
Chga	1.245	0.545	0	6.012	0.167	0	1	0	0	1.036	0.521	0	0	0	0	0	0
Siglecg	1.245	0.463	0	1.146	0.713	0	1	0	0	1.634	0.01	1	0	0	0	0	0
4930579G24Rik	1.245	0.225	0	1.144	0.588	0	1	0	0	-1.508	0.026	1	0	0	0	0	0
Fam169a	1.245	0.044	0	-1.81	0.196	0	1	0	0	-1.449	0	0	0	0	0	0	0
1700024P16Rik	1.244	0.189	0	1.228	0.557	0	1	0	0	-1.078	0.594	0	0	0	0	0	0
S100a4	1.244	0.222	0	1.027	0.924	0	1	0	0	1.341	0.006	0	0	0	0	0	0
Bcl2l13	1.243	0.074	0	1.124	0.493	0	1	0	0	-1.071	0.525	0	0	0	0	0	0
Fam178b	1.243	0.204	0	-1.529	0.552	0	1	0	0	1.234	0.032	0	0	0	0	0	0
Plk5	1.243	0.087	0	-1.919	0.584	0	1	0	0	-1.036	0.524	0	0	0	0	0	0
Capn5	1.243	0.028	0	1.205	0.377	0	1	0	0	1.406	0.04	0	0	0	0	0	0
Meox2	1.243	0.711	0	1.047	0.94	0	1	0	0	-1.105	0.259	0	0	0	0	0	0
Rell2	1.243	0.016	0	1.171	0.772	0	1	0	0	1.184	0.027	0	0	0	0	0	0
Tpk1	1.242	0.031	0	1.2	0.509	0	1	0	0	-1.062	0.631	0	0	0	0	0	0
Cnih2	1.242	0.048	0	-1.383	0.364	0	1	0	0	1.083	0.115	0	0	0	0	0	0
Rpl39l	1.241	0.311	0	-1.081	0.774	0	1	0	0	1.014	0.841	0	0	0	0	0	0
Ldhb	1.241	0.297	0	1.208	0.385	0	1	0	0	1.268	0.044	0	0	0	0	0	0
Slc2a3	1.241	0.642	0	1.293	0.593	0	1	0	0	1.049	0.46	0	0	0	0	0	0
Ddx58	1.241	0.187	0	1.005	0.975	0	1	0	0	-1.563	0.01	1	0	0	0	0	0
Gm1614	1.24	0.199	0	-1.326	0.509	0	1	0	0	2.379	0.001	1	0	0	0	0	0
Serpinb9e	1.24	0.597	0	1.352	0.757	0	1	0	0	-1.018	0.9	0	0	0	0	0	0
Olfr1261	1.24	0.132	0	2.247	0.424	0	1	0	0	-1.272	0.052	0	0	0	0	0	0
Rarres1	1.24	0.205	0	1.422	0.44	0	1	0	0	-1.099	0.424	0	0	0	0	0	0
9930022D16Rik	1.24	0.185	0	-1.091	0.941	0	1	0	0	1.006	0.945	0	0	0	0	0	0
Raet1d	1.24	0.184	0	1.312	0.257	0	1	0	0	-1.36	0.008	0	0	0	0	0	0
Ankrd5	1.239	0.165	0	-4.231	0.111	0	1	0	0	-1.115	0.437	0	0	0	0	0	0
Prl2c5	1.239	0.512	0	2.229	0.45	0	1	0	0	1.443	0.019	0	0	0	0	0	0
C77370	1.239	0.633	0	1.398	0.596	0	1	0	0	-1.406	0.016	0	0	0	0	0	0
Msln	1.239	0.752	0	-1.04	0.935	0	1	0	0	1.143	0.062	0	0	0	0	0	0
R74862	1.239	0.013	0	1.269	0.485	0	1	0	0	-1.108	0.25	0	0	0	0	0	0
Zcwpw1	1.238	0.072	0	1.275	0.478	0	1	0	0	1.073	0.387	0	0	0	0	0	0
Zfp39	1.237	0.036	0	-1.099	0.785	0	1	0	0	-1.609	0.023	1	0	0	0	0	0
Snrnp25	1.237	0.04	0	-1.199	0.434	0	1	0	0	-1.085	0.112	0	0	0	0	0	0
Nebl	1.236	0.062	0	1.833	0.205	0	1	0	0	-1.072	0.231	0	0	0	0	0	0
Rbm14	1.236	0.016	0	1.066	0.716	0	1	0	0	-1.079	0.122	0	0	0	0	0	0
Tssk1	1.236	0.15	0	2.237	0.296	0	1	0	0	-1.002	0.986	0	0	0	0	0	0
Muc6	1.236	0.34	0	-1.666	0.268	0	1	0	0	1.135	0.599	0	0	0	0	0	0
Fitm1	1.236	0.371	0	8.562	0.193	0	1	0	0	1.344	0.049	0	0	0	0	0	0
Ly6f	1.235	0.166	0	3.595	0.029	1	1	0	0	1.544	0.015	1	0	1	0	0	0
Dgkg	1.235	0.578	0	-1.151	0.736	0	1	0	0	-1.044	0.716	0	0	0	0	0	0
Fbxo47	1.235	0.077	0	1.713	0.326	0	1	0	0	-1.026	0.847	0	0	0	0	0	0
Grp	1.235	0.052	0	-1.096	0.939	0	1	0	0	1.095	0.711	0	0	0	0	0	0
Sgtb	1.234	0.023	0	1.4	0.173	0	1	0	0	-1.037	0.777	0	0	0	0	0	0
Itgal	1.234	0.354	0	1.354	0.5	0	1	0	0	1.075	0.274	0	0	0	0	0	0
6430571L13Rik	1.234	0.078	0	-1.107	0.82	0	1	0	0	1.213	0.094	0	0	0	0	0	0
Pgm3	1.234	0.134	0	1.211	0.276	0	1	0	0	-1.041	0.428	0	0	0	0	0	0
Morn2	1.233	0.052	0	-1.134	0.734	0	1	0	0	-1.094	0.434	0	0	0	0	0	0
Pik3ip1	1.233	0.108	0	1.09	0.672	0	1	0	0	1.13	0.294	0	0	0	0	0	0
Pacrg	1.232	0.255	0	-1.029	0.959	0	1	0	0	1.088	0.456	0	0	0	0	0	0
H2-M9	1.232	0.165	0	1.346	0.535	0	1	0	0	1.289	0.201	0	0	0	0	0	0
Fam26f	1.232	0.012	0	-1.125	0.84	0	1	0	0	-1.218	0.03	0	0	0	0	0	0
Cdh26	1.232	0.293	0	1.111	0.794	0	1	0	0	-1.321	0.139	0	0	0	0	0	0
Phf11	1.232	0.259	0	1.998	0.478	0	1	0	0	-1.253	0.039	0	0	0	0	0	0
2510003D18Rik	1.232	0.14	0	-1.103	0.934	0	1	0	0	-1.04	0.668	0	0	0	0	0	0
Sh3rf1	1.232	0.032	0	1.255	0.181	0	1	0	0	1.106	0.123	0	0	0	0	0	0
Wdr54	1.231	0.025	0	-1.053	0.867	0	1	0	0	-1.064	0.51	0	0	0	0	0	0
Lamp2	1.231	0.082	0	1.083	0.628	0	1	0	0	1.115	0.61	0	0	0	0	0	0
1700108J01Rik	1.231	0.013	0	-1.091	0.941	0	1	0	0	-1.165	0.493	0	0	0	0	0	0
Fabp7	1.231	0.365	0	-1.214	0.601	0	1	0	0	-1.038	0.764	0	0	0	0	0	0
6230400D17Rik	1.23	0.042	0	-1.266	0.603	0	1	0	0	-1.39	0.015	0	0	0	0	0	0
Cpne4	1.23	0.323	0	1.7	0.624	0	1	0	0	-1.036	0.575	0	0	0	0	0	0
Zmynd8	1.23	0.012	0	1.248	0.175	0	1	0	0	-1.059	0.273	0	0	0	0	0	0
Src	1.23	0.015	0	1.282	0.21	0	1	0	0	1.016	0.806	0	0	0	0	0	0
Pcdh9	1.229	0.269	0	1.149	0.459	0	1	0	0	1.283	0.032	0	0	0	0	0	0
Scin	1.229	0.314	0	-1.411	0.689	0	1	0	0	-1.056	0.645	0	0	0	0	0	0
Scn3a	1.229	0.189	0	6.012	0.167	0	1	0	0	-1.228	0.04	0	0	0	0	0	0
Tmem169	1.229	0.351	0	1.146	0.833	0	1	0	0	-1.138	0.266	0	0	0	0	0	0
Fam167a	1.228	0.401	0	1.109	0.812	0	1	0	0	-1.662	0.004	1	0	0	0	0	0
D430020J02Rik	1.228	0.024	0	1.316	0.239	0	1	0	0	-1.626	0.001	1	0	0	0	0	0
AI661453	1.228	0.148	0	-1.388	0.529	0	1	0	0	1.292	0.008	0	0	0	0	0	0
Kank4	1.227	0.551	0	1.248	0.37	0	1	0	0	1.359	0.001	0	0	0	0	0	0
Gpr156	1.227	0.226	0	1.405	0.508	0	1	0	0	-1.105	0.439	0	0	0	0	0	0
Lrriq3	1.226	0.064	0	1.404	0.453	0	1	0	0	1.004	0.955	0	0	0	0	0	0
Arhgap29	1.226	0.16	0	1.451	0.04	0	1	0	0	-1.104	0.171	0	0	0	0	0	0
Bdh2	1.226	0.074	0	1.187	0.623	0	1	0	0	-1.139	0.325	0	0	0	0	0	0
BC094916	1.225	0.545	0	-1.091	0.941	0	1	0	0	1.112	0.186	0	0	0	0	0	0
Sfxn1	1.225	0.028	0	1.137	0.434	0	1	0	0	-1.06	0.255	0	0	0	0	0	0
Xylb	1.224	0.01	0	-1.003	0.992	0	1	0	0	-1.029	0.63	0	0	0	0	0	0
Hey2	1.224	0.431	0	1.35	0.329	0	1	0	0	-1.182	0.264	0	0	0	0	0	0
Tmem184a	1.224	0.36	0	-1.144	0.811	0	1	0	0	-1.028	0.773	0	0	0	0	0	0
Cep152	1.224	0.067	0	1.101	0.694	0	1	0	0	-1.242	0.054	0	0	0	0	0	0
Cmklr1	1.224	0.021	0	1.513	0.053	0	1	0	0	-1.075	0.289	0	0	0	0	0	0
Tmem205	1.224	0.109	0	-1.165	0.489	0	1	0	0	1.352	0.006	0	0	0	0	0	0
Fcf1	1.223	0.057	0	-1.112	0.539	0	1	0	0	-1.1	0.114	0	0	0	0	0	0
Slc38a9	1.223	0.253	0	1.014	0.955	0	1	0	0	-1.112	0.521	0	0	0	0	0	0
Cngb1	1.223	0.244	0	1.17	0.741	0	1	0	0	-1.701	0.004	1	0	0	0	0	0
8430410A17Rik	1.223	0.047	0	-1.117	0.608	0	1	0	0	-1.199	0.029	0	0	0	0	0	0
Gm5918	1.223	0.082	0	1.13	0.732	0	1	0	0	-1.003	0.976	0	0	0	0	0	0
Ang2	1.223	0.433	0	1.37	0.494	0	1	0	0	1.53	0.015	1	0	0	0	0	0
Pgbd1	1.223	0.072	0	-1.381	0.437	0	1	0	0	-1.443	0.077	0	0	0	0	0	0
Gm4129	1.223	0.182	0	-1.326	0.709	0	1	0	0	-1.298	0.115	0	0	0	0	0	0
Slc5a6	1.223	0.09	0	1.251	0.412	0	1	0	0	-1.056	0.574	0	0	0	0	0	0
Gm98	1.223	0.577	0	1.097	0.771	0	1	0	0	-1.951	0.001	1	0	0	0	0	0
Mpz	1.222	0.167	0	-1.003	0.996	0	1	0	0	-1.08	0.491	0	0	0	0	0	0
6330406I15Rik	1.222	0.505	0	1.319	0.214	0	1	0	0	1.236	0.104	0	0	0	0	0	0
1810020D17Rik	1.222	0.068	0	1.067	0.783	0	1	0	0	1.217	0.068	0	0	0	0	0	0
Stx19	1.222	0.14	0	-1.271	0.694	0	1	0	0	-1.015	0.853	0	0	0	0	0	0
Gm7263	1.222	0.166	0	2.883	0.337	0	1	0	0	-1.171	0.107	0	0	0	0	0	0
Itgb3bp	1.222	0.294	0	-1.215	0.475	0	1	0	0	-1.289	0.054	0	0	0	0	0	0
AA986860	1.221	0.131	0	1.049	0.903	0	1	0	0	1.071	0.612	0	0	0	0	0	0
Sh2d4a	1.221	0.357	0	1.106	0.834	0	1	0	0	1.442	0.004	0	0	0	0	0	0
2210008F06Rik	1.221	0.117	0	-1.098	0.848	0	1	0	0	-1.082	0.231	0	0	0	0	0	0
Tpmt	1.221	0.136	0	1.08	0.76	0	1	0	0	-1.036	0.597	0	0	0	0	0	0
Slc26a6	1.221	0.039	0	1.134	0.664	0	1	0	0	1.145	0.021	0	0	0	0	0	0
1700009N14Rik	1.221	0.178	0	-1.031	0.93	0	1	0	0	1.414	0.028	0	0	0	0	0	0
Zfp235	1.22	0.146	0	1.142	0.645	0	1	0	0	-1.305	0.148	0	0	0	0	0	0
Fign	1.22	0.312	0	-1.12	0.771	0	1	0	0	1.108	0.445	0	0	0	0	0	0
Cyp4a12b	1.22	0.782	0	1.093	0.883	0	1	0	0	1.259	0.178	0	0	0	0	0	0
Rhpn2	1.22	0.499	0	1.044	0.931	0	1	0	0	-1.3	0.009	0	0	0	0	0	0
Ankfy1	1.22	0.474	0	1.088	0.606	0	1	0	0	-1.466	0.007	0	0	0	0	0	0
Btbd6	1.22	0.045	0	1.1	0.693	0	1	0	0	-1.035	0.733	0	0	0	0	0	0
Vtcn1	1.219	0.282	0	-1.261	0.701	0	1	0	0	1.102	0.302	0	0	0	0	0	0
Spo11	1.219	0.051	0	-2.548	0.308	0	1	0	0	-1.009	0.891	0	0	0	0	0	0
Zfp758	1.218	0.173	0	1.148	0.603	0	1	0	0	-1.551	0.06	0	0	0	0	0	0
Nkx3-2	1.218	0.553	0	1.282	0.681	0	1	0	0	1.171	0.033	0	0	0	0	0	0
Tppp	1.218	0.335	0	-1.205	0.695	0	1	0	0	-1.015	0.925	0	0	0	0	0	0
Pnliprp2	1.218	0.048	0	-1.094	0.93	0	1	0	0	-1.133	0.083	0	0	0	0	0	0
Isyna1	1.218	0.119	0	1.249	0.19	0	1	0	0	-1.006	0.909	0	0	0	0	0	0
Rims3	1.218	0.144	0	-2.06	0.383	0	1	0	0	-1.163	0.301	0	0	0	0	0	0
9030624G23Rik	1.218	0.033	0	1.387	0.427	0	1	0	0	1.359	0.022	0	0	0	0	0	0
Papolb	1.218	0.113	0	-1.183	0.743	0	1	0	0	-2.841	0.035	1	0	0	0	0	0
2700094K13Rik	1.218	0.29	0	-1.084	0.659	0	1	0	0	1.055	0.498	0	0	0	0	0	0
Rnf181	1.217	0.03	0	1.106	0.536	0	1	0	0	1.136	0.078	0	0	0	0	0	0
2410004N09Rik	1.217	0.014	0	-1.196	0.479	0	1	0	0	-1.626	0	1	0	0	0	0	0
1600016N20Rik	1.217	0.063	0	1.294	0.554	0	1	0	0	1.04	0.668	0	0	0	0	0	0
Epm2a	1.217	0.495	0	1.59	0.313	0	1	0	0	1.096	0.674	0	0	0	0	0	0
4930593A02Rik	1.217	0.093	0	-2.645	0.343	0	1	0	0	1.311	0.126	0	0	0	0	0	0
Gm600	1.217	0.155	0	1.182	0.765	0	1	0	0	1.244	0.012	0	0	0	0	0	0
1600002D24Rik	1.217	0.185	0	-9.54	0.055	0	1	0	0	-1.199	0.092	0	0	0	0	0	0
Stk10	1.217	0.234	0	1.247	0.327	0	1	0	0	-1.18	0.039	0	0	0	0	0	0
Ulbp1	1.216	0.507	0	1.39	0.245	0	1	0	0	-1.497	0.001	0	0	0	0	0	0
Pgap3	1.216	0.024	0	1.26	0.428	0	1	0	0	1.229	0.162	0	0	0	0	0	0
Cdkn3	1.216	0.326	0	-1.062	0.81	0	1	0	0	-1.158	0.171	0	0	0	0	0	0
Chgb	1.215	0.149	0	1.121	0.84	0	1	0	0	1.437	0.078	0	0	0	0	0	0
0610005C13Rik	1.215	0.365	0	-1.024	0.962	0	1	0	0	-1.408	0.028	0	0	0	0	0	0
4933436C20Rik	1.214	0.07	0	-1.207	0.607	0	1	0	0	-1.198	0.067	0	0	0	0	0	0
Styx	1.214	0.022	0	1.082	0.754	0	1	0	0	-1.247	0.13	0	0	0	0	0	0
Mesp1	1.214	0.527	0	-6.651	0.14	0	1	0	0	-1.386	0.051	0	0	0	0	0	0
Ccnt1	1.214	0.232	0	1.038	0.884	0	1	0	0	-1.345	0.058	0	0	0	0	0	0
Armcx6	1.214	0.333	0	1.126	0.652	0	1	0	0	-1.305	0.056	0	0	0	0	0	0
Gm2178	1.213	0.192	0	-1.484	0.59	0	1	0	0	1.153	0.05	0	0	0	0	0	0
2310030G06Rik	1.213	0.456	0	1.028	0.945	0	1	0	0	-1.085	0.54	0	0	0	0	0	0
Ifi30	1.213	0.061	0	1.276	0.145	0	1	0	0	1.359	0.006	0	0	0	0	0	0
Ahnak	1.213	0.034	0	1.204	0.264	0	1	0	0	1.015	0.837	0	0	0	0	0	0
Gm129	1.213	0.114	0	1.084	0.794	0	1	0	0	-1.192	0.158	0	0	0	0	0	0
A730090N16Rik	1.213	0.325	0	-1.047	0.921	0	1	0	0	-1.524	0.024	1	0	0	0	0	0
Grhl2	1.213	0.275	0	2.247	0.424	0	1	0	0	-1.996	0.003	1	0	0	0	0	0
Gm4924	1.213	0.04	0	1.084	0.77	0	1	0	0	1.221	0.074	0	0	0	0	0	0
Efhd1	1.213	0.641	0	1.333	0.633	0	1	0	0	-1.379	0.02	0	0	0	0	0	0
Stac3	1.212	0.148	0	-1.179	0.665	0	1	0	0	1.166	0.139	0	0	0	0	0	0
S100a2	1.211	0.292	0	-2.776	0.339	0	1	0	0	1.367	0.111	0	0	0	0	0	0
Pcdhga12	1.211	0.513	0	1.76	0.075	0	1	0	0	-1.591	0.003	1	0	0	0	0	0
Klra2	1.211	0.777	0	1.231	0.667	0	1	0	0	-1.162	0.052	0	0	0	0	0	0
Sstr2	1.21	0.284	0	2.015	0.434	0	1	0	0	1.187	0.23	0	0	0	0	0	0
4930513N10Rik	1.21	0.1	0	1.099	0.814	0	1	0	0	-1.473	0.01	0	0	0	0	0	0
Setd6	1.209	0.024	0	1.123	0.594	0	1	0	0	1.041	0.537	0	0	0	0	0	0
Gpr44	1.209	0.373	0	-1.673	0.382	0	1	0	0	-1.219	0.486	0	0	0	0	0	0
3632454L22Rik	1.209	0.173	0	-1.099	0.898	0	1	0	0	-1.036	0.651	0	0	0	0	0	0
Cib2	1.209	0.214	0	1.043	0.895	0	1	0	0	-1.007	0.912	0	0	0	0	0	0
Lsm5	1.209	0.398	0	-1.097	0.713	0	1	0	0	-1.282	0.006	0	0	0	0	0	0
Prelid2	1.209	0.298	0	-1.206	0.531	0	1	0	0	-1.42	0.081	0	0	0	0	0	0
Krt6b	1.209	0.548	0	-1.949	0.553	0	1	0	0	1.111	0.309	0	0	0	0	0	0
Nxf7	1.209	0.203	0	8.562	0.193	0	1	0	0	-1.097	0.578	0	0	0	0	0	0
Smpd3	1.208	0.601	0	1.235	0.562	0	1	0	0	1.258	0.012	0	0	0	0	0	0
Ms4a4d	1.208	0.234	0	1.066	0.859	0	1	0	0	-1.412	0.078	0	0	0	0	0	0
Spata21	1.208	0.3	0	-1.015	0.978	0	1	0	0	-1.049	0.62	0	0	0	0	0	0
9430076C15Rik	1.208	0.117	0	-2.902	0.115	0	1	0	0	1.131	0.114	0	0	0	0	0	0
Ms4a4b	1.208	0.041	0	-3.376	0.112	0	1	0	0	1.109	0.309	0	0	0	0	0	0
Gm7221	1.208	0.242	0	-1.237	0.669	0	1	0	0	-1.061	0.439	0	0	0	0	0	0
Mrgprf	1.208	0.31	0	1.196	0.478	0	1	0	0	-1.31	0.114	0	0	0	0	0	0
Kctd1	1.208	0.076	0	1.025	0.915	0	1	0	0	1.408	0.001	0	0	0	0	0	0
Tspan13	1.208	0.755	0	-1.083	0.903	0	1	0	0	1.18	0.042	0	0	0	0	0	0
Samd12	1.207	0.049	0	1.028	0.974	0	1	0	0	1.239	0.044	0	0	0	0	0	0
Rapgefl1	1.207	0.058	0	-1.042	0.9	0	1	0	0	1.27	0.032	0	0	0	0	0	0
Haus7	1.207	0.038	0	1.037	0.836	0	1	0	0	1.027	0.568	0	0	0	0	0	0
BC051226	1.206	0.168	0	-1.026	0.951	0	1	0	0	-1.297	0.057	0	0	0	0	0	0
Tmprss9	1.206	0.186	0	-1.536	0.523	0	1	0	0	1.2	0.147	0	0	0	0	0	0
Naprt1	1.206	0.351	0	-1.106	0.731	0	1	0	0	-1.167	0.147	0	0	0	0	0	0
Nr5a1	1.206	0.07	0	2.3	0.493	0	1	0	0	1.113	0.32	0	0	0	0	0	0
Psmg2	1.206	0.036	0	1.053	0.812	0	1	0	0	-1.463	0.013	0	0	0	0	0	0
Etohd2	1.206	0.133	0	-1.21	0.644	0	1	0	0	-1.072	0.607	0	0	0	0	0	0
Slc9a3r2	1.205	0.26	0	1.168	0.486	0	1	0	0	-1.008	0.926	0	0	0	0	0	0
Grhl1	1.205	0.116	0	1.134	0.795	0	1	0	0	1.035	0.599	0	0	0	0	0	0
Klhl30	1.205	0.449	0	1.2	0.585	0	1	0	0	1.011	0.96	0	0	0	0	0	0
Sgol2	1.205	0.251	0	1.323	0.274	0	1	0	0	-1.04	0.641	0	0	0	0	0	0
Stac	1.205	0.405	0	-1.249	0.789	0	1	0	0	1.435	0.075	0	0	0	0	0	0
4931440J10Rik	1.205	0.126	0	-1.879	0.54	0	1	0	0	1.027	0.834	0	0	0	0	0	0
Zfp82	1.205	0.071	0	1.241	0.474	0	1	0	0	-1.252	0.139	0	0	0	0	0	0
9330020H09Rik	1.205	0.38	0	-1.1	0.817	0	1	0	0	-1.379	0.105	0	0	0	0	0	0
Prss37	1.205	0.402	0	-1.099	0.892	0	1	0	0	1.062	0.618	0	0	0	0	0	0
Psma8	1.205	0.425	0	-1.059	0.937	0	1	0	0	-1.2	0.095	0	0	0	0	0	0
1110058L19Rik	1.204	0.09	0	-1.099	0.669	0	1	0	0	-1.13	0.104	0	0	0	0	0	0
Ckap2l	1.204	0.156	0	1.217	0.422	0	1	0	0	1.016	0.824	0	0	0	0	0	0
Atp6v1h	1.204	0.28	0	1.04	0.811	0	1	0	0	-1.165	0.128	0	0	0	0	0	0
Angptl6	1.204	0.236	0	1.028	0.94	0	1	0	0	-1.302	0.124	0	0	0	0	0	0
1700034P13Rik	1.204	0.128	0	-1.563	0.625	0	1	0	0	-1.032	0.811	0	0	0	0	0	0
Ttc26	1.204	0.169	0	1.224	0.476	0	1	0	0	-1.274	0.097	0	0	0	0	0	0
Elovl2	1.204	0.146	0	-1.093	0.912	0	1	0	0	-1.011	0.942	0	0	0	0	0	0
Gm6277	1.204	0.089	0	-1.073	0.947	0	1	0	0	-1.053	0.703	0	0	0	0	0	0
Rapgef3	1.204	0.04	0	1.114	0.649	0	1	0	0	-1.001	0.992	0	0	0	0	0	0
1700030J22Rik	1.203	0.05	0	1.049	0.906	0	1	0	0	-1.091	0.358	0	0	0	0	0	0
Phf21b	1.203	0.315	0	-1.171	0.709	0	1	0	0	-1.159	0.247	0	0	0	0	0	0
4933425H06Rik	1.203	0.101	0	1.55	0.706	0	1	0	0	1.076	0.475	0	0	0	0	0	0
Prf1	1.203	0.188	0	-1.091	0.941	0	1	0	0	1.011	0.94	0	0	0	0	0	0
Sertad3	1.203	0.072	0	1.039	0.88	0	1	0	0	1.19	0.014	0	0	0	0	0	0
Podxl	1.203	0.747	0	1.31	0.533	0	1	0	0	-1.133	0.095	0	0	0	0	0	0
Ly96	1.203	0.148	0	-1.197	0.603	0	1	0	0	-1.136	0.182	0	0	0	0	0	0
Cep110	1.202	0.019	0	1.241	0.23	0	1	0	0	-1.008	0.921	0	0	0	0	0	0
Scai	1.202	0.098	0	1.151	0.473	0	1	0	0	-1.038	0.726	0	0	0	0	0	0
C430049B03Rik	1.202	0.637	0	-1.003	0.994	0	1	0	0	-1.202	0.027	0	0	0	0	0	0
Gm8378	1.202	0.193	0	-2.585	0.412	0	1	0	0	-1.539	0.02	1	0	0	0	0	0
4831426I19Rik	1.201	0.157	0	1.29	0.216	0	1	0	0	1.238	0.041	0	0	0	0	0	0
Krt17	1.201	0.683	0	-1.437	0.709	0	1	0	0	1.057	0.492	0	0	0	0	0	0
Lass3	1.201	0.195	0	1.196	0.72	0	1	0	0	-1.075	0.404	0	0	0	0	0	0
Rsph10b2	1.2	0.032	0	-1.454	0.392	0	1	0	0	1.204	0.092	0	0	0	0	0	0
Prl3d1	1.2	0.265	0	-1.085	0.94	0	1	0	0	1.153	0.299	0	0	0	0	0	0
Fchsd1	1.2	0.032	0	1.284	0.313	0	1	0	0	1.321	0.055	0	0	0	0	0	0
Mmp12	1.2	0.653	0	-1.055	0.915	0	1	0	0	1.029	0.767	0	0	0	0	0	0
A030001D20Rik	1.2	0.092	0	-1.868	0.18	0	1	0	0	-1.181	0.162	0	0	0	0	0	0
Pdlim1	1.2	0.361	0	1.149	0.58	0	1	0	0	-1.035	0.635	0	0	0	0	0	0
Adhfe1	1.2	0.369	0	1.183	0.785	0	1	0	0	1.411	0.042	0	0	0	0	0	0
Got1l1	1.2	0.08	0	1.63	0.364	0	1	0	0	1.785	0.002	1	0	0	0	0	0
Traip	1.199	0.264	0	1.108	0.666	0	1	0	0	-1.135	0.05	0	0	0	0	0	0
Dhrs9	1.199	0.531	0	1.347	0.248	0	1	0	0	1.25	0.371	0	0	0	0	0	0
Eps8l2	1.199	0.188	0	-1.303	0.569	0	1	0	0	1.872	0.004	1	0	0	0	0	0
Lipm	1.199	0.182	0	-1.705	0.35	0	1	0	0	-1.324	0.355	0	0	0	0	0	0
Aatf	1.199	0.16	0	-1.017	0.923	0	1	0	0	-1.324	0.002	0	0	0	0	0	0
Hey1	1.199	0.435	0	1.263	0.411	0	1	0	0	-1.519	0.03	1	0	0	0	0	0
Cdh24	1.198	0.401	0	1.417	0.253	0	1	0	0	-1.259	0.032	0	0	0	0	0	0
Hint3	1.198	0.087	0	-1.128	0.661	0	1	0	0	-1.057	0.599	0	0	0	0	0	0
Gabbr2	1.198	0.388	0	-1.079	0.944	0	1	0	0	1.07	0.663	0	0	0	0	0	0
Hddc2	1.198	0.149	0	-1.101	0.619	0	1	0	0	1.048	0.343	0	0	0	0	0	0
Fam55c	1.198	0.106	0	1.006	0.986	0	1	0	0	1.07	0.723	0	0	0	0	0	0
2310043J07Rik	1.198	0.269	0	2.266	0.361	0	1	0	0	-1.454	0.002	0	0	0	0	0	0
Stk32b	1.198	0.318	0	-1.383	0.751	0	1	0	0	1.02	0.753	0	0	0	0	0	0
Gm13199	1.197	0.045	0	-1.1	0.834	0	1	0	0	-1.482	0.009	0	0	0	0	0	0
1700001L19Rik	1.197	0.019	0	-1.068	0.911	0	1	0	0	-1.181	0.009	0	0	0	0	0	0
2010003O02Rik	1.197	0.038	0	-1.492	0.341	0	1	0	0	-1.388	0.006	0	0	0	0	0	0
4932412D23Rik	1.197	0.205	0	-2.747	0.35	0	1	0	0	1.045	0.586	0	0	0	0	0	0
Mettl7b	1.197	0.098	0	2.847	0.329	0	1	0	0	-1.048	0.695	0	0	0	0	0	0
Slc22a13	1.197	0.328	0	-6.788	0.15	0	1	0	0	1.079	0.197	0	0	0	0	0	0
Ccdc53	1.196	0.119	0	-1.049	0.784	0	1	0	0	-1.16	0.214	0	0	0	0	0	0
Wdr72	1.196	0.201	0	-1.147	0.773	0	1	0	0	1.132	0.077	0	0	0	0	0	0
Nrarp	1.196	0.375	0	1.482	0.383	0	1	0	0	1.039	0.828	0	0	0	0	0	0
Lxn	1.196	0.253	0	1.086	0.652	0	1	0	0	-1.081	0.343	0	0	0	0	0	0
Radil	1.196	0.019	0	1.334	0.284	0	1	0	0	-1.191	0.046	0	0	0	0	0	0
Ccdc152	1.195	0.238	0	1.147	0.781	0	1	0	0	-1.226	0.215	0	0	0	0	0	0
Zfand2b	1.195	0.023	0	-1.039	0.855	0	1	0	0	1.098	0.17	0	0	0	0	0	0
Kif12	1.195	0.077	0	-1.091	0.941	0	1	0	0	-1.008	0.961	0	0	0	0	0	0
Evx2	1.195	0.461	0	-1.973	0.444	0	1	0	0	-1.126	0.062	0	0	0	0	0	0
Rsph1	1.195	0.033	0	-1.042	0.925	0	1	0	0	1.011	0.867	0	0	0	0	0	0
4931431C16Rik	1.195	0.225	0	1.128	0.812	0	1	0	0	-1.143	0.235	0	0	0	0	0	0
C1qc	1.194	0.576	0	1.482	0.292	0	1	0	0	1.552	0.033	1	0	0	0	0	0
Kcnt2	1.194	0.353	0	1.615	0.271	0	1	0	0	1.213	0.3	0	0	0	0	0	0
Prkaca	1.194	0.019	0	1.104	0.556	0	1	0	0	-1.167	0.283	0	0	0	0	0	0
1700025E21Rik	1.194	0.098	0	-1.803	0.313	0	1	0	0	-1.05	0.762	0	0	0	0	0	0
Herc3	1.193	0.252	0	1.391	0.074	0	1	0	0	1.042	0.517	0	0	0	0	0	0
Cry2	1.193	0.211	0	1.087	0.657	0	1	0	0	-1.052	0.469	0	0	0	0	0	0
Cpne9	1.193	0.131	0	-1.75	0.528	0	1	0	0	1.016	0.836	0	0	0	0	0	0
Ing2	1.193	0.095	0	1.168	0.483	0	1	0	0	-1.074	0.201	0	0	0	0	0	0
Trpm4	1.193	0.147	0	1.126	0.523	0	1	0	0	1.43	0.016	0	0	0	0	0	0
Syt10	1.192	0.113	0	1.142	0.826	0	1	0	0	1.384	0.113	0	0	0	0	0	0
Nrgn	1.192	0.493	0	-1.146	0.777	0	1	0	0	-1.156	0.094	0	0	0	0	0	0
Cr1l	1.192	0.033	0	1.176	0.341	0	1	0	0	-1.256	0.005	0	0	0	0	0	0
Agpat4	1.192	0.029	0	1.072	0.694	0	1	0	0	1.361	0.002	0	0	0	0	0	0
Als2cl	1.192	0.038	0	1.24	0.434	0	1	0	0	1.194	0.009	0	0	0	0	0	0
D2Ertd750e	1.192	0.409	0	1.028	0.875	0	1	0	0	-1.072	0.196	0	0	0	0	0	0
6430562O15Rik	1.192	0.126	0	-1.548	0.491	0	1	0	0	-1.146	0.058	0	0	0	0	0	0
Arl9	1.192	0.227	0	1.199	0.779	0	1	0	0	1.115	0.637	0	0	0	0	0	0
4930547N16Rik	1.192	0.542	0	1.115	0.681	0	1	0	0	-1.152	0.093	0	0	0	0	0	0
2210010C17Rik	1.191	0.371	0	1.427	0.64	0	1	0	0	1.204	0.013	0	0	0	0	0	0
Acrv1	1.19	0.366	0	1.061	0.945	0	1	0	0	1.124	0.26	0	0	0	0	0	0
Gm8482	1.19	0.41	0	-1.265	0.651	0	1	0	0	1.346	0.001	0	0	0	0	0	0
Arvcf	1.19	0.026	0	1.313	0.2	0	1	0	0	-1.026	0.702	0	0	0	0	0	0
Kpna7	1.19	0.386	0	1.557	0.666	0	1	0	0	-1.139	0.459	0	0	0	0	0	0
Cd97	1.19	0.075	0	1.333	0.174	0	1	0	0	1.079	0.338	0	0	0	0	0	0
Enpp3	1.19	0.227	0	-1.01	0.984	0	1	0	0	-2.006	0.001	1	0	0	0	0	0
Dnajc9	1.19	0.103	0	1.076	0.67	0	1	0	0	-1.142	0.12	0	0	0	0	0	0
Ostm1	1.19	0.446	0	1.052	0.768	0	1	0	0	-1.123	0.315	0	0	0	0	0	0
Spc25	1.19	0.129	0	1.034	0.872	0	1	0	0	-1.125	0.072	0	0	0	0	0	0
Gstt1	1.19	0.568	0	1.018	0.972	0	1	0	0	-1.098	0.363	0	0	0	0	0	0
A530088E08Rik	1.189	0.265	0	-6.757	0.207	0	1	0	0	1.427	0.214	0	0	0	0	0	0
Gm12952	1.189	0.288	0	-1.053	0.907	0	1	0	0	-1.418	0.013	0	0	0	0	0	0
Ehbp1	1.189	0.186	0	1.167	0.399	0	1	0	0	-1.066	0.485	0	0	0	0	0	0
Astn1	1.189	0.251	0	-1.101	0.854	0	1	0	0	-1.042	0.676	0	0	0	0	0	0
Ccdc59	1.189	0.031	0	1.053	0.776	0	1	0	0	-1.212	0.029	0	0	0	0	0	0
Aldh5a1	1.189	0.128	0	1.257	0.504	0	1	0	0	-1.014	0.943	0	0	0	0	0	0
Wnk4	1.189	0.249	0	-1.04	0.911	0	1	0	0	-1.094	0.292	0	0	0	0	0	0
Hapln3	1.189	0.07	0	1.271	0.696	0	1	0	0	1.115	0.231	0	0	0	0	0	0
Sap130	1.189	0.051	0	1.211	0.253	0	1	0	0	-1.024	0.645	0	0	0	0	0	0
Kcng2	1.189	0.183	0	-2.065	0.286	0	1	0	0	1.147	0.245	0	0	0	0	0	0
4930547M16Rik	1.188	0.096	0	1.233	0.799	0	1	0	0	-1.035	0.593	0	0	0	0	0	0
Psmc3ip	1.188	0.319	0	-1.174	0.593	0	1	0	0	-1.277	0.009	0	0	0	0	0	0
Mmp27	1.188	0.381	0	1.41	0.667	0	1	0	0	1.238	0.387	0	0	0	0	0	0
Mog	1.188	0.046	0	1.3	0.77	0	1	0	0	-1.161	0.138	0	0	0	0	0	0
Lhx4	1.188	0.195	0	-2.084	0.296	0	1	0	0	-1.174	0.204	0	0	0	0	0	0
Emcn	1.188	0.054	0	-1.106	0.814	0	1	0	0	1.412	0.066	0	0	0	0	0	0
Krtcap2	1.188	0.26	0	-1.141	0.416	0	1	0	0	1.147	0.068	0	0	0	0	0	0
Ltb	1.188	0.048	0	-2.993	0.232	0	1	0	0	-1.113	0.218	0	0	0	0	0	0
Gm3417	1.187	0.44	0	-6.788	0.15	0	1	0	0	-1.027	0.816	0	0	0	0	0	0
Gstm7	1.187	0.093	0	-1.009	0.983	0	1	0	0	1.162	0.138	0	0	0	0	0	0
Sepw1	1.187	0.082	0	-1.271	0.179	0	1	0	0	1.16	0.093	0	0	0	0	0	0
Rasd1	1.187	0.468	0	-1.252	0.726	0	1	0	0	-1.354	0.339	0	0	0	0	0	0
l7Rn6	1.187	0.036	0	-1.013	0.942	0	1	0	0	-1.242	0.026	0	0	0	0	0	0
BC024582	1.187	0.234	0	1.043	0.936	0	1	0	0	-1.06	0.369	0	0	0	0	0	0
Cd163	1.187	0.161	0	2.239	0.45	0	1	0	0	1.118	0.216	0	0	0	0	0	0
Fut11	1.187	0.219	0	1.252	0.284	0	1	0	0	-1.313	0.026	0	0	0	0	0	0
Nkg7	1.187	0.102	0	-2.105	0.379	0	1	0	0	1.489	0.017	0	0	0	0	0	0
Oas1h	1.187	0.594	0	-1.113	0.92	0	1	0	0	-1.083	0.526	0	0	0	0	0	0
C130022K22Rik	1.187	0.092	0	1.098	0.635	0	1	0	0	-1.439	0.018	0	0	0	0	0	0
Chrm4	1.187	0.226	0	-1.063	0.914	0	1	0	0	-1.482	0.004	0	0	0	0	0	0
Nme7	1.187	0.029	0	1.052	0.807	0	1	0	0	-1.081	0.203	0	0	0	0	0	0
1700063D05Rik	1.187	0.035	0	-1.909	0.589	0	1	0	0	1.002	0.981	0	0	0	0	0	0
AI987944	1.186	0.042	0	1.131	0.538	0	1	0	0	-1.112	0.403	0	0	0	0	0	0
Gm4598	1.186	0.305	0	-1.079	0.944	0	1	0	0	1.181	0.122	0	0	0	0	0	0
Sema6c	1.186	0.046	0	1.037	0.899	0	1	0	0	-1.173	0.15	0	0	0	0	0	0
Hecw1	1.186	0.427	0	-1.041	0.917	0	1	0	0	1.102	0.299	0	0	0	0	0	0
Fut9	1.186	0.134	0	-4.27	0.16	0	1	0	0	-1.479	0.014	0	0	0	0	0	0
Apoh	1.186	0.316	0	1.349	0.539	0	1	0	0	-1.338	0.062	0	0	0	0	0	0
8430427H17Rik	1.186	0.086	0	1.257	0.288	0	1	0	0	1.086	0.196	0	0	0	0	0	0
5730559C18Rik	1.185	0.125	0	1.034	0.893	0	1	0	0	-1.215	0.12	0	0	0	0	0	0
Rasl10a	1.185	0.246	0	1.152	0.791	0	1	0	0	1.094	0.585	0	0	0	0	0	0
Lax1	1.185	0.147	0	-1.395	0.507	0	1	0	0	-1.032	0.865	0	0	0	0	0	0
Sec16b	1.185	0.387	0	1.111	0.698	0	1	0	0	1.163	0.07	0	0	0	0	0	0
Wdr69	1.185	0.117	0	-1.785	0.554	0	1	0	0	-1.073	0.196	0	0	0	0	0	0
Hsd17b7	1.185	0.064	0	1.068	0.718	0	1	0	0	-1.307	0.087	0	0	0	0	0	0
2610035F20Rik	1.185	0.313	0	1.601	0.32	0	1	0	0	-1.414	0.006	0	0	0	0	0	0
Crtc1	1.185	0.084	0	1.001	0.996	0	1	0	0	-1.273	0.376	0	0	0	0	0	0
Zfp97	1.185	0.143	0	1.05	0.901	0	1	0	0	1.107	0.057	0	0	0	0	0	0
Msc	1.184	0.302	0	-1.595	0.601	0	1	0	0	-1.027	0.796	0	0	0	0	0	0
Zfp41	1.184	0.411	0	1.214	0.491	0	1	0	0	-1.046	0.409	0	0	0	0	0	0
Pou3f2	1.184	0.145	0	3.539	0.261	0	1	0	0	-1.106	0.155	0	0	0	0	0	0
Amhr2	1.184	0.266	0	-2.484	0.175	0	1	0	0	-1.07	0.612	0	0	0	0	0	0
Adh1	1.184	0.656	0	1.026	0.949	0	1	0	0	1.113	0.473	0	0	0	0	0	0
Mep1b	1.184	0.358	0	-6.788	0.15	0	1	0	0	3.138	0	1	0	0	0	0	0
Nkain2	1.184	0.176	0	1.233	0.572	0	1	0	0	1.034	0.654	0	0	0	0	0	0
Ttc21b	1.183	0.061	0	1.245	0.222	0	1	0	0	1.009	0.886	0	0	0	0	0	0
Spaca1	1.183	0.195	0	-1.079	0.944	0	1	0	0	-1.118	0.401	0	0	0	0	0	0
4933432I09Rik	1.183	0.166	0	-2.08	0.377	0	1	0	0	1.226	0.392	0	0	0	0	0	0
Mybpc1	1.183	0.218	0	-2.648	0.336	0	1	0	0	-1.397	0.002	0	0	0	0	0	0
Fam125a	1.183	0.036	0	-1.011	0.951	0	1	0	0	-1.13	0.247	0	0	0	0	0	0
Ccdc11	1.183	0.037	0	1.378	0.554	0	1	0	0	1.275	0.054	0	0	0	0	0	0
Xrcc6bp1	1.182	0.144	0	1.024	0.935	0	1	0	0	-1.127	0.252	0	0	0	0	0	0
Phf3	1.182	0.174	0	1.048	0.774	0	1	0	0	-1.401	0.016	0	0	0	0	0	0
Lrrc46	1.182	0.15	0	1.038	0.932	0	1	0	0	1.147	0.179	0	0	0	0	0	0
Slc7a3	1.182	0.618	0	1.222	0.586	0	1	0	0	-1.306	0.005	0	0	0	0	0	0
Mapk8ip1	1.182	0.219	0	1.031	0.892	0	1	0	0	-1.01	0.863	0	0	0	0	0	0
Mcm8	1.182	0.212	0	1.153	0.581	0	1	0	0	-1.036	0.677	0	0	0	0	0	0
Zfp810	1.182	0.311	0	1.01	0.964	0	1	0	0	-1.308	0.363	0	0	0	0	0	0
Aldh6a1	1.181	0.134	0	1.381	0.206	0	1	0	0	1.364	0.011	0	0	0	0	0	0
Stxbp6	1.181	0.46	0	-1.208	0.628	0	1	0	0	1.003	0.985	0	0	0	0	0	0
Serpinb7	1.181	0.282	0	-2.506	0.287	0	1	0	0	1.08	0.183	0	0	0	0	0	0
Gpr45	1.181	0.063	0	-1.115	0.86	0	1	0	0	1.085	0.537	0	0	0	0	0	0
6030426L16Rik	1.181	0.196	0	-1.498	0.567	0	1	0	0	-1.036	0.848	0	0	0	0	0	0
Sirt5	1.181	0.179	0	-1.095	0.758	0	1	0	0	-1.134	0.37	0	0	0	0	0	0
Nudt7	1.181	0.113	0	-1.011	0.968	0	1	0	0	-1.086	0.425	0	0	0	0	0	0
Sox2ot	1.181	0.13	0	-1.938	0.53	0	1	0	0	1.058	0.506	0	0	0	0	0	0
Vwce	1.181	0.188	0	-1.235	0.663	0	1	0	0	-1.202	0.167	0	0	0	0	0	0
2410089E03Rik	1.181	0.107	0	1.247	0.212	0	1	0	0	1.059	0.292	0	0	0	0	0	0
Prkd2	1.181	0.052	0	1.067	0.756	0	1	0	0	1.041	0.462	0	0	0	0	0	0
Fgf23	1.181	0.248	0	-1.096	0.939	0	1	0	0	-1.173	0.062	0	0	0	0	0	0
Zfp772	1.181	0.17	0	1.089	0.785	0	1	0	0	-1.044	0.411	0	0	0	0	0	0
1700040L02Rik	1.181	0.393	0	-2.681	0.145	0	1	0	0	1.095	0.57	0	0	0	0	0	0
Defb25	1.181	0.074	0	1.228	0.76	0	1	0	0	-1.012	0.842	0	0	0	0	0	0
Gm10565	1.18	0.049	0	-2.378	0.195	0	1	0	0	1.367	0.064	0	0	0	0	0	0
Cenpq	1.18	0.317	0	1.012	0.96	0	1	0	0	-1.199	0.062	0	0	0	0	0	0
Rfx2	1.179	0.166	0	-1.025	0.951	0	1	0	0	-1.008	0.938	0	0	0	0	0	0
Kdm3a	1.179	0.157	0	1.161	0.373	0	1	0	0	-1.269	0.003	0	0	0	0	0	0
Cxadr	1.179	0.564	0	-1.009	0.985	0	1	0	0	-1.068	0.373	0	0	0	0	0	0
Ltk	1.179	0.202	0	2.884	0.249	0	1	0	0	1.477	0.003	0	0	0	0	0	0
Hgsnat	1.179	0.067	0	1.209	0.264	0	1	0	0	1.35	0.009	0	0	0	0	0	0
Klrd1	1.179	0.129	0	-9.722	0.111	0	1	0	0	-1.172	0.269	0	0	0	0	0	0
BC052688	1.179	0.276	0	-1.586	0.612	0	1	0	0	1.06	0.406	0	0	0	0	0	0
Slc43a3	1.178	0.352	0	1.201	0.429	0	1	0	0	1.055	0.42	0	0	0	0	0	0
Ttk	1.178	0.433	0	1.049	0.828	0	1	0	0	-1.148	0.029	0	0	0	0	0	0
Gm7866	1.178	0.261	0	-1.394	0.434	0	1	0	0	1.006	0.923	0	0	0	0	0	0
Gm9949	1.178	0.319	0	1.15	0.741	0	1	0	0	-1.408	0.34	0	0	0	0	0	0
A230057D06Rik	1.178	0.336	0	-1.164	0.713	0	1	0	0	-1.096	0.444	0	0	0	0	0	0
Map4k2	1.178	0.037	0	1.334	0.205	0	1	0	0	-1.023	0.651	0	0	0	0	0	0
Kctd4	1.177	0.493	0	1.075	0.901	0	1	0	0	1.199	0.106	0	0	0	0	0	0
Dsc2	1.177	0.053	0	1.448	0.453	0	1	0	0	1.416	0	0	0	0	0	0	0
Gm4983	1.177	0.519	0	1.012	0.974	0	1	0	0	1.552	0.01	1	0	0	0	0	0
Lrrc48	1.177	0.207	0	1.954	0.175	0	1	0	0	1.189	0.392	0	0	0	0	0	0
Gm6654	1.177	0.087	0	-1.017	0.943	0	1	0	0	-1.261	0.158	0	0	0	0	0	0
Necap2	1.177	0.157	0	1.159	0.392	0	1	0	0	1.073	0.185	0	0	0	0	0	0
Prps1l1	1.177	0.573	0	2.228	0.455	0	1	0	0	1.044	0.916	0	0	0	0	0	0
Gm10549	1.177	0.314	0	-1.959	0.51	0	1	0	0	-1.08	0.519	0	0	0	0	0	0
Zfp458	1.177	0.089	0	1.214	0.624	0	1	0	0	-1.256	0.093	0	0	0	0	0	0
Lcp2	1.177	0.459	0	1.379	0.38	0	1	0	0	1.034	0.543	0	0	0	0	0	0
D930016D06Rik	1.177	0.096	0	-1.416	0.225	0	1	0	0	-1.119	0.16	0	0	0	0	0	0
Rpl22l1	1.177	0.079	0	-1.118	0.493	0	1	0	0	-1.092	0.143	0	0	0	0	0	0
Abcd4	1.176	0.036	0	1.032	0.872	0	1	0	0	-1.086	0.242	0	0	0	0	0	0
Slco1a5	1.176	0.148	0	1.411	0.354	0	1	0	0	1.108	0.142	0	0	0	0	0	0
Syt4	1.176	0.537	0	1.345	0.568	0	1	0	0	-1.26	0.23	0	0	0	0	0	0
Kbtbd7	1.176	0.167	0	1.195	0.497	0	1	0	0	-1.816	0.009	1	0	0	0	0	0
Snora69	1.176	0.121	0	1.291	0.643	0	1	0	0	-2.052	0.004	1	0	0	0	0	0
Tnrc6b	1.176	0.311	0	-1.004	0.979	0	1	0	0	-1.15	0.052	0	0	0	0	0	0
Ddit3	1.176	0.035	0	-1.213	0.327	0	1	0	0	1.096	0.376	0	0	0	0	0	0
Clybl	1.176	0.392	0	-1.061	0.792	0	1	0	0	1.224	0.097	0	0	0	0	0	0
S100a10	1.176	0.184	0	-1.089	0.602	0	1	0	0	1.057	0.262	0	0	0	0	0	0
Foxa2	1.176	0.412	0	-1.097	0.937	0	1	0	0	-1.514	0.044	1	0	0	0	0	0
Zp3r	1.176	0.255	0	2.278	0.426	0	1	0	0	1.156	0.116	0	0	0	0	0	0
Shpk	1.176	0.066	0	-1.106	0.764	0	1	0	0	1.135	0.371	0	0	0	0	0	0
Ccdc122	1.176	0.293	0	-1.095	0.718	0	1	0	0	1.142	0.434	0	0	0	0	0	0
Mut	1.176	0.042	0	1.212	0.294	0	1	0	0	1.096	0.129	0	0	0	0	0	0
Cenpm	1.176	0.402	0	-1.364	0.286	0	1	0	0	-1.129	0.07	0	0	0	0	0	0
0610009L18Rik	1.176	0.457	0	-1.16	0.729	0	1	0	0	1.136	0.567	0	0	0	0	0	0
2310003L22Rik	1.176	0.128	0	1.032	0.897	0	1	0	0	1.195	0.016	0	0	0	0	0	0
LOC100038947	1.175	0.653	0	1.218	0.773	0	1	0	0	-1.463	0.001	0	0	0	0	0	0
Lpin1	1.175	0.12	0	1.044	0.848	0	1	0	0	1.139	0.303	0	0	0	0	0	0
4930503L19Rik	1.175	0.16	0	1.197	0.34	0	1	0	0	-1.287	0.046	0	0	0	0	0	0
Pfkfb4	1.175	0.137	0	1.146	0.529	0	1	0	0	1.066	0.492	0	0	0	0	0	0
Gdf15	1.175	0.099	0	1.15	0.669	0	1	0	0	1.833	0.001	1	0	0	0	0	0
Eif4ebp3	1.175	0.044	0	-1.378	0.331	0	1	0	0	-1.014	0.773	0	0	0	0	0	0
5730435O14Rik	1.175	0.201	0	-9.54	0.055	0	1	0	0	1.176	0.457	0	0	0	0	0	0
Tsx	1.175	0.063	0	-1.535	0.549	0	1	0	0	-1.449	0.03	0	0	0	0	0	0
Lemd1	1.175	0.131	0	1.089	0.91	0	1	0	0	-1.116	0.196	0	0	0	0	0	0
Parp3	1.174	0.299	0	1.05	0.763	0	1	0	0	1.065	0.639	0	0	0	0	0	0
Gm5176	1.174	0.17	0	-2.237	0.216	0	1	0	0	-1.35	0.008	0	0	0	0	0	0
Adam22	1.174	0.543	0	1.003	0.992	0	1	0	0	1.089	0.493	0	0	0	0	0	0
BC051142	1.174	0.075	0	-2.038	0.465	0	1	0	0	1.004	0.969	0	0	0	0	0	0
Ddx4	1.174	0.886	0	-2.219	0.427	0	1	0	0	1.111	0.125	0	0	0	0	0	0
Xrra1	1.173	0.057	0	-1.271	0.589	0	1	0	0	-1.03	0.606	0	0	0	0	0	0
Twf2	1.173	0.029	0	1.116	0.536	0	1	0	0	-1.156	0.039	0	0	0	0	0	0
9130208D14Rik	1.173	0.124	0	1.563	0.417	0	1	0	0	1.206	0.134	0	0	0	0	0	0
Wnt8b	1.173	0.115	0	-1.881	0.533	0	1	0	0	-1.143	0.46	0	0	0	0	0	0
Cenpf	1.173	0.476	0	1.134	0.469	0	1	0	0	-1.149	0.079	0	0	0	0	0	0
Chd5	1.173	0.28	0	1.086	0.83	0	1	0	0	1.432	0.006	0	0	0	0	0	0
Ankrd29	1.173	0.343	0	-1.146	0.731	0	1	0	0	-1.065	0.582	0	0	0	0	0	0
Mal2	1.173	0.452	0	1.403	0.624	0	1	0	0	-1.052	0.456	0	0	0	0	0	0
Ntan1	1.172	0.121	0	1.057	0.747	0	1	0	0	-1.117	0.246	0	0	0	0	0	0
Slc4a3	1.172	0.051	0	-1.09	0.672	0	1	0	0	-1.01	0.937	0	0	0	0	0	0
1700122E12Rik	1.172	0.258	0	-2.082	0.409	0	1	0	0	-1.322	0.073	0	0	0	0	0	0
Ccdc46	1.172	0.155	0	-1.101	0.784	0	1	0	0	1.118	0.494	0	0	0	0	0	0
Gramd1c	1.172	0.254	0	-1.165	0.684	0	1	0	0	-1.196	0.026	0	0	0	0	0	0
Mas1	1.172	0.192	0	-3.605	0.309	0	1	0	0	1.162	0.028	0	0	0	0	0	0
Ppp1r12c	1.171	0.09	0	-1.076	0.691	0	1	0	0	-1.159	0.421	0	0	0	0	0	0
Lyrm5	1.171	0.079	0	-1.018	0.93	0	1	0	0	-1.088	0.572	0	0	0	0	0	0
Atf7ip	1.171	0.032	0	1.409	0.041	0	1	0	0	1.064	0.202	0	0	0	0	0	0
Rhd	1.171	0.441	0	-1.161	0.788	0	1	0	0	-1.03	0.795	0	0	0	0	0	0
Nt5dc1	1.171	0.083	0	1.113	0.667	0	1	0	0	-1.198	0.182	0	0	0	0	0	0
2310061C15Rik	1.171	0.062	0	-1.191	0.462	0	1	0	0	-1.193	0.029	0	0	0	0	0	0
Reep6	1.171	0.109	0	-1.146	0.723	0	1	0	0	1.263	0.003	0	0	0	0	0	0
Fhit	1.17	0.281	0	-1.035	0.935	0	1	0	0	1.048	0.747	0	0	0	0	0	0
Zfp873	1.17	0.261	0	-1.018	0.956	0	1	0	0	-1.119	0.259	0	0	0	0	0	0
Htr2c	1.17	0.147	0	-1.102	0.935	0	1	0	0	-1.026	0.78	0	0	0	0	0	0
Rad54b	1.17	0.332	0	1.159	0.616	0	1	0	0	-1.239	0.061	0	0	0	0	0	0
Cybb	1.17	0.682	0	1.611	0.241	0	1	0	0	1.059	0.646	0	0	0	0	0	0
Napb	1.17	0.116	0	-1.187	0.595	0	1	0	0	-1.234	0.057	0	0	0	0	0	0
Svep1	1.17	0.445	0	1.004	0.978	0	1	0	0	-1.38	0.024	0	0	0	0	0	0
5430437J10Rik	1.17	0.186	0	-1.639	0.442	0	1	0	0	-1.144	0.082	0	0	0	0	0	0
Fam92a	1.17	0.063	0	-1.027	0.876	0	1	0	0	-1.095	0.334	0	0	0	0	0	0
Trim29	1.17	0.343	0	1.078	0.907	0	1	0	0	1.103	0.488	0	0	0	0	0	0
1700028E10Rik	1.169	0.222	0	1.397	0.581	0	1	0	0	-1.106	0.488	0	0	0	0	0	0
Hist3h2ba	1.169	0.201	0	-1.881	0.533	0	1	0	0	-1.151	0.134	0	0	0	0	0	0
Itgb1bp2	1.169	0.509	0	1.502	0.318	0	1	0	0	-1.475	0.027	0	0	0	0	0	0
A330049M08Rik	1.168	0.063	0	-2.45	0.291	0	1	0	0	1.13	0.241	0	0	0	0	0	0
6720489N17Rik	1.168	0.192	0	1.104	0.741	0	1	0	0	-1.04	0.435	0	0	0	0	0	0
Yipf6	1.168	0.059	0	1.03	0.874	0	1	0	0	-1.169	0.108	0	0	0	0	0	0
Gm13570	1.168	0.638	0	-1.702	0.651	0	1	0	0	1.013	0.915	0	0	0	0	0	0
Mkrn1	1.168	0.183	0	1.037	0.842	0	1	0	0	-1.214	0.008	0	0	0	0	0	0
Ccbl2	1.168	0.095	0	1.064	0.817	0	1	0	0	1.303	0.003	0	0	0	0	0	0
Eaf2	1.168	0.19	0	1.024	0.958	0	1	0	0	-1.105	0.292	0	0	0	0	0	0
Dner	1.168	0.28	0	-1.03	0.937	0	1	0	0	-1.015	0.951	0	0	0	0	0	0
Polb	1.168	0.055	0	1.043	0.814	0	1	0	0	1.018	0.789	0	0	0	0	0	0
Fam46d	1.168	0.116	0	-1.899	0.528	0	1	0	0	-1.16	0.227	0	0	0	0	0	0
Cdca3	1.168	0.528	0	1.037	0.857	0	1	0	0	-1.028	0.563	0	0	0	0	0	0
Nme5	1.167	0.283	0	1.043	0.927	0	1	0	0	-1.037	0.715	0	0	0	0	0	0
Kif11	1.167	0.516	0	1.182	0.477	0	1	0	0	-1.045	0.428	0	0	0	0	0	0
4930529M08Rik	1.167	0.172	0	1.674	0.536	0	1	0	0	1.086	0.166	0	0	0	0	0	0
4930539J05Rik	1.167	0.263	0	1.178	0.66	0	1	0	0	1.188	0.148	0	0	0	0	0	0
Fbxl8	1.167	0.075	0	1.177	0.533	0	1	0	0	-1.111	0.573	0	0	0	0	0	0
L1cam	1.167	0.427	0	1.042	0.913	0	1	0	0	1.131	0.136	0	0	0	0	0	0
4930438E09Rik	1.167	0.185	0	-18.062	0.021	1	1	0	0	1.093	0.228	0	0	0	0	0	0
Htr2b	1.167	0.248	0	1.347	0.417	0	1	0	0	-1.161	0.179	0	0	0	0	0	0
Phtf1	1.167	0.107	0	1.111	0.533	0	1	0	0	-1.146	0.221	0	0	0	0	0	0
9330102E08Rik	1.166	0.368	0	1.26	0.573	0	1	0	0	1.404	0.028	0	0	0	0	0	0
5430411K18Rik	1.166	0.027	0	1.34	0.095	0	1	0	0	-1.17	0.099	0	0	0	0	0	0
Olfr78	1.166	0.753	0	-1.011	0.979	0	1	0	0	1.194	0.218	0	0	0	0	0	0
Mnda	1.166	0.321	0	1.287	0.333	0	1	0	0	1.39	0.104	0	0	0	0	0	0
Ptprb	1.166	0.516	0	1.096	0.814	0	1	0	0	1.067	0.354	0	0	0	0	0	0
Cenpo	1.166	0.052	0	1.133	0.628	0	1	0	0	-1.246	0.008	0	0	0	0	0	0
Gm13154	1.166	0.438	0	1.183	0.685	0	1	0	0	-1.108	0.154	0	0	0	0	0	0
Phactr3	1.166	0.067	0	-9.765	0.113	0	1	0	0	-1.19	0.137	0	0	0	0	0	0
AU018091	1.166	0.546	0	-1.001	0.999	0	1	0	0	-1.018	0.71	0	0	0	0	0	0
Fkbpl	1.166	0.047	0	1.044	0.871	0	1	0	0	-1.065	0.454	0	0	0	0	0	0
Higd1b	1.165	0.306	0	1.592	0.643	0	1	0	0	1.027	0.833	0	0	0	0	0	0
Olfr1309	1.165	0.228	0	-1.103	0.934	0	1	0	0	-1.073	0.419	0	0	0	0	0	0
Phf16	1.165	0.064	0	1.335	0.347	0	1	0	0	-1.163	0.078	0	0	0	0	0	0
Dnahc14	1.165	0.12	0	1.474	0.565	0	1	0	0	-1.492	0.007	0	0	0	0	0	0
1700095J03Rik	1.165	0.418	0	-1.094	0.903	0	1	0	0	-1.618	0.005	1	0	0	0	0	0
4930432K21Rik	1.165	0.423	0	1.058	0.905	0	1	0	0	1.109	0.324	0	0	0	0	0	0
Gm5784	1.165	0.208	0	1.04	0.955	0	1	0	0	1.324	0.03	0	0	0	0	0	0
Gpt2	1.165	0.241	0	1.372	0.095	0	1	0	0	1.496	0.024	0	0	0	0	0	0
5730480H06Rik	1.165	0.346	0	-1.361	0.443	0	1	0	0	-1.7	0.013	1	0	0	0	0	0
Taf15	1.165	0.401	0	1.018	0.914	0	1	0	0	-1.135	0.093	0	0	0	0	0	0
Slc40a1	1.165	0.287	0	1.177	0.606	0	1	0	0	-1.07	0.395	0	0	0	0	0	0
Phlpp1	1.165	0.219	0	1.308	0.162	0	1	0	0	-1.034	0.653	0	0	0	0	0	0
Gnpda2	1.165	0.102	0	1.21	0.324	0	1	0	0	-1.26	0.087	0	0	0	0	0	0
Tprg	1.165	0.119	0	-1.203	0.854	0	1	0	0	1.215	0.102	0	0	0	0	0	0
Iah1	1.165	0.057	0	1.128	0.549	0	1	0	0	1.034	0.782	0	0	0	0	0	0
Gpr135	1.164	0.082	0	1.168	0.704	0	1	0	0	-1.088	0.287	0	0	0	0	0	0
Camta1	1.164	0.069	0	-1.274	0.457	0	1	0	0	-1.288	0.069	0	0	0	0	0	0
4932438A13Rik	1.164	0.095	0	1.254	0.182	0	1	0	0	-1.021	0.771	0	0	0	0	0	0
Kctd14	1.164	0.482	0	-1.728	0.452	0	1	0	0	-1.035	0.836	0	0	0	0	0	0
2210020M01Rik	1.164	0.34	0	-1.984	0.176	0	1	0	0	-1.113	0.372	0	0	0	0	0	0
Zfp111	1.164	0.132	0	1.081	0.721	0	1	0	0	-1.471	0.01	0	0	0	0	0	0
Slc4a10	1.164	0.141	0	1.119	0.905	0	1	0	0	-1.056	0.408	0	0	0	0	0	0
Rb1cc1	1.164	0.042	0	1.273	0.139	0	1	0	0	1.064	0.58	0	0	0	0	0	0
Papolg	1.164	0.065	0	1.228	0.33	0	1	0	0	-1.198	0.061	0	0	0	0	0	0
Serpinb11	1.164	0.251	0	-6.489	0.19	0	1	0	0	-1.005	0.951	0	0	0	0	0	0
5730419I09Rik	1.164	0.227	0	1.199	0.486	0	1	0	0	-1.037	0.63	0	0	0	0	0	0
Rrh	1.164	0.099	0	-1.489	0.536	0	1	0	0	1.309	0.032	0	0	0	0	0	0
Gm3948	1.164	0.272	0	-1.4	0.655	0	1	0	0	-1.296	0.119	0	0	0	0	0	0
Gm614	1.164	0.263	0	-3.48	0.168	0	1	0	0	-1.252	0.029	0	0	0	0	0	0
Spon2	1.163	0.694	0	1.053	0.796	0	1	0	0	1.126	0.381	0	0	0	0	0	0
Zdhhc2	1.163	0.457	0	1.252	0.389	0	1	0	0	1.149	0.124	0	0	0	0	0	0
Arhgdig	1.163	0.191	0	-1.1	0.736	0	1	0	0	-1.043	0.565	0	0	0	0	0	0
Aqp11	1.163	0.164	0	1.03	0.947	0	1	0	0	1.25	0.019	0	0	0	0	0	0
BC037704	1.163	0.251	0	-1.159	0.755	0	1	0	0	1.046	0.8	0	0	0	0	0	0
B4galt4	1.163	0.038	0	1.185	0.359	0	1	0	0	1.676	0.001	1	0	0	0	0	0
Il1rapl1	1.163	0.129	0	1.433	0.636	0	1	0	0	-1.133	0.046	0	0	0	0	0	0
Zfp606	1.163	0.477	0	-1.007	0.978	0	1	0	0	-1.189	0.324	0	0	0	0	0	0
Slc19a3	1.163	0.071	0	-1.17	0.757	0	1	0	0	1.469	0.155	0	0	0	0	0	0
Cox7b	1.162	0.089	0	-1.124	0.472	0	1	0	0	-1.549	0.002	1	0	0	0	0	0
Gm4419	1.162	0.433	0	1.439	0.595	0	1	0	0	-1.217	0.198	0	0	0	0	0	0
Golga1	1.162	0.187	0	1.113	0.548	0	1	0	0	-1.299	0.084	0	0	0	0	0	0
Ptgdr	1.162	0.191	0	-2.648	0.336	0	1	0	0	-1.193	0.063	0	0	0	0	0	0
Galk1	1.162	0.198	0	-1.014	0.931	0	1	0	0	-1.082	0.232	0	0	0	0	0	0
Copz2	1.162	0.165	0	-1.131	0.453	0	1	0	0	1.424	0.215	0	0	0	0	0	0
2810403D21Rik	1.162	0.128	0	-1.015	0.972	0	1	0	0	-1.214	0.218	0	0	0	0	0	0
Cox7a2	1.162	0.109	0	-2.473	0.177	0	1	0	0	-1.104	0.081	0	0	0	0	0	0
Nuf2	1.162	0.051	0	1.074	0.762	0	1	0	0	-1.213	0.01	0	0	0	0	0	0
Mmp1a	1.162	0.387	0	1.55	0.706	0	1	0	0	-1.45	0.195	0	0	0	0	0	0
Tppp3	1.162	0.59	0	1.177	0.709	0	1	0	0	-1.406	0	0	0	0	0	0	0
Hpse	1.162	0.577	0	1.24	0.609	0	1	0	0	-1.003	0.968	0	0	0	0	0	0
Cryba1	1.161	0.235	0	-4.341	0.058	0	1	0	0	-1.411	0.033	0	0	0	0	0	0
Prr22	1.161	0.245	0	-1.954	0.174	0	1	0	0	-2.061	0.008	1	0	0	0	0	0
6230427J02Rik	1.161	0.244	0	1.049	0.824	0	1	0	0	1.191	0.137	0	0	0	0	0	0
1700021F05Rik	1.161	0.094	0	-1.135	0.52	0	1	0	0	-1.088	0.169	0	0	0	0	0	0
4931440P22Rik	1.161	0.235	0	1.217	0.687	0	1	0	0	-1.094	0.151	0	0	0	0	0	0
Fam158a	1.161	0.172	0	-1.289	0.404	0	1	0	0	1.176	0.296	0	0	0	0	0	0
1300002E11Rik	1.161	0.149	0	-1.189	0.594	0	1	0	0	-1.316	0.095	0	0	0	0	0	0
Sh2d6	1.161	0.12	0	-1.186	0.676	0	1	0	0	1.746	0.009	1	0	0	0	0	0
Glt8d2	1.161	0.38	0	1.201	0.508	0	1	0	0	-1.028	0.789	0	0	0	0	0	0
2610019F03Rik	1.161	0.13	0	1.119	0.746	0	1	0	0	1.382	0.002	0	0	0	0	0	0
Add3	1.161	0.403	0	1.169	0.561	0	1	0	0	1.025	0.735	0	0	0	0	0	0
Nupr1	1.16	0.168	0	-1.164	0.48	0	1	0	0	1.756	0.05	0	0	0	0	0	0
Dpm3	1.16	0.223	0	-1.274	0.315	0	1	0	0	-1.152	0.167	0	0	0	0	0	0
2010107G23Rik	1.16	0.555	0	-1.224	0.618	0	1	0	0	-1.09	0.296	0	0	0	0	0	0
Psph	1.16	0.074	0	1.191	0.297	0	1	0	0	1.208	0.136	0	0	0	0	0	0
Plekhn1	1.16	0.181	0	-1.069	0.783	0	1	0	0	1.057	0.497	0	0	0	0	0	0
Aqp5	1.16	0.245	0	1.339	0.657	0	1	0	0	-1.012	0.907	0	0	0	0	0	0
Gm12059	1.16	0.409	0	-1.194	0.698	0	1	0	0	1.001	0.995	0	0	0	0	0	0
Chac2	1.16	0.115	0	-1.114	0.712	0	1	0	0	-1.242	0.067	0	0	0	0	0	0
Il4	1.16	0.059	0	6.043	0.17	0	1	0	0	1.241	0.008	0	0	0	0	0	0
Ube2w	1.16	0.067	0	1.123	0.492	0	1	0	0	1.066	0.249	0	0	0	0	0	0
Prkd3	1.16	0.066	0	1.176	0.44	0	1	0	0	-1.322	0.082	0	0	0	0	0	0
Cryz	1.159	0.383	0	1.102	0.682	0	1	0	0	1.145	0.062	0	0	0	0	0	0
Cldn20	1.159	0.252	0	1.646	0.352	0	1	0	0	-1.292	0.056	0	0	0	0	0	0
Fdxr	1.159	0.093	0	-1.106	0.714	0	1	0	0	1.162	0.033	0	0	0	0	0	0
Bckdhb	1.159	0.218	0	1.195	0.359	0	1	0	0	1.14	0.034	0	0	0	0	0	0
Gm3134	1.159	0.356	0	2.3	0.493	0	1	0	0	-1.382	0.001	0	0	0	0	0	0
S100a3	1.159	0.63	0	-1.085	0.844	0	1	0	0	2.174	0.019	1	0	0	0	0	0
BB123696	1.159	0.331	0	-1.101	0.925	0	1	0	0	-1.124	0.157	0	0	0	0	0	0
Tmem141	1.159	0.198	0	-1.156	0.593	0	1	0	0	-1.101	0.232	0	0	0	0	0	0
Polr2k	1.159	0.287	0	-1.319	0.622	0	1	0	0	-1.257	0.035	0	0	0	0	0	0
1600029I14Rik	1.159	0.343	0	-1.103	0.934	0	1	0	0	1.192	0.144	0	0	0	0	0	0
Zfp781	1.159	0.122	0	1.424	0.427	0	1	0	0	-1.677	0.015	1	0	0	0	0	0
Alox12	1.159	0.62	0	1.454	0.491	0	1	0	0	1.426	0.002	0	0	0	0	0	0
Cdca2	1.159	0.376	0	1.139	0.471	0	1	0	0	-1.172	0.02	0	0	0	0	0	0
Esrra	1.158	0.376	0	1.002	0.992	0	1	0	0	-1.15	0.466	0	0	0	0	0	0
Ankrd28	1.158	0.25	0	1.219	0.233	0	1	0	0	-1.095	0.132	0	0	0	0	0	0
Mtap1a	1.158	0.07	0	1.044	0.794	0	1	0	0	-1.118	0.258	0	0	0	0	0	0
Krt222	1.158	0.132	0	-1.104	0.903	0	1	0	0	-1.061	0.589	0	0	0	0	0	0
Zfp386	1.158	0.059	0	-1.031	0.868	0	1	0	0	-1.635	0.015	1	0	0	0	0	0
Stk19	1.158	0.05	0	-1.232	0.322	0	1	0	0	-1.134	0.233	0	0	0	0	0	0
BC021614	1.158	0.163	0	1.573	0.665	0	1	0	0	-1.002	0.987	0	0	0	0	0	0
Brca1	1.158	0.119	0	1.116	0.594	0	1	0	0	-1.131	0.038	0	0	0	0	0	0
Hsd3b2	1.157	0.482	0	6.072	0.173	0	1	0	0	-1.075	0.505	0	0	0	0	0	0
Gm11964	1.157	0.157	0	-1.293	0.592	0	1	0	0	-1.118	0.416	0	0	0	0	0	0
Efcab3	1.157	0.164	0	-1.107	0.931	0	1	0	0	1.009	0.901	0	0	0	0	0	0
C1qa	1.157	0.646	0	1.205	0.666	0	1	0	0	1.247	0.104	0	0	0	0	0	0
Tdrd9	1.157	0.332	0	1.241	0.591	0	1	0	0	-1.124	0.284	0	0	0	0	0	0
Mlf1	1.157	0.517	0	-1.069	0.834	0	1	0	0	-1.532	0.044	1	0	0	0	0	0
Cldn2	1.157	0.407	0	-1.097	0.937	0	1	0	0	-1.418	0.039	0	0	0	0	0	0
4921530L18Rik	1.157	0.155	0	-1.271	0.611	0	1	0	0	-1.019	0.89	0	0	0	0	0	0
Cdc25c	1.157	0.519	0	1.127	0.585	0	1	0	0	-1.013	0.814	0	0	0	0	0	0
Upk3b	1.157	0.898	0	1.087	0.924	0	1	0	0	1.119	0.125	0	0	0	0	0	0
Zfp791	1.156	0.267	0	1.29	0.525	0	1	0	0	-1.241	0.105	0	0	0	0	0	0
Zcchc17	1.156	0.058	0	-1.058	0.741	0	1	0	0	-1.312	0.02	0	0	0	0	0	0
Snrnp48	1.156	0.095	0	1.037	0.847	0	1	0	0	-1.57	0.001	1	0	0	0	0	0
A330021E22Rik	1.156	0.345	0	-1.125	0.691	0	1	0	0	1.186	0.286	0	0	0	0	0	0
Slfnl1	1.156	0.078	0	1.181	0.779	0	1	0	0	1.114	0.436	0	0	0	0	0	0
2610020H08Rik	1.156	0.283	0	-1.039	0.896	0	1	0	0	1.182	0.07	0	0	0	0	0	0
A230072C01Rik	1.156	0.205	0	-1.129	0.751	0	1	0	0	-1.273	0.039	0	0	0	0	0	0
Cog6	1.156	0.151	0	1.187	0.478	0	1	0	0	-1.078	0.416	0	0	0	0	0	0
Krt28	1.156	0.512	0	-1.625	0.641	0	1	0	0	-1.548	0.017	1	0	0	0	0	0
Tm2d1	1.156	0.215	0	1.002	0.993	0	1	0	0	-1.131	0.469	0	0	0	0	0	0
AW146020	1.156	0.192	0	1.094	0.737	0	1	0	0	-1.327	0.012	0	0	0	0	0	0
Park2	1.155	0.219	0	1.656	0.361	0	1	0	0	-1.132	0.049	0	0	0	0	0	0
Snca	1.155	0.39	0	1.069	0.874	0	1	0	0	-1.051	0.65	0	0	0	0	0	0
Hr	1.155	0.34	0	1.409	0.416	0	1	0	0	1.178	0.168	0	0	0	0	0	0
Dyrk4	1.155	0.62	0	-1.119	0.916	0	1	0	0	-1.446	0.054	0	0	0	0	0	0
Ccdc121	1.155	0.324	0	6.072	0.173	0	1	0	0	1.048	0.731	0	0	0	0	0	0
Fbxw25	1.155	0.173	0	1.71	0.349	0	1	0	0	-1.152	0.175	0	0	0	0	0	0
Vkorc1	1.155	0.119	0	-1.063	0.715	0	1	0	0	-1.093	0.339	0	0	0	0	0	0
1700101E01Rik	1.155	0.368	0	-1.85	0.449	0	1	0	0	1.304	0.009	0	0	0	0	0	0
Gm11627	1.155	0.107	0	1.05	0.912	0	1	0	0	1.062	0.498	0	0	0	0	0	0
Pcolce2	1.155	0.35	0	1.177	0.425	0	1	0	0	-1.162	0.018	0	0	0	0	0	0
Plk4	1.154	0.229	0	1.067	0.805	0	1	0	0	-1.353	0.011	0	0	0	0	0	0
2310001A20Rik	1.154	0.123	0	1.173	0.385	0	1	0	0	-1.109	0.158	0	0	0	0	0	0
Tnnt3	1.154	0.621	0	-1.143	0.751	0	1	0	0	-1.067	0.297	0	0	0	0	0	0
Uxt	1.154	0.066	0	-1.255	0.325	0	1	0	0	-1.101	0.307	0	0	0	0	0	0
Myo5a	1.154	0.162	0	1.189	0.288	0	1	0	0	-1.117	0.079	0	0	0	0	0	0
Rab39b	1.154	0.59	0	1.08	0.821	0	1	0	0	-1.171	0.155	0	0	0	0	0	0
Col4a3	1.154	0.202	0	-1.104	0.834	0	1	0	0	1.047	0.788	0	0	0	0	0	0
Slc5a2	1.154	0.549	0	-1.927	0.274	0	1	0	0	-1.03	0.814	0	0	0	0	0	0
Kcna4	1.154	0.088	0	-1.247	0.734	0	1	0	0	1.164	0.246	0	0	0	0	0	0
Apoa1bp	1.154	0.161	0	-1.039	0.821	0	1	0	0	1.084	0.199	0	0	0	0	0	0
Lrriq1	1.153	0.186	0	-1.359	0.672	0	1	0	0	1.002	0.974	0	0	0	0	0	0
Klhl25	1.153	0.09	0	1.34	0.115	0	1	0	0	-1.335	0.016	0	0	0	0	0	0
Prl7a1	1.153	0.192	0	2.387	0.27	0	1	0	0	1.043	0.379	0	0	0	0	0	0
Rpp40	1.153	0.147	0	1.034	0.905	0	1	0	0	-1.222	0.012	0	0	0	0	0	0
Prdx4	1.153	0.226	0	1.047	0.779	0	1	0	0	-1.153	0.097	0	0	0	0	0	0
Snai1	1.153	0.133	0	1.18	0.327	0	1	0	0	1.106	0.385	0	0	0	0	0	0
Zdhhc15	1.153	0.625	0	1.07	0.83	0	1	0	0	1.058	0.473	0	0	0	0	0	0
Lrrn4cl	1.153	0.408	0	1.102	0.745	0	1	0	0	-1.037	0.798	0	0	0	0	0	0
Metrn	1.153	0.155	0	-1.005	0.977	0	1	0	0	1.091	0.107	0	0	0	0	0	0
Apon	1.153	0.248	0	1.891	0.344	0	1	0	0	1.059	0.704	0	0	0	0	0	0
Prim1	1.153	0.421	0	-1.038	0.852	0	1	0	0	-1.058	0.252	0	0	0	0	0	0
Ska1	1.153	0.376	0	-1.052	0.849	0	1	0	0	-1.317	0.073	0	0	0	0	0	0
Cnga3	1.152	0.25	0	-1.108	0.902	0	1	0	0	1.062	0.58	0	0	0	0	0	0
Trip13	1.152	0.472	0	1.043	0.862	0	1	0	0	-1.105	0.084	0	0	0	0	0	0
Cap2	1.152	0.676	0	1.21	0.565	0	1	0	0	1.045	0.777	0	0	0	0	0	0
Acyp1	1.152	0.296	0	-1.079	0.794	0	1	0	0	-1.039	0.759	0	0	0	0	0	0
Pfdn1	1.152	0.112	0	-1.071	0.674	0	1	0	0	1.094	0.107	0	0	0	0	0	0
Ifi204	1.152	0.635	0	1.123	0.635	0	1	0	0	-1.155	0.502	0	0	0	0	0	0
5730408K05Rik	1.152	0.681	0	-1.346	0.513	0	1	0	0	-1.7	0.021	1	0	0	0	0	0
Serpinb1c	1.152	0.463	0	8.153	0.025	1	1	0	0	1.203	0.228	0	0	0	0	0	0
Kcnh7	1.152	0.04	0	-9.498	0.102	0	1	0	0	1.009	0.898	0	0	0	0	0	0
Zbtb3	1.152	0.098	0	1.253	0.503	0	1	0	0	-1.028	0.801	0	0	0	0	0	0
Zfp799	1.152	0.299	0	1.11	0.689	0	1	0	0	-1.59	0.027	1	0	0	0	0	0
Yme1l1	1.152	0.149	0	1.046	0.784	0	1	0	0	-1.307	0.007	0	0	0	0	0	0
Nedd1	1.151	0.108	0	1.136	0.476	0	1	0	0	1.073	0.409	0	0	0	0	0	0
Nudt22	1.151	0.071	0	-1.028	0.915	0	1	0	0	1.069	0.248	0	0	0	0	0	0
Slc30a2	1.151	0.231	0	-1.103	0.934	0	1	0	0	1.103	0.173	0	0	0	0	0	0
Prl3d3	1.151	0.532	0	1.083	0.937	0	1	0	0	1.115	0.441	0	0	0	0	0	0
Dtd1	1.151	0.124	0	1.127	0.679	0	1	0	0	-1.002	0.959	0	0	0	0	0	0
Ggct	1.151	0.333	0	-1.043	0.883	0	1	0	0	-1.101	0.222	0	0	0	0	0	0
Tgm3	1.151	0.626	0	-1.492	0.482	0	1	0	0	-2.771	0	1	0	0	0	0	0
2610035D17Rik	1.151	0.179	0	-1.043	0.916	0	1	0	0	1.062	0.742	0	0	0	0	0	0
Rsph4a	1.151	0.155	0	-1.586	0.698	0	1	0	0	-1.381	0.035	0	0	0	0	0	0
2410091C18Rik	1.15	0.058	0	1.088	0.657	0	1	0	0	-1.008	0.908	0	0	0	0	0	0
Mtf1	1.15	0.093	0	1.027	0.887	0	1	0	0	-1.018	0.75	0	0	0	0	0	0
Tyro3	1.15	0.221	0	1.247	0.235	0	1	0	0	1.011	0.843	0	0	0	0	0	0
Tnfrsf1b	1.15	0.612	0	1.246	0.559	0	1	0	0	-1.799	0.001	1	0	0	0	0	0
Gcc2	1.15	0.043	0	1.251	0.196	0	1	0	0	-1.174	0.066	0	0	0	0	0	0
Hal	1.15	0.55	0	1.204	0.638	0	1	0	0	-1.09	0.205	0	0	0	0	0	0
E130003G02Rik	1.15	0.339	0	2.239	0.45	0	1	0	0	-1.041	0.909	0	0	0	0	0	0
Amn1	1.15	0.085	0	-1.001	0.998	0	1	0	0	1.048	0.534	0	0	0	0	0	0
Gab3	1.15	0.343	0	1.166	0.699	0	1	0	0	1.27	0.326	0	0	0	0	0	0
Gle1	1.15	0.083	0	1.05	0.776	0	1	0	0	-1.189	0.014	0	0	0	0	0	0
Gstm5	1.15	0.208	0	1.07	0.706	0	1	0	0	-1.013	0.835	0	0	0	0	0	0
Ndufa4l2	1.15	0.736	0	-1.019	0.972	0	1	0	0	-1.74	0.173	0	0	0	0	0	0
Gm12693	1.15	0.115	0	1.189	0.685	0	1	0	0	-1.091	0.138	0	0	0	0	0	0
0610009O20Rik	1.149	0.079	0	1.001	0.996	0	1	0	0	-1.314	0.01	0	0	0	0	0	0
Fbxo36	1.149	0.224	0	-1.124	0.744	0	1	0	0	1.227	0.015	0	0	0	0	0	0
Ngfrap1	1.149	0.124	0	-1.085	0.742	0	1	0	0	-1.072	0.406	0	0	0	0	0	0
D9Ertd402e	1.149	0.104	0	1.116	0.683	0	1	0	0	-1.23	0.232	0	0	0	0	0	0
Ttll9	1.149	0.114	0	1.891	0.231	0	1	0	0	1.019	0.854	0	0	0	0	0	0
Stmn2	1.149	0.408	0	1.04	0.917	0	1	0	0	-1.316	0.004	0	0	0	0	0	0
Gcat	1.149	0.448	0	1.125	0.568	0	1	0	0	1.11	0.054	0	0	0	0	0	0
Zdhhc21	1.149	0.222	0	1.048	0.806	0	1	0	0	-1.219	0.128	0	0	0	0	0	0
Cftr	1.149	0.281	0	-1.339	0.714	0	1	0	0	-1.152	0.248	0	0	0	0	0	0
Atp5sl	1.149	0.047	0	1.121	0.616	0	1	0	0	-1.151	0.017	0	0	0	0	0	0
Gpat2	1.149	0.35	0	-1.146	0.782	0	1	0	0	1.187	0.067	0	0	0	0	0	0
Dach1	1.149	0.216	0	-1.539	0.329	0	1	0	0	1.142	0.078	0	0	0	0	0	0
4930555A03Rik	1.149	0.306	0	1.332	0.777	0	1	0	0	-1.098	0.271	0	0	0	0	0	0
Rdh5	1.149	0.188	0	1.153	0.704	0	1	0	0	-1.118	0.144	0	0	0	0	0	0
Cd320	1.149	0.042	0	-1.026	0.898	0	1	0	0	-1.059	0.336	0	0	0	0	0	0
Bscl2	1.148	0.139	0	1.024	0.895	0	1	0	0	1.032	0.564	0	0	0	0	0	0
Rab1	1.148	0.196	0	1.138	0.431	0	1	0	0	-1.25	0.007	0	0	0	0	0	0
Manba	1.148	0.298	0	1.263	0.211	0	1	0	0	-1.462	0.001	0	0	0	0	0	0
Ccl3	1.148	0.803	0	1.214	0.677	0	1	0	0	1.303	0.334	0	0	0	0	0	0
Ncapg	1.148	0.478	0	1.115	0.671	0	1	0	0	-1.033	0.555	0	0	0	0	0	0
Grin1	1.148	0.063	0	1.167	0.735	0	1	0	0	1.001	0.998	0	0	0	0	0	0
Scfd1	1.148	0.265	0	1.037	0.827	0	1	0	0	-1.189	0.07	0	0	0	0	0	0
Ndufa5	1.148	0.068	0	-1.18	0.341	0	1	0	0	-1.214	0.01	0	0	0	0	0	0
Foxa3	1.148	0.413	0	-1.067	0.951	0	1	0	0	-1.059	0.478	0	0	0	0	0	0
Ttc32	1.148	0.088	0	-1.047	0.896	0	1	0	0	-1.185	0.056	0	0	0	0	0	0
Prr11	1.148	0.447	0	1.125	0.513	0	1	0	0	-1.112	0.308	0	0	0	0	0	0
Dctn4	1.148	0.086	0	1.03	0.858	0	1	0	0	-1.143	0.083	0	0	0	0	0	0
Kif5b	1.148	0.201	0	1.075	0.658	0	1	0	0	-1.193	0.037	0	0	0	0	0	0
0610010K14Rik	1.148	0.056	0	-1.016	0.932	0	1	0	0	1.01	0.832	0	0	0	0	0	0
Aph1c	1.148	0.322	0	-1.063	0.832	0	1	0	0	1.044	0.435	0	0	0	0	0	0
Ncapg2	1.148	0.465	0	1.339	0.181	0	1	0	0	-1.297	0.007	0	0	0	0	0	0
2410006H16Rik	1.147	0.207	0	-1.138	0.437	0	1	0	0	-1.455	0.001	0	0	0	0	0	0
Tomm20l	1.147	0.437	0	-2.027	0.413	0	1	0	0	-1.251	0.098	0	0	0	0	0	0
Zfp459	1.147	0.431	0	-1.011	0.979	0	1	0	0	-1.672	0	1	0	0	0	0	0
Zfp597	1.147	0.113	0	1.223	0.366	0	1	0	0	-1.304	0.039	0	0	0	0	0	0
Akr1e1	1.147	0.108	0	1.048	0.827	0	1	0	0	1.069	0.38	0	0	0	0	0	0
Gm6642	1.147	0.594	0	-6.416	0.115	0	1	0	0	-1.03	0.787	0	0	0	0	0	0
Gpr77	1.147	0.159	0	1.599	0.298	0	1	0	0	1.033	0.866	0	0	0	0	0	0
Eif5a2	1.147	0.163	0	1.211	0.382	0	1	0	0	-1.13	0.127	0	0	0	0	0	0
Hscb	1.147	0.06	0	-1.024	0.926	0	1	0	0	1.284	0.039	0	0	0	0	0	0
Dnajc28	1.147	0.121	0	1.249	0.54	0	1	0	0	-1.215	0.175	0	0	0	0	0	0
Blm	1.147	0.307	0	1.114	0.633	0	1	0	0	-1.082	0.181	0	0	0	0	0	0
Csrnp2	1.147	0.069	0	1.138	0.496	0	1	0	0	-1.002	0.984	0	0	0	0	0	0
Dhrs7	1.147	0.095	0	1.106	0.598	0	1	0	0	1.009	0.942	0	0	0	0	0	0
Mrap2	1.147	0.421	0	1.14	0.865	0	1	0	0	1.16	0.234	0	0	0	0	0	0
Tbl2	1.147	0.398	0	1.272	0.172	0	1	0	0	-1.185	0.06	0	0	0	0	0	0
Rps17	1.147	0.392	0	-1.15	0.397	0	1	0	0	-1.61	0.042	1	0	0	0	0	0
Ppp1r7	1.147	0.067	0	1.011	0.95	0	1	0	0	-1.107	0.145	0	0	0	0	0	0
Car13	1.147	0.371	0	-1.098	0.714	0	1	0	0	1.249	0.04	0	0	0	0	0	0
Gm10767	1.147	0.392	0	1.39	0.458	0	1	0	0	-1.183	0.166	0	0	0	0	0	0
Acoxl	1.146	0.164	0	6.163	0.042	1	1	0	0	-1.219	0.036	0	0	0	0	0	0
Npy5r	1.146	0.188	0	-1.09	0.933	0	1	0	0	1.033	0.707	0	0	0	0	0	0
Ypel3	1.146	0.095	0	-1.114	0.625	0	1	0	0	1.07	0.479	0	0	0	0	0	0
Ankrd12	1.146	0.254	0	1.023	0.897	0	1	0	0	-1.05	0.749	0	0	0	0	0	0
1700013G23Rik	1.146	0.3	0	-1.11	0.843	0	1	0	0	1.304	0.066	0	0	0	0	0	0
Golgb1	1.146	0.096	0	1.114	0.508	0	1	0	0	-1.038	0.722	0	0	0	0	0	0
Adi1	1.146	0.438	0	1.089	0.694	0	1	0	0	1.043	0.383	0	0	0	0	0	0
Krt79	1.146	0.408	0	-3.107	0.28	0	1	0	0	-1.434	0.001	0	0	0	0	0	0
Gm10433	1.146	0.302	0	-1.12	0.855	0	1	0	0	-1.278	0.091	0	0	0	0	0	0
Dpf2	1.146	0.052	0	1.125	0.472	0	1	0	0	-1.13	0.223	0	0	0	0	0	0
AW146154	1.146	0.123	0	1.116	0.708	0	1	0	0	-1.423	0.038	0	0	0	0	0	0
Fam171b	1.146	0.224	0	1.291	0.343	0	1	0	0	-1.079	0.598	0	0	0	0	0	0
C79798	1.146	0.531	0	1.555	0.422	0	1	0	0	1.199	0.109	0	0	0	0	0	0
Mastl	1.146	0.341	0	1.073	0.721	0	1	0	0	-1.115	0.084	0	0	0	0	0	0
Dnajc5b	1.146	0.239	0	1.6	0.643	0	1	0	0	-1.029	0.807	0	0	0	0	0	0
Lepr	1.146	0.109	0	1.95	0.351	0	1	0	0	1.106	0.236	0	0	0	0	0	0
Ugt2b35	1.145	0.502	0	-2.049	0.359	0	1	0	0	1.086	0.568	0	0	0	0	0	0
Ccl4	1.145	0.727	0	1.236	0.597	0	1	0	0	1.335	0.336	0	0	0	0	0	0
A730020M07Rik	1.145	0.617	0	-1.561	0.337	0	1	0	0	1.128	0.335	0	0	0	0	0	0
Mrpl39	1.145	0.054	0	1.05	0.779	0	1	0	0	-1.017	0.705	0	0	0	0	0	0
Tnfsf4	1.145	0.1	0	1.362	0.589	0	1	0	0	-1.056	0.462	0	0	0	0	0	0
St8sia1	1.145	0.562	0	-1.843	0.586	0	1	0	0	1.106	0.294	0	0	0	0	0	0
Cit	1.145	0.382	0	1.155	0.533	0	1	0	0	-1.065	0.269	0	0	0	0	0	0
3110053B16Rik	1.145	0.156	0	1.182	0.749	0	1	0	0	1.372	0.012	0	0	0	0	0	0
Cacnb1	1.145	0.365	0	1.211	0.511	0	1	0	0	1.12	0.122	0	0	0	0	0	0
Wnt5b	1.145	0.374	0	1.034	0.925	0	1	0	0	-1.07	0.565	0	0	0	0	0	0
Snapc5	1.145	0.125	0	-1.176	0.493	0	1	0	0	-1.267	0.025	0	0	0	0	0	0
Nadsyn1	1.145	0.197	0	1.135	0.664	0	1	0	0	1.239	0.051	0	0	0	0	0	0
1810009A15Rik	1.145	0.148	0	-1.021	0.904	0	1	0	0	-1.158	0.044	0	0	0	0	0	0
Stx2	1.145	0.151	0	1.088	0.614	0	1	0	0	1.193	0.128	0	0	0	0	0	0
A330040F15Rik	1.145	0.346	0	-1.159	0.85	0	1	0	0	1.154	0.415	0	0	0	0	0	0
2210021J22Rik	1.145	0.163	0	-1.181	0.521	0	1	0	0	1.163	0.023	0	0	0	0	0	0
2700033N17Rik	1.145	0.365	0	1.128	0.776	0	1	0	0	-1.11	0.129	0	0	0	0	0	0
Fetub	1.144	0.387	0	-1.148	0.802	0	1	0	0	2.282	0	1	0	0	0	0	0
Synpr	1.144	0.124	0	-1.283	0.638	0	1	0	0	-1.013	0.875	0	0	0	0	0	0
Cenpk	1.144	0.101	0	-1.198	0.547	0	1	0	0	-1.161	0.119	0	0	0	0	0	0
A830010M20Rik	1.144	0.281	0	1.317	0.41	0	1	0	0	1.152	0.367	0	0	0	0	0	0
Apc2	1.144	0.345	0	1.102	0.749	0	1	0	0	-1.199	0.238	0	0	0	0	0	0
Arrb1	1.144	0.156	0	1.119	0.626	0	1	0	0	-1.28	0.011	0	0	0	0	0	0
Hsf4	1.144	0.449	0	-1.33	0.486	0	1	0	0	1.121	0.332	0	0	0	0	0	0
Flrt2	1.144	0.119	0	1.176	0.321	0	1	0	0	1.113	0.364	0	0	0	0	0	0
Echdc2	1.144	0.29	0	-1.012	0.949	0	1	0	0	1.099	0.112	0	0	0	0	0	0
Lgals3	1.144	0.608	0	1.039	0.844	0	1	0	0	-1.049	0.361	0	0	0	0	0	0
Ccdc103	1.144	0.137	0	1.197	0.683	0	1	0	0	-1.089	0.506	0	0	0	0	0	0
Gm13212	1.144	0.664	0	1.194	0.662	0	1	0	0	-1.024	0.743	0	0	0	0	0	0
Tagln3	1.144	0.192	0	-1.231	0.615	0	1	0	0	-1.285	0.01	0	0	0	0	0	0
AI464131	1.144	0.143	0	1.079	0.776	0	1	0	0	1.397	0.004	0	0	0	0	0	0
Lyst	1.144	0.059	0	1.127	0.55	0	1	0	0	-1.147	0.071	0	0	0	0	0	0
Casq2	1.144	0.699	0	1.194	0.659	0	1	0	0	-1.21	0.113	0	0	0	0	0	0
Hrsp12	1.143	0.305	0	1.087	0.684	0	1	0	0	-1.065	0.297	0	0	0	0	0	0
Gjb5	1.143	0.777	0	1.025	0.96	0	1	0	0	1.227	0.009	0	0	0	0	0	0
4921524J17Rik	1.143	0.15	0	1.129	0.509	0	1	0	0	-1.108	0.095	0	0	0	0	0	0
Ndufa6	1.143	0.096	0	-1.308	0.448	0	1	0	0	1.046	0.475	0	0	0	0	0	0
4932425I24Rik	1.143	0.429	0	-1.209	0.738	0	1	0	0	1.099	0.342	0	0	0	0	0	0
2900053A13Rik	1.143	0.125	0	-1.215	0.368	0	1	0	0	-1.162	0.067	0	0	0	0	0	0
Adrb3	1.143	0.575	0	-1.035	0.932	0	1	0	0	1.442	0.001	0	0	0	0	0	0
Zscan21	1.143	0.131	0	1.14	0.492	0	1	0	0	-1.085	0.174	0	0	0	0	0	0
Samhd1	1.143	0.289	0	1.066	0.695	0	1	0	0	-1.111	0.119	0	0	0	0	0	0
1700007L15Rik	1.143	0.218	0	1.071	0.873	0	1	0	0	1.206	0.132	0	0	0	0	0	0
Fam98b	1.143	0.117	0	-1.016	0.925	0	1	0	0	-1.541	0.002	1	0	0	0	0	0
Bst1	1.143	0.206	0	1.225	0.544	0	1	0	0	1.002	0.981	0	0	0	0	0	0
Prkx	1.143	0.456	0	1.009	0.971	0	1	0	0	-1.092	0.335	0	0	0	0	0	0
Snrpe	1.143	0.336	0	-1.122	0.493	0	1	0	0	-1.191	0.023	0	0	0	0	0	0
1110049F12Rik	1.143	0.07	0	-1.069	0.746	0	1	0	0	-1.022	0.72	0	0	0	0	0	0
Tigit	1.142	0.568	0	-1.123	0.846	0	1	0	0	1.091	0.527	0	0	0	0	0	0
Avpr1a	1.142	0.477	0	1.192	0.356	0	1	0	0	1.126	0.509	0	0	0	0	0	0
BC029214	1.142	0.148	0	-1.3	0.316	0	1	0	0	1.183	0.179	0	0	0	0	0	0
Apc	1.142	0.486	0	1.053	0.752	0	1	0	0	-1.469	0.023	0	0	0	0	0	0
Pcbd2	1.142	0.106	0	-1.185	0.465	0	1	0	0	1.238	0.004	0	0	0	0	0	0
Osgin2	1.141	0.143	0	1.272	0.272	0	1	0	0	-1.249	0.049	0	0	0	0	0	0
BC021767	1.141	0.791	0	-1.1	0.877	0	1	0	0	-1.064	0.227	0	0	0	0	0	0
Krt19	1.141	0.404	0	-1.156	0.578	0	1	0	0	-1.181	0.369	0	0	0	0	0	0
Epor	1.141	0.376	0	1.24	0.619	0	1	0	0	-1.473	0.006	0	0	0	0	0	0
Ano4	1.141	0.332	0	-1.621	0.336	0	1	0	0	-1.284	0.014	0	0	0	0	0	0
Nudt17	1.141	0.096	0	-1.15	0.693	0	1	0	0	1.165	0.137	0	0	0	0	0	0
Pts	1.141	0.263	0	-1.051	0.839	0	1	0	0	1.013	0.885	0	0	0	0	0	0
Dusp15	1.141	0.393	0	-1.21	0.629	0	1	0	0	-1.015	0.865	0	0	0	0	0	0
Ccdc78	1.141	0.117	0	1.015	0.973	0	1	0	0	1.165	0.19	0	0	0	0	0	0
Guk1	1.141	0.098	0	1.015	0.932	0	1	0	0	1.07	0.209	0	0	0	0	0	0
G630016G05Rik	1.141	0.427	0	-1.213	0.698	0	1	0	0	-1.056	0.659	0	0	0	0	0	0
Prune	1.141	0.085	0	1.181	0.356	0	1	0	0	-1.001	0.992	0	0	0	0	0	0
Mfi2	1.141	0.488	0	-1.48	0.631	0	1	0	0	1.297	0.038	0	0	0	0	0	0
Pi4ka	1.141	0.182	0	1.154	0.38	0	1	0	0	1.023	0.629	0	0	0	0	0	0
2210404J11Rik	1.141	0.133	0	-1.005	0.986	0	1	0	0	1.075	0.145	0	0	0	0	0	0
Spin4	1.141	0.119	0	1.007	0.984	0	1	0	0	-1.35	0.03	0	0	0	0	0	0
Ergic1	1.141	0.318	0	1.151	0.391	0	1	0	0	-1.078	0.389	0	0	0	0	0	0
Tlcd1	1.141	0.329	0	1.116	0.669	0	1	0	0	-1.539	0.002	1	0	0	0	0	0
Trpv4	1.141	0.383	0	1.283	0.494	0	1	0	0	1.563	0.002	1	0	0	0	0	0
Amica1	1.14	0.344	0	-1.329	0.664	0	1	0	0	1.241	0.037	0	0	0	0	0	0
Tchp	1.14	0.223	0	-1.162	0.501	0	1	0	0	-1.206	0.058	0	0	0	0	0	0
2010110K18Rik	1.14	0.249	0	-1.002	0.996	0	1	0	0	-1.097	0.235	0	0	0	0	0	0
Cuta	1.14	0.18	0	-1.115	0.521	0	1	0	0	-1.186	0.071	0	0	0	0	0	0
Kif23	1.14	0.316	0	1.073	0.756	0	1	0	0	-1.346	0.03	0	0	0	0	0	0
Zp3	1.14	0.517	0	-3.542	0.239	0	1	0	0	-1.306	0.096	0	0	0	0	0	0
BC002163	1.14	0.109	0	-1.1	0.753	0	1	0	0	-1.036	0.471	0	0	0	0	0	0
Kcnb2	1.14	0.584	0	1.277	0.597	0	1	0	0	-1.052	0.615	0	0	0	0	0	0
Plscr4	1.14	0.147	0	-1.299	0.603	0	1	0	0	-1.099	0.488	0	0	0	0	0	0
2510049J12Rik	1.14	0.186	0	-2.068	0.547	0	1	0	0	1.536	0.033	1	0	0	0	0	0
Pole3	1.14	0.127	0	1.022	0.914	0	1	0	0	-1.157	0.058	0	0	0	0	0	0
Lilra5	1.139	0.679	0	2.233	0.132	0	1	0	0	1.228	0.096	0	0	0	0	0	0
Gm11787	1.139	0.264	0	-1.447	0.594	0	1	0	0	1.522	0.028	1	0	0	0	0	0
1700026J04Rik	1.139	0.239	0	-2.774	0.346	0	1	0	0	-1.021	0.872	0	0	0	0	0	0
Csnk1g1	1.139	0.433	0	1.016	0.921	0	1	0	0	-1.043	0.494	0	0	0	0	0	0
Tmem151a	1.139	0.264	0	1.029	0.927	0	1	0	0	-1.131	0.073	0	0	0	0	0	0
Hspb11	1.139	0.156	0	1.06	0.779	0	1	0	0	-1.135	0.499	0	0	0	0	0	0
Cep192	1.139	0.081	0	1.225	0.242	0	1	0	0	-1.166	0.08	0	0	0	0	0	0
Depdc1a	1.139	0.535	0	1.115	0.69	0	1	0	0	-1.321	0.006	0	0	0	0	0	0
Tprkb	1.139	0.093	0	1.04	0.827	0	1	0	0	-1.392	0.013	0	0	0	0	0	0
Slamf6	1.139	0.254	0	6.012	0.167	0	1	0	0	-1.012	0.867	0	0	0	0	0	0
Sh3bp5	1.139	0.372	0	1.24	0.211	0	1	0	0	1.078	0.47	0	0	0	0	0	0
Pmch	1.139	0.419	0	-1.572	0.534	0	1	0	0	-1.233	0.069	0	0	0	0	0	0
Grm7	1.139	0.114	0	-1.908	0.185	0	1	0	0	-1.158	0.1	0	0	0	0	0	0
1700003E16Rik	1.139	0.112	0	1.069	0.873	0	1	0	0	-1.3	0.042	0	0	0	0	0	0
Nek2	1.139	0.398	0	1.241	0.244	0	1	0	0	-1.149	0.062	0	0	0	0	0	0
Rnaset2a	1.139	0.083	0	-1.091	0.703	0	1	0	0	1.141	0.04	0	0	0	0	0	0
Wdhd1	1.138	0.112	0	1.086	0.662	0	1	0	0	-1.356	0.035	0	0	0	0	0	0
Prmt8	1.138	0.279	0	6.041	0.236	0	1	0	0	-1.265	0.072	0	0	0	0	0	0
Mr1	1.138	0.138	0	1.116	0.622	0	1	0	0	1.144	0.344	0	0	0	0	0	0
Rdh12	1.138	0.183	0	-1.056	0.888	0	1	0	0	-1.088	0.244	0	0	0	0	0	0
Gtf2h5	1.138	0.099	0	-1.106	0.552	0	1	0	0	-1.211	0.01	0	0	0	0	0	0
Coch	1.138	0.625	0	1.103	0.683	0	1	0	0	-1.006	0.952	0	0	0	0	0	0
Nek3	1.138	0.066	0	1.179	0.571	0	1	0	0	-1.173	0.05	0	0	0	0	0	0
Dhx57	1.138	0.08	0	1.109	0.544	0	1	0	0	1.07	0.246	0	0	0	0	0	0
Agbl2	1.138	0.282	0	1.223	0.582	0	1	0	0	1.143	0.181	0	0	0	0	0	0
Serpina12	1.138	0.237	0	6.012	0.167	0	1	0	0	1.096	0.605	0	0	0	0	0	0
Tmc3	1.138	0.063	0	1.108	0.855	0	1	0	0	1.006	0.952	0	0	0	0	0	0
Slc25a43	1.138	0.206	0	1.034	0.936	0	1	0	0	-1.05	0.675	0	0	0	0	0	0
4930430F08Rik	1.138	0.194	0	1.072	0.798	0	1	0	0	-1.108	0.281	0	0	0	0	0	0
Rgs21	1.138	0.295	0	-6.489	0.19	0	1	0	0	-1.25	0.057	0	0	0	0	0	0
Qrsl1	1.138	0.089	0	1.089	0.74	0	1	0	0	-1.085	0.266	0	0	0	0	0	0
Uchl3	1.138	0.211	0	1.069	0.706	0	1	0	0	-1.044	0.499	0	0	0	0	0	0
2310010M20Rik	1.138	0.301	0	-1.919	0.584	0	1	0	0	1.005	0.969	0	0	0	0	0	0
4930579C15Rik	1.138	0.264	0	1.235	0.69	0	1	0	0	-1.834	0.149	0	0	0	0	0	0
Fam171a2	1.138	0.394	0	1.065	0.733	0	1	0	0	-1.111	0.093	0	0	0	0	0	0
Ikzf2	1.138	0.493	0	-1.101	0.667	0	1	0	0	1.077	0.33	0	0	0	0	0	0
Cenpt	1.138	0.091	0	-1.1	0.583	0	1	0	0	-1.027	0.675	0	0	0	0	0	0
Tbx4	1.138	0.587	0	-1.297	0.751	0	1	0	0	-1.274	0.041	0	0	0	0	0	0
Dync1i2	1.138	0.283	0	1.138	0.427	0	1	0	0	-1.219	0.079	0	0	0	0	0	0
Fmn1	1.137	0.096	0	1.144	0.436	0	1	0	0	1.187	0.102	0	0	0	0	0	0
Apol7a	1.137	0.283	0	-1.378	0.476	0	1	0	0	1.322	0.045	0	0	0	0	0	0
Nusap1	1.137	0.57	0	1.104	0.708	0	1	0	0	-1.113	0.131	0	0	0	0	0	0
Ccdc18	1.137	0.102	0	1.183	0.602	0	1	0	0	-1.205	0.068	0	0	0	0	0	0
Rnd1	1.137	0.689	0	1.088	0.674	0	1	0	0	-1.103	0.226	0	0	0	0	0	0
Tnfaip8l1	1.137	0.388	0	-1.045	0.903	0	1	0	0	1.356	0.022	0	0	0	0	0	0
Mdfic	1.137	0.129	0	1.182	0.364	0	1	0	0	-1.009	0.931	0	0	0	0	0	0
Ankrd44	1.137	0.368	0	-1.066	0.718	0	1	0	0	-1.042	0.703	0	0	0	0	0	0
Ap1ar	1.137	0.305	0	1.022	0.906	0	1	0	0	-1.361	0.026	0	0	0	0	0	0
Aldh1l2	1.137	0.582	0	1.216	0.497	0	1	0	0	1.2	0.217	0	0	0	0	0	0
Ipmk	1.137	0.092	0	1.139	0.484	0	1	0	0	1.087	0.313	0	0	0	0	0	0
Yaf2	1.137	0.181	0	-1.014	0.936	0	1	0	0	-1.093	0.63	0	0	0	0	0	0
Cdkn2a	1.137	0.36	0	-1.088	0.627	0	1	0	0	1.091	0.405	0	0	0	0	0	0
Prox1	1.137	0.393	0	1.335	0.564	0	1	0	0	1.025	0.787	0	0	0	0	0	0
Phldb1	1.137	0.312	0	1.12	0.486	0	1	0	0	-1.061	0.484	0	0	0	0	0	0
Mad2l2	1.136	0.341	0	1.01	0.965	0	1	0	0	1.005	0.944	0	0	0	0	0	0
Muc15	1.136	0.585	0	-1.882	0.245	0	1	0	0	-1.143	0.347	0	0	0	0	0	0
Gm11428	1.136	0.745	0	-1.397	0.467	0	1	0	0	-1.136	0.093	0	0	0	0	0	0
Extl1	1.136	0.592	0	-1.314	0.562	0	1	0	0	1.707	0.002	1	0	0	0	0	0
Cldn15	1.136	0.782	0	-1.171	0.705	0	1	0	0	1.556	0.001	1	0	0	0	0	0
Gm10248	1.136	0.332	0	-1.602	0.662	0	1	0	0	-1.009	0.943	0	0	0	0	0	0
Gm5468	1.136	0.197	0	-1.081	0.912	0	1	0	0	1.042	0.582	0	0	0	0	0	0
Ppil3	1.136	0.136	0	-1.022	0.904	0	1	0	0	-1.259	0.012	0	0	0	0	0	0
Mphosph8	1.136	0.106	0	1.178	0.341	0	1	0	0	-1.15	0.046	0	0	0	0	0	0
Adam4	1.136	0.214	0	-1.554	0.294	0	1	0	0	1.007	0.949	0	0	0	0	0	0
Ccdc38	1.136	0.435	0	-1.674	0.288	0	1	0	0	-1.452	0.021	0	0	0	0	0	0
Speg	1.136	0.184	0	1.101	0.553	0	1	0	0	1.141	0.073	0	0	0	0	0	0
2410018L13Rik	1.136	0.09	0	1.106	0.881	0	1	0	0	1.375	0.028	0	0	0	0	0	0
Cep350	1.136	0.091	0	1.124	0.491	0	1	0	0	-1.129	0.212	0	0	0	0	0	0
Sytl1	1.136	0.721	0	1.027	0.925	0	1	0	0	1.252	0.096	0	0	0	0	0	0
Apitd1	1.136	0.186	0	-1.302	0.376	0	1	0	0	-1.302	0.016	0	0	0	0	0	0
Cib1	1.136	0.118	0	-1.04	0.822	0	1	0	0	1.089	0.097	0	0	0	0	0	0
Mtap1b	1.136	0.124	0	1.163	0.359	0	1	0	0	1.146	0.025	0	0	0	0	0	0
Acsm4	1.136	0.223	0	-2.674	0.332	0	1	0	0	-1.046	0.651	0	0	0	0	0	0
Fam129a	1.136	0.212	0	1.295	0.289	0	1	0	0	1.276	0.004	0	0	0	0	0	0
Cth	1.136	0.258	0	1.222	0.41	0	1	0	0	1.196	0.007	0	0	0	0	0	0
Fbxo10	1.135	0.247	0	1.128	0.512	0	1	0	0	1.121	0.329	0	0	0	0	0	0
A630020A06	1.135	0.174	0	1.053	0.914	0	1	0	0	-1.192	0.13	0	0	0	0	0	0
Ccdc123	1.135	0.43	0	1.063	0.765	0	1	0	0	-1.246	0.023	0	0	0	0	0	0
Hif1an	1.135	0.111	0	1.103	0.567	0	1	0	0	-1.56	0.001	1	0	0	0	0	0
Ttll11	1.135	0.552	0	-1.022	0.938	0	1	0	0	1.216	0.058	0	0	0	0	0	0
BC028528	1.135	0.29	0	1.12	0.778	0	1	0	0	-1.336	0.02	0	0	0	0	0	0
Bre	1.135	0.224	0	1.004	0.981	0	1	0	0	1.025	0.787	0	0	0	0	0	0
Suv39h2	1.135	0.442	0	1.044	0.882	0	1	0	0	-1.281	0.003	0	0	0	0	0	0
Fn3krp	1.135	0.081	0	1.094	0.702	0	1	0	0	-1.038	0.52	0	0	0	0	0	0
4933433P14Rik	1.135	0.312	0	1.025	0.887	0	1	0	0	1.091	0.599	0	0	0	0	0	0
Gm5089	1.135	0.281	0	-1.124	0.912	0	1	0	0	-1.003	0.968	0	0	0	0	0	0
Gm88	1.135	0.351	0	-1.518	0.251	0	1	0	0	1.131	0.162	0	0	0	0	0	0
Gpr119	1.135	0.314	0	-1.108	0.932	0	1	0	0	1.541	0.099	0	0	0	0	0	0
Lyzl4	1.135	0.541	0	-2.036	0.31	0	1	0	0	1.403	0.092	0	0	0	0	0	0
Slc46a3	1.135	0.489	0	1.061	0.869	0	1	0	0	1.094	0.73	0	0	0	0	0	0
Taf2	1.134	0.182	0	1.156	0.391	0	1	0	0	-1.052	0.446	0	0	0	0	0	0
Rps4y2	1.134	0.187	0	-1.039	0.856	0	1	0	0	-1.098	0.11	0	0	0	0	0	0
4930519F16Rik	1.134	0.104	0	2.847	0.329	0	1	0	0	-1.034	0.785	0	0	0	0	0	0
Adm2	1.134	0.289	0	1.068	0.85	0	1	0	0	1.126	0.54	0	0	0	0	0	0
Pigf	1.134	0.294	0	1.061	0.832	0	1	0	0	-1.126	0.08	0	0	0	0	0	0
Wdr8	1.134	0.099	0	-1.149	0.538	0	1	0	0	-1.263	0.009	0	0	0	0	0	0
Zfp128	1.134	0.099	0	1.16	0.633	0	1	0	0	1.133	0.107	0	0	0	0	0	0
Rhoj	1.134	0.242	0	1.147	0.399	0	1	0	0	1.183	0.009	0	0	0	0	0	0
Il31ra	1.134	0.234	0	-1.412	0.633	0	1	0	0	-1.225	0.204	0	0	0	0	0	0
Gnrh1	1.134	0.232	0	-1.607	0.287	0	1	0	0	1.227	0.15	0	0	0	0	0	0
Hexb	1.134	0.239	0	1.342	0.101	0	1	0	0	1.131	0.255	0	0	0	0	0	0
5730522E02Rik	1.134	0.198	0	2.91	0.29	0	1	0	0	1.058	0.287	0	0	0	0	0	0
Gale	1.134	0.27	0	-1.015	0.935	0	1	0	0	-1.056	0.324	0	0	0	0	0	0
Nup107	1.134	0.218	0	1.145	0.481	0	1	0	0	-1.115	0.064	0	0	0	0	0	0
Erlin1	1.134	0.14	0	1.17	0.375	0	1	0	0	1.07	0.3	0	0	0	0	0	0
Zfp711	1.134	0.161	0	-1.522	0.673	0	1	0	0	1.182	0.108	0	0	0	0	0	0
Tm7sf2	1.134	0.379	0	-1.035	0.895	0	1	0	0	1.001	0.991	0	0	0	0	0	0
Clic6	1.134	0.119	0	-1.067	0.951	0	1	0	0	-1.047	0.749	0	0	0	0	0	0
Htatip2	1.134	0.325	0	-1.043	0.813	0	1	0	0	1.133	0.07	0	0	0	0	0	0
Zscan18	1.134	0.291	0	1.053	0.889	0	1	0	0	-1.426	0.012	0	0	0	0	0	0
Fam54a	1.134	0.285	0	1.069	0.821	0	1	0	0	-1.219	0.014	0	0	0	0	0	0
5930412G12Rik	1.134	0.096	0	-6.489	0.19	0	1	0	0	1.664	0.109	0	0	0	0	0	0
Npc1	1.133	0.394	0	1.188	0.302	0	1	0	0	-1.262	0.035	0	0	0	0	0	0
Mkrn2	1.133	0.172	0	1.136	0.496	0	1	0	0	1.191	0.015	0	0	0	0	0	0
Gm3258	1.133	0.157	0	-2.042	0.169	0	1	0	0	-1.17	0.017	0	0	0	0	0	0
Armc2	1.133	0.185	0	1.592	0.34	0	1	0	0	-1.069	0.573	0	0	0	0	0	0
Xrcc6	1.133	0.211	0	1.077	0.669	0	1	0	0	-1.178	0.113	0	0	0	0	0	0
Acaa1a	1.133	0.093	0	-1.13	0.485	0	1	0	0	1.047	0.423	0	0	0	0	0	0
Arhgef10	1.133	0.165	0	1.28	0.143	0	1	0	0	1.242	0.064	0	0	0	0	0	0
Gdpd5	1.133	0.504	0	1.053	0.856	0	1	0	0	1.491	0.002	0	0	0	0	0	0
Impg1	1.133	0.149	0	-1.091	0.941	0	1	0	0	1.193	0.194	0	0	0	0	0	0
Frg1	1.133	0.067	0	-1.024	0.893	0	1	0	0	-1.15	0.047	0	0	0	0	0	0
Aspm	1.133	0.357	0	1.181	0.448	0	1	0	0	-1.106	0.09	0	0	0	0	0	0
Nlrp4f	1.133	0.065	0	6.072	0.173	0	1	0	0	1.218	0.059	0	0	0	0	0	0
Uba6	1.133	0.38	0	1.177	0.348	0	1	0	0	-1.411	0.023	0	0	0	0	0	0
Naaladl2	1.133	0.251	0	1.159	0.742	0	1	0	0	-1.211	0.298	0	0	0	0	0	0
4933407H18Rik	1.133	0.246	0	-1.046	0.813	0	1	0	0	1.161	0.223	0	0	0	0	0	0
Gm3916	1.133	0.197	0	4.147	0.115	0	1	0	0	-1.202	0.038	0	0	0	0	0	0
Cetn3	1.133	0.227	0	-1.045	0.795	0	1	0	0	-1.383	0.003	0	0	0	0	0	0
Zfp407	1.133	0.073	0	1.032	0.875	0	1	0	0	-1.345	0.01	0	0	0	0	0	0
Prodh	1.133	0.502	0	-1.272	0.526	0	1	0	0	-1.219	0.065	0	0	0	0	0	0
Zyg11b	1.133	0.185	0	1.109	0.532	0	1	0	0	-1.102	0.189	0	0	0	0	0	0
B130024G19Rik	1.132	0.233	0	-1.287	0.548	0	1	0	0	1.307	0.072	0	0	0	0	0	0
Fanca	1.132	0.196	0	1.19	0.402	0	1	0	0	-1.011	0.854	0	0	0	0	0	0
Jmjd8	1.132	0.088	0	1.187	0.494	0	1	0	0	-1.081	0.158	0	0	0	0	0	0
Ftsj2	1.132	0.188	0	-1.124	0.674	0	1	0	0	-1.076	0.523	0	0	0	0	0	0
Mbd1	1.132	0.102	0	1.166	0.386	0	1	0	0	-1.359	0.002	0	0	0	0	0	0
Wwox	1.132	0.107	0	1.033	0.909	0	1	0	0	1.033	0.728	0	0	0	0	0	0
Sp4	1.132	0.387	0	1.103	0.761	0	1	0	0	-1.596	0.05	0	0	0	0	0	0
Emr4	1.132	0.321	0	1.673	0.572	0	1	0	0	-1.061	0.422	0	0	0	0	0	0
Syce2	1.132	0.343	0	-1.032	0.926	0	1	0	0	-1.327	0.001	0	0	0	0	0	0
Agmat	1.132	0.34	0	6.043	0.17	0	1	0	0	-1.613	0.012	1	0	0	0	0	0
BC013529	1.132	0.149	0	1.139	0.449	0	1	0	0	1.171	0.141	0	0	0	0	0	0
Dpy30	1.132	0.353	0	-1.057	0.78	0	1	0	0	-1.119	0.062	0	0	0	0	0	0
Arhgap11a	1.132	0.314	0	1.157	0.423	0	1	0	0	-1.372	0.004	0	0	0	0	0	0
Stag2	1.132	0.372	0	1.062	0.714	0	1	0	0	-1.494	0.001	0	0	0	0	0	0
E130303B06Rik	1.132	0.094	0	-1.004	0.986	0	1	0	0	-1.131	0.34	0	0	0	0	0	0
Chchd5	1.132	0.078	0	1.06	0.776	0	1	0	0	-1.083	0.198	0	0	0	0	0	0
Abcc6	1.132	0.386	0	-1.118	0.906	0	1	0	0	-1.315	0.013	0	0	0	0	0	0
Pard3b	1.132	0.214	0	1.019	0.948	0	1	0	0	-1.05	0.533	0	0	0	0	0	0
Sip1	1.132	0.407	0	1.136	0.581	0	1	0	0	-1.045	0.422	0	0	0	0	0	0
Gm527	1.132	0.261	0	1.255	0.57	0	1	0	0	-1.29	0.094	0	0	0	0	0	0
Rsph9	1.132	0.417	0	-1.121	0.764	0	1	0	0	1.084	0.524	0	0	0	0	0	0
Stk39	1.132	0.188	0	1.052	0.774	0	1	0	0	1.114	0.29	0	0	0	0	0	0
Chmp4c	1.132	0.652	0	1.032	0.941	0	1	0	0	-1.096	0.183	0	0	0	0	0	0
Ift172	1.132	0.283	0	1.053	0.768	0	1	0	0	1.006	0.931	0	0	0	0	0	0
Lsm3	1.132	0.451	0	-1.085	0.657	0	1	0	0	-1.177	0.013	0	0	0	0	0	0
Necab3	1.131	0.215	0	-1.718	0.196	0	1	0	0	1.116	0.158	0	0	0	0	0	0
Mfn1	1.131	0.138	0	1.104	0.563	0	1	0	0	1.008	0.87	0	0	0	0	0	0
Daf2	1.131	0.426	0	8.564	0.071	0	1	0	0	1.129	0.158	0	0	0	0	0	0
Glmn	1.131	0.173	0	-1.048	0.856	0	1	0	0	-1.181	0.061	0	0	0	0	0	0
Ano8	1.131	0.121	0	1.18	0.336	0	1	0	0	-1.324	0.003	0	0	0	0	0	0
Gpr173	1.131	0.197	0	1.122	0.713	0	1	0	0	-1.22	0.166	0	0	0	0	0	0
Sra1	1.131	0.219	0	-1.061	0.718	0	1	0	0	-1.076	0.212	0	0	0	0	0	0
Spink10	1.131	0.225	0	1.488	0.462	0	1	0	0	-1.304	0.002	0	0	0	0	0	0
Shmt2	1.131	0.203	0	1.074	0.66	0	1	0	0	-1.078	0.321	0	0	0	0	0	0
Gm6177	1.131	0.227	0	-1.046	0.908	0	1	0	0	-1.001	0.992	0	0	0	0	0	0
Rhbdd1	1.131	0.196	0	1.125	0.483	0	1	0	0	1.369	0.014	0	0	0	0	0	0
Med11	1.131	0.127	0	-1.099	0.677	0	1	0	0	-1.266	0.006	0	0	0	0	0	0
E2f7	1.131	0.088	0	1.104	0.659	0	1	0	0	-1.298	0.059	0	0	0	0	0	0
Pcdhgb1	1.131	0.262	0	1.02	0.958	0	1	0	0	1.059	0.472	0	0	0	0	0	0
Upk1b	1.131	0.817	0	-1.048	0.922	0	1	0	0	1.457	0.005	0	0	0	0	0	0
Slc17a5	1.131	0.216	0	1.162	0.471	0	1	0	0	1.214	0.176	0	0	0	0	0	0
Slc9a4	1.131	0.513	0	-1.919	0.584	0	1	0	0	-1.656	0.002	1	0	0	0	0	0
Eif2s2	1.131	0.147	0	-1.004	0.981	0	1	0	0	1.173	0.02	0	0	0	0	0	0
Pparg	1.13	0.311	0	-1.021	0.954	0	1	0	0	-1.057	0.702	0	0	0	0	0	0
Cpt1b	1.13	0.117	0	-1.617	0.497	0	1	0	0	2.586	0.003	1	0	0	0	0	0
Spc24	1.13	0.5	0	-1.089	0.726	0	1	0	0	-1.143	0.037	0	0	0	0	0	0
4930455F23Rik	1.13	0.096	0	1.058	0.835	0	1	0	0	1.149	0.027	0	0	0	0	0	0
Dhx9	1.13	0.234	0	1.135	0.437	0	1	0	0	-1.527	0.001	1	0	0	0	0	0
Matn3	1.13	0.611	0	1.349	0.513	0	1	0	0	-1.11	0.514	0	0	0	0	0	0
3110057O12Rik	1.13	0.237	0	1.442	0.328	0	1	0	0	-2.081	0.006	1	0	0	0	0	0
2610528E23Rik	1.13	0.186	0	-1.005	0.988	0	1	0	0	-1.324	0.019	0	0	0	0	0	0
Has2as	1.13	0.157	0	1.031	0.963	0	1	0	0	1.006	0.942	0	0	0	0	0	0
Elmod2	1.13	0.089	0	1.077	0.69	0	1	0	0	1.217	0.204	0	0	0	0	0	0
Tnfrsf18	1.13	0.335	0	1.018	0.964	0	1	0	0	-1.079	0.429	0	0	0	0	0	0
Txndc12	1.13	0.339	0	1.024	0.884	0	1	0	0	1.094	0.2	0	0	0	0	0	0
2700023E23Rik	1.13	0.192	0	-1.385	0.24	0	1	0	0	-1.67	0.005	1	0	0	0	0	0
Alg3	1.13	0.063	0	-1.045	0.805	0	1	0	0	1.025	0.626	0	0	0	0	0	0
Emp3	1.13	0.191	0	-1.097	0.67	0	1	0	0	1.169	0.026	0	0	0	0	0	0
Anxa13	1.13	0.586	0	-1.113	0.92	0	1	0	0	-1.208	0.138	0	0	0	0	0	0
Sorbs3	1.13	0.097	0	1.066	0.693	0	1	0	0	1.431	0.001	0	0	0	0	0	0
Crybg3	1.13	0.344	0	1.074	0.707	0	1	0	0	-1.369	0.006	0	0	0	0	0	0
2010109A12Rik	1.13	0.212	0	-2.027	0.413	0	1	0	0	-1.333	0.007	0	0	0	0	0	0
Cep70	1.13	0.344	0	1.165	0.611	0	1	0	0	-1.105	0.174	0	0	0	0	0	0
Adipoq	1.13	0.158	0	-1.108	0.932	0	1	0	0	1.257	0.37	0	0	0	0	0	0
AI413582	1.129	0.437	0	-1.113	0.622	0	1	0	0	1.151	0.099	0	0	0	0	0	0
Ear11	1.129	0.384	0	-1.046	0.929	0	1	0	0	1.241	0.017	0	0	0	0	0	0
Katnal2	1.129	0.195	0	1.276	0.53	0	1	0	0	1.429	0.005	0	0	0	0	0	0
Psip1	1.129	0.375	0	1.221	0.318	0	1	0	0	-1.061	0.255	0	0	0	0	0	0
Vps13a	1.129	0.222	0	1.08	0.66	0	1	0	0	-1.142	0.118	0	0	0	0	0	0
Net1	1.129	0.385	0	-1.085	0.747	0	1	0	0	-1.453	0.022	0	0	0	0	0	0
Uggt2	1.129	0.137	0	1.331	0.08	0	1	0	0	1.267	0.004	0	0	0	0	0	0
Gsta2	1.129	0.467	0	10.994	0.106	0	1	0	0	1.7	0.043	1	0	0	0	0	0
Macrod2	1.129	0.266	0	-1.055	0.871	0	1	0	0	-1.067	0.213	0	0	0	0	0	0
Mtap2	1.129	0.806	0	1.311	0.663	0	1	0	0	1.022	0.744	0	0	0	0	0	0
Kndc1	1.129	0.177	0	-1.101	0.916	0	1	0	0	-1.506	0.002	1	0	0	0	0	0
Ccdc23	1.129	0.307	0	-1.19	0.348	0	1	0	0	-1.033	0.559	0	0	0	0	0	0
Psg29	1.129	0.349	0	8.523	0.125	0	1	0	0	-1.053	0.649	0	0	0	0	0	0
Timd2	1.129	0.329	0	-6.82	0.211	0	1	0	0	1.127	0.217	0	0	0	0	0	0
Ccna1	1.129	0.1	0	1.708	0.644	0	1	0	0	1.099	0.545	0	0	0	0	0	0
1110001A16Rik	1.129	0.263	0	-1.082	0.799	0	1	0	0	1.081	0.263	0	0	0	0	0	0
Ogfod2	1.129	0.281	0	-1.055	0.813	0	1	0	0	1.266	0.002	0	0	0	0	0	0
Pwwp2b	1.128	0.26	0	1.088	0.641	0	1	0	0	1.116	0.177	0	0	0	0	0	0
Perp	1.128	0.652	0	1.082	0.753	0	1	0	0	1.183	0.055	0	0	0	0	0	0
Gm10941	1.128	0.44	0	1.022	0.962	0	1	0	0	-1.011	0.955	0	0	0	0	0	0
Fbxl13	1.128	0.375	0	-1.032	0.946	0	1	0	0	-1.048	0.686	0	0	0	0	0	0
Setd2	1.128	0.231	0	1.103	0.545	0	1	0	0	-1.352	0.005	0	0	0	0	0	0
Slc7a15	1.128	0.481	0	-1.411	0.72	0	1	0	0	1.167	0.437	0	0	0	0	0	0
Car8	1.128	0.515	0	-1.38	0.452	0	1	0	0	1.057	0.683	0	0	0	0	0	0
Ebpl	1.128	0.16	0	-1.057	0.794	0	1	0	0	1.024	0.649	0	0	0	0	0	0
Ahrr	1.128	0.557	0	1.113	0.811	0	1	0	0	1.078	0.27	0	0	0	0	0	0
4930534B04Rik	1.128	0.384	0	1.086	0.698	0	1	0	0	1.06	0.301	0	0	0	0	0	0
Aqp9	1.128	0.47	0	1.208	0.733	0	1	0	0	-1.041	0.73	0	0	0	0	0	0
Zfp641	1.128	0.166	0	1.745	0.263	0	1	0	0	1.429	0.053	0	0	0	0	0	0
Rmnd1	1.128	0.114	0	-1.048	0.818	0	1	0	0	-1.167	0.065	0	0	0	0	0	0
Mosc2	1.128	0.092	0	1.087	0.618	0	1	0	0	1.031	0.727	0	0	0	0	0	0
9430038I01Rik	1.127	0.199	0	-1.076	0.833	0	1	0	0	-1.413	0.003	0	0	0	0	0	0
2210009G21Rik	1.127	0.071	0	1.168	0.615	0	1	0	0	-1.316	0.023	0	0	0	0	0	0
Rwdd2a	1.127	0.336	0	1.024	0.95	0	1	0	0	-1.006	0.907	0	0	0	0	0	0
Mrpl54	1.127	0.213	0	-1.245	0.198	0	1	0	0	-1.143	0.124	0	0	0	0	0	0
F2	1.127	0.461	0	1.218	0.793	0	1	0	0	1.251	0.156	0	0	0	0	0	0
Tgfb2	1.127	0.407	0	1.108	0.539	0	1	0	0	1.8	0.008	1	0	0	0	0	0
Mmp17	1.127	0.283	0	1.24	0.246	0	1	0	0	1.26	0.011	0	0	0	0	0	0
Dnahc12	1.127	0.169	0	-1.609	0.65	0	1	0	0	1.307	0.009	0	0	0	0	0	0
Blk	1.127	0.167	0	-9.322	0.095	0	1	0	0	1.168	0.219	0	0	0	0	0	0
Susd5	1.127	0.251	0	-1.822	0.243	0	1	0	0	1.086	0.63	0	0	0	0	0	0
Rcor3	1.127	0.309	0	1.189	0.49	0	1	0	0	1.073	0.565	0	0	0	0	0	0
3110021N24Rik	1.127	0.083	0	1.144	0.747	0	1	0	0	1.022	0.739	0	0	0	0	0	0
Rab3b	1.127	0.314	0	-1.061	0.898	0	1	0	0	-1.144	0.155	0	0	0	0	0	0
Sergef	1.127	0.121	0	1.047	0.86	0	1	0	0	1.018	0.769	0	0	0	0	0	0
Selm	1.127	0.372	0	-1.336	0.167	0	1	0	0	1.027	0.793	0	0	0	0	0	0
Ckap5	1.127	0.235	0	1.15	0.389	0	1	0	0	-1.116	0.128	0	0	0	0	0	0
Pik3c2a	1.127	0.446	0	-1.01	0.954	0	1	0	0	-1.446	0.021	0	0	0	0	0	0
Kif20b	1.127	0.414	0	1.148	0.521	0	1	0	0	-1.233	0.006	0	0	0	0	0	0
Hmgcs1	1.127	0.48	0	1.121	0.652	0	1	0	0	-1.423	0	0	0	0	0	0	0
Has1	1.127	0.445	0	-1.344	0.432	0	1	0	0	1.039	0.69	0	0	0	0	0	0
Cyb5	1.127	0.158	0	1.118	0.492	0	1	0	0	1.011	0.843	0	0	0	0	0	0
Ttyh2	1.127	0.074	0	1.001	0.995	0	1	0	0	1.351	0.036	0	0	0	0	0	0
Il18	1.126	0.422	0	-1.228	0.546	0	1	0	0	1.03	0.691	0	0	0	0	0	0
Gpr141	1.126	0.476	0	1.212	0.772	0	1	0	0	1.087	0.202	0	0	0	0	0	0
Itga10	1.126	0.495	0	1.27	0.406	0	1	0	0	-1.327	0.003	0	0	0	0	0	0
E230008N13Rik	1.126	0.241	0	-1.115	0.876	0	1	0	0	-1.046	0.845	0	0	0	0	0	0
Gm4349	1.126	0.316	0	1.748	0.23	0	1	0	0	1.029	0.657	0	0	0	0	0	0
Gm3414	1.126	0.191	0	-1.072	0.826	0	1	0	0	-1.094	0.591	0	0	0	0	0	0
Mxd1	1.126	0.106	0	1.128	0.654	0	1	0	0	-1.101	0.126	0	0	0	0	0	0
H2-T23	1.126	0.46	0	1.38	0.27	0	1	0	0	1.101	0.325	0	0	0	0	0	0
Mtap7d3	1.126	0.27	0	1.069	0.845	0	1	0	0	-1.596	0.002	1	0	0	0	0	0
2900010M23Rik	1.126	0.263	0	-1.388	0.052	0	1	0	0	-1.118	0.063	0	0	0	0	0	0
Ndufa3	1.126	0.181	0	-1.296	0.272	0	1	0	0	-1.072	0.194	0	0	0	0	0	0
Stap2	1.126	0.473	0	1.182	0.657	0	1	0	0	1.153	0.173	0	0	0	0	0	0
Acot13	1.126	0.258	0	-1.181	0.404	0	1	0	0	1.175	0.13	0	0	0	0	0	0
Pttg1	1.126	0.472	0	-1.003	0.986	0	1	0	0	1.053	0.413	0	0	0	0	0	0
Map4k3	1.126	0.326	0	1.254	0.165	0	1	0	0	-1.155	0.065	0	0	0	0	0	0
Wdr67	1.126	0.33	0	1.252	0.291	0	1	0	0	-1.019	0.759	0	0	0	0	0	0
Mxd3	1.126	0.607	0	1.046	0.871	0	1	0	0	-1.377	0.043	0	0	0	0	0	0
Wdr35	1.126	0.169	0	1.228	0.246	0	1	0	0	1.022	0.696	0	0	0	0	0	0
Etl4	1.126	0.315	0	1.144	0.428	0	1	0	0	-1.03	0.662	0	0	0	0	0	0
Unc119	1.126	0.17	0	1.018	0.927	0	1	0	0	-1.13	0.045	0	0	0	0	0	0
Hbb-bh1	1.126	0.371	0	-1.103	0.934	0	1	0	0	-1.15	0.621	0	0	0	0	0	0
Gnptg	1.126	0.13	0	1.042	0.843	0	1	0	0	-1.005	0.941	0	0	0	0	0	0
Cdc25b	1.126	0.556	0	1.156	0.441	0	1	0	0	1.041	0.496	0	0	0	0	0	0
Prkdc	1.126	0.117	0	1.14	0.498	0	1	0	0	-1.149	0.055	0	0	0	0	0	0
Ormdl1	1.125	0.202	0	1.106	0.625	0	1	0	0	-1.178	0.054	0	0	0	0	0	0
Htatsf1	1.125	0.129	0	1.115	0.512	0	1	0	0	-1.126	0.133	0	0	0	0	0	0
Fars2	1.125	0.128	0	1.141	0.528	0	1	0	0	1.129	0.065	0	0	0	0	0	0
Gpn3	1.125	0.247	0	1.095	0.753	0	1	0	0	-1.084	0.13	0	0	0	0	0	0
Gzmm	1.125	0.259	0	-1.017	0.969	0	1	0	0	1.317	0.076	0	0	0	0	0	0
Shf	1.125	0.103	0	1.01	0.969	0	1	0	0	-1.216	0.071	0	0	0	0	0	0
Cpox	1.125	0.213	0	1.292	0.163	0	1	0	0	1.001	0.979	0	0	0	0	0	0
Slc5a8	1.125	0.303	0	1.409	0.528	0	1	0	0	1.148	0.056	0	0	0	0	0	0
Nudt16l1	1.125	0.081	0	1.044	0.825	0	1	0	0	-1.009	0.849	0	0	0	0	0	0
Psmd11	1.125	0.242	0	1.099	0.56	0	1	0	0	-1.222	0.016	0	0	0	0	0	0
Gm4461	1.125	0.408	0	-4.348	0.125	0	1	0	0	1.679	0.106	0	0	0	0	0	0
Chfr	1.125	0.285	0	1.207	0.295	0	1	0	0	1.049	0.368	0	0	0	0	0	0
Clca4	1.125	0.71	0	1.162	0.847	0	1	0	0	-1.055	0.675	0	0	0	0	0	0
2310016M24Rik	1.125	0.122	0	-1.095	0.607	0	1	0	0	1.092	0.125	0	0	0	0	0	0
Cntln	1.125	0.423	0	1.096	0.649	0	1	0	0	-1.319	0.297	0	0	0	0	0	0
Rif1	1.125	0.308	0	1.186	0.359	0	1	0	0	-1.342	0.005	0	0	0	0	0	0
Gtf3c6	1.125	0.115	0	-1.208	0.31	0	1	0	0	-1.202	0.07	0	0	0	0	0	0
Ttc7	1.125	0.347	0	1.189	0.352	0	1	0	0	1.6	0.001	1	0	0	0	0	0
Pycrl	1.125	0.257	0	-1.048	0.795	0	1	0	0	-1.222	0.055	0	0	0	0	0	0
Arhgef4	1.125	0.094	0	1.222	0.551	0	1	0	0	1.098	0.135	0	0	0	0	0	0
Isg20	1.125	0.153	0	1.059	0.848	0	1	0	0	1.514	0.001	1	0	0	0	0	0
Ccar1	1.125	0.167	0	1.128	0.458	0	1	0	0	-1.151	0.054	0	0	0	0	0	0
Mpi	1.125	0.143	0	1.095	0.603	0	1	0	0	-1.086	0.113	0	0	0	0	0	0
Entpd1	1.125	0.716	0	1.449	0.391	0	1	0	0	-1.156	0.17	0	0	0	0	0	0
Fbxo5	1.125	0.422	0	-1.015	0.939	0	1	0	0	-1.214	0.006	0	0	0	0	0	0
Pitpnm1	1.125	0.293	0	1.157	0.397	0	1	0	0	1.399	0.002	0	0	0	0	0	0
Slc5a1	1.125	0.359	0	6.041	0.236	0	1	0	0	-1.377	0.132	0	0	0	0	0	0
Cluap1	1.124	0.136	0	-1.123	0.613	0	1	0	0	-1.109	0.083	0	0	0	0	0	0
Gramd2	1.124	0.475	0	1.051	0.922	0	1	0	0	-1.296	0.001	0	0	0	0	0	0
Cbx8	1.124	0.122	0	-1.057	0.844	0	1	0	0	-1.172	0.283	0	0	0	0	0	0
Phtf2	1.124	0.421	0	1.04	0.854	0	1	0	0	-1.274	0.071	0	0	0	0	0	0
Kcnv2	1.124	0.17	0	1.608	0.643	0	1	0	0	1.062	0.696	0	0	0	0	0	0
Mgst3	1.124	0.601	0	1	0.998	0	1	0	0	1.124	0.12	0	0	0	0	0	0
Nufip1	1.124	0.235	0	-1.107	0.583	0	1	0	0	-1.112	0.055	0	0	0	0	0	0
Uevld	1.124	0.132	0	1.206	0.333	0	1	0	0	1.171	0.094	0	0	0	0	0	0
Grhpr	1.124	0.269	0	-1.056	0.769	0	1	0	0	-1.034	0.558	0	0	0	0	0	0
Tmem45b	1.124	0.569	0	1.105	0.91	0	1	0	0	1.605	0.007	1	0	0	0	0	0
Dhx40	1.124	0.117	0	1.203	0.29	0	1	0	0	-1.033	0.522	0	0	0	0	0	0
A230072E10Rik	1.124	0.344	0	-1.794	0.464	0	1	0	0	-1.034	0.618	0	0	0	0	0	0
Slc35d1	1.124	0.19	0	1.154	0.52	0	1	0	0	-1.333	0.016	0	0	0	0	0	0
Grasp	1.124	0.434	0	-1.029	0.908	0	1	0	0	1.159	0.146	0	0	0	0	0	0
Gpd1l	1.123	0.141	0	1.16	0.421	0	1	0	0	-1.155	0.237	0	0	0	0	0	0
D930028M14Rik	1.123	0.322	0	-6.788	0.15	0	1	0	0	1.198	0.143	0	0	0	0	0	0
Cdca7l	1.123	0.418	0	1.213	0.511	0	1	0	0	-1.264	0.006	0	0	0	0	0	0
Dnase1l2	1.123	0.215	0	1.252	0.621	0	1	0	0	-1.044	0.675	0	0	0	0	0	0
4932438H23Rik	1.123	0.466	0	-1.204	0.753	0	1	0	0	-1.082	0.295	0	0	0	0	0	0
F530104D19Rik	1.123	0.225	0	-1.549	0.514	0	1	0	0	-1.007	0.93	0	0	0	0	0	0
Lrrc57	1.123	0.259	0	1.206	0.37	0	1	0	0	-1.063	0.327	0	0	0	0	0	0
Zfp182	1.123	0.217	0	1.021	0.935	0	1	0	0	-1.245	0.091	0	0	0	0	0	0
Sema4g	1.123	0.213	0	1.088	0.76	0	1	0	0	1.265	0.043	0	0	0	0	0	0
Helb	1.123	0.108	0	1.169	0.457	0	1	0	0	-1.207	0.074	0	0	0	0	0	0
2900092C05Rik	1.123	0.693	0	-1.48	0.666	0	1	0	0	-1.309	0.026	0	0	0	0	0	0
Rbks	1.123	0.464	0	1.008	0.985	0	1	0	0	1.678	0	1	0	0	0	0	0
1700066M21Rik	1.123	0.287	0	1.185	0.444	0	1	0	0	1.015	0.911	0	0	0	0	0	0
Adssl1	1.123	0.616	0	1.186	0.507	0	1	0	0	2.361	0.005	1	0	0	0	0	0
Ddx24	1.123	0.184	0	-1.001	0.995	0	1	0	0	-1.329	0.008	0	0	0	0	0	0
Cul7	1.123	0.085	0	1.013	0.936	0	1	0	0	-1.031	0.561	0	0	0	0	0	0
Ehd4	1.123	0.326	0	1.253	0.165	0	1	0	0	-1.067	0.302	0	0	0	0	0	0
Fgd3	1.123	0.637	0	1.22	0.434	0	1	0	0	1.108	0.116	0	0	0	0	0	0
Eri2	1.123	0.381	0	1.204	0.428	0	1	0	0	-1.461	0.003	0	0	0	0	0	0
Ttc19	1.123	0.198	0	1.168	0.368	0	1	0	0	1.015	0.92	0	0	0	0	0	0
Snrpg	1.123	0.143	0	-1.339	0.093	0	1	0	0	-1.401	0.002	0	0	0	0	0	0
Dmpk	1.123	0.268	0	1.245	0.308	0	1	0	0	1.28	0.014	0	0	0	0	0	0
Slc25a35	1.123	0.403	0	1.099	0.79	0	1	0	0	-1.023	0.838	0	0	0	0	0	0
Casp12	1.123	0.441	0	1.026	0.926	0	1	0	0	1.061	0.61	0	0	0	0	0	0
Cenpn	1.123	0.56	0	1.114	0.671	0	1	0	0	-1.091	0.131	0	0	0	0	0	0
1190005I06Rik	1.122	0.129	0	1.011	0.978	0	1	0	0	-1.037	0.658	0	0	0	0	0	0
Snord35a	1.122	0.194	0	-2.864	0.125	0	1	0	0	-1.498	0.001	0	0	0	0	0	0
Ddx50	1.122	0.277	0	1.062	0.714	0	1	0	0	-1.072	0.242	0	0	0	0	0	0
Dopey2	1.122	0.179	0	1.128	0.503	0	1	0	0	1.225	0.047	0	0	0	0	0	0
4930415O20Rik	1.122	0.125	0	-1.039	0.935	0	1	0	0	1.327	0.039	0	0	0	0	0	0
Chek1	1.122	0.453	0	1.003	0.99	0	1	0	0	-1.08	0.132	0	0	0	0	0	0
Ss18l1	1.122	0.223	0	1.012	0.967	0	1	0	0	1.076	0.494	0	0	0	0	0	0
Fndc3c1	1.122	0.648	0	-3.07	0.259	0	1	0	0	-2.562	0.003	1	0	0	0	0	0
Nup43	1.122	0.325	0	1.021	0.918	0	1	0	0	-1.216	0.033	0	0	0	0	0	0
Tmed9	1.122	0.649	0	1.075	0.656	0	1	0	0	-1.304	0.029	0	0	0	0	0	0
Aak1	1.122	0.245	0	1.138	0.429	0	1	0	0	-1.084	0.289	0	0	0	0	0	0
Gm6639	1.122	0.289	0	-1.091	0.941	0	1	0	0	-1.022	0.704	0	0	0	0	0	0
Dnmt3b	1.122	0.489	0	1.184	0.641	0	1	0	0	-1.354	0.022	0	0	0	0	0	0
Iqcf1	1.122	0.243	0	6.012	0.167	0	1	0	0	1.017	0.848	0	0	0	0	0	0
Bex1	1.122	0.225	0	1.22	0.698	0	1	0	0	1.041	0.505	0	0	0	0	0	0
Fam166a	1.122	0.263	0	-1.14	0.854	0	1	0	0	-1.275	0.04	0	0	0	0	0	0
Thsd1	1.122	0.154	0	1.074	0.834	0	1	0	0	-1.226	0.031	0	0	0	0	0	0
A630007B06Rik	1.122	0.178	0	1.184	0.408	0	1	0	0	-1.189	0.053	0	0	0	0	0	0
Hint2	1.122	0.12	0	-1.132	0.62	0	1	0	0	1.002	0.967	0	0	0	0	0	0
Zswim7	1.122	0.168	0	-1.14	0.561	0	1	0	0	1.171	0.015	0	0	0	0	0	0
Ccdc79	1.121	0.081	0	1.12	0.833	0	1	0	0	-1.051	0.358	0	0	0	0	0	0
2610206C17Rik	1.121	0.258	0	-1.163	0.749	0	1	0	0	1.053	0.545	0	0	0	0	0	0
Pth2r	1.121	0.737	0	2.214	0.275	0	1	0	0	-1.025	0.928	0	0	0	0	0	0
Phyhipl	1.121	0.235	0	-1.076	0.875	0	1	0	0	1.141	0.064	0	0	0	0	0	0
C530008M17Rik	1.121	0.174	0	1.236	0.264	0	1	0	0	1.17	0.068	0	0	0	0	0	0
Hsd17b11	1.121	0.447	0	1.067	0.728	0	1	0	0	-1.459	0.002	0	0	0	0	0	0
Cetn4	1.121	0.303	0	1.108	0.764	0	1	0	0	1.031	0.752	0	0	0	0	0	0
Nipal2	1.121	0.553	0	-1.076	0.906	0	1	0	0	-1.046	0.661	0	0	0	0	0	0
Mogat2	1.121	0.651	0	1.066	0.85	0	1	0	0	1.288	0.103	0	0	0	0	0	0
Tmem106a	1.121	0.595	0	1.293	0.419	0	1	0	0	-1.142	0.072	0	0	0	0	0	0
Csmd2	1.121	0.161	0	1.239	0.719	0	1	0	0	1.114	0.275	0	0	0	0	0	0
Cntf	1.121	0.258	0	-1.381	0.591	0	1	0	0	-1.272	0.03	0	0	0	0	0	0
Phf14	1.121	0.441	0	1.039	0.825	0	1	0	0	-1.3	0.139	0	0	0	0	0	0
Lyrm2	1.121	0.167	0	-1.156	0.447	0	1	0	0	-1.24	0.026	0	0	0	0	0	0
Kctd17	1.121	0.156	0	-1.091	0.596	0	1	0	0	1.02	0.713	0	0	0	0	0	0
Calml4	1.121	0.729	0	-1.04	0.947	0	1	0	0	1.069	0.294	0	0	0	0	0	0
Dlgap5	1.121	0.39	0	1.072	0.741	0	1	0	0	-1.113	0.063	0	0	0	0	0	0
Ccr7	1.121	0.43	0	1.599	0.686	0	1	0	0	-1.405	0.02	0	0	0	0	0	0
9130221H12Rik	1.121	0.097	0	1.141	0.706	0	1	0	0	-1.065	0.413	0	0	0	0	0	0
Mrpl40	1.121	0.215	0	1.02	0.913	0	1	0	0	-1.151	0.022	0	0	0	0	0	0
Pdcd2	1.121	0.155	0	1.064	0.752	0	1	0	0	-1.122	0.105	0	0	0	0	0	0
Mtrf1	1.121	0.268	0	-1.056	0.854	0	1	0	0	-1.067	0.361	0	0	0	0	0	0
2310046K01Rik	1.121	0.458	0	1.348	0.517	0	1	0	0	-1.273	0.01	0	0	0	0	0	0
Slc2a8	1.121	0.334	0	-1.037	0.889	0	1	0	0	1.134	0.27	0	0	0	0	0	0
2810432D09Rik	1.121	0.244	0	1.015	0.946	0	1	0	0	-1.459	0.008	0	0	0	0	0	0
Nol4	1.121	0.721	0	1.148	0.742	0	1	0	0	-1.01	0.83	0	0	0	0	0	0
Mterfd2	1.121	0.085	0	-1.089	0.685	0	1	0	0	-1.189	0.017	0	0	0	0	0	0
Il10rb	1.12	0.461	0	1.19	0.304	0	1	0	0	1.22	0.015	0	0	0	0	0	0
Prc1	1.12	0.352	0	1.145	0.529	0	1	0	0	-1.144	0.031	0	0	0	0	0	0
Gm2056	1.12	0.304	0	-1.289	0.645	0	1	0	0	-1.059	0.487	0	0	0	0	0	0
Ttc39a	1.12	0.178	0	-1.127	0.766	0	1	0	0	1.024	0.87	0	0	0	0	0	0
Mblac2	1.12	0.292	0	1.138	0.699	0	1	0	0	1.144	0.354	0	0	0	0	0	0
1700128A07Rik	1.12	0.324	0	-1.435	0.644	0	1	0	0	1.081	0.658	0	0	0	0	0	0
Zfp90	1.12	0.125	0	1.046	0.837	0	1	0	0	-1.175	0.12	0	0	0	0	0	0
Srpk3	1.12	0.463	0	-1.516	0.355	0	1	0	0	-1.513	0.006	1	0	0	0	0	0
Comtd1	1.12	0.335	0	-1.273	0.478	0	1	0	0	-1.026	0.605	0	0	0	0	0	0
Trpt1	1.12	0.137	0	-1.028	0.93	0	1	0	0	1.201	0.131	0	0	0	0	0	0
Hic2	1.12	0.224	0	-1.026	0.93	0	1	0	0	-1.035	0.485	0	0	0	0	0	0
S100a5	1.12	0.433	0	-1.117	0.875	0	1	0	0	1.406	0.053	0	0	0	0	0	0
Cenpc1	1.12	0.167	0	1.048	0.79	0	1	0	0	-1.2	0.056	0	0	0	0	0	0
Nid1	1.12	0.411	0	1.27	0.22	0	1	0	0	1.061	0.445	0	0	0	0	0	0
Atoh8	1.12	0.323	0	-1.182	0.428	0	1	0	0	1.277	0.205	0	0	0	0	0	0
Elfn1	1.12	0.644	0	-1.404	0.358	0	1	0	0	-1.25	0.138	0	0	0	0	0	0
Cep78	1.12	0.249	0	1.085	0.73	0	1	0	0	-1.165	0.106	0	0	0	0	0	0
Hdhd3	1.12	0.174	0	1.107	0.721	0	1	0	0	1.091	0.213	0	0	0	0	0	0
Pus10	1.12	0.243	0	1.083	0.665	0	1	0	0	-1.345	0.006	0	0	0	0	0	0
Zfp157	1.12	0.205	0	1.03	0.893	0	1	0	0	-1.64	0.005	1	0	0	0	0	0
Lrguk	1.12	0.288	0	1.053	0.927	0	1	0	0	-1.029	0.812	0	0	0	0	0	0
A630012P03Rik	1.12	0.308	0	6.041	0.236	0	1	0	0	1.304	0.161	0	0	0	0	0	0
Immp1l	1.12	0.356	0	-1.077	0.708	0	1	0	0	-1.167	0.039	0	0	0	0	0	0
Nckipsd	1.12	0.08	0	1.029	0.906	0	1	0	0	-1.087	0.291	0	0	0	0	0	0
Uap1l1	1.12	0.296	0	1.152	0.406	0	1	0	0	1.528	0.008	1	0	0	0	0	0
Cntn4	1.12	0.246	0	2.187	0.453	0	1	0	0	-1.01	0.863	0	0	0	0	0	0
Slc5a12	1.12	0.352	0	-1.807	0.21	0	1	0	0	1.018	0.846	0	0	0	0	0	0
4921513D23Rik	1.119	0.258	0	1.002	0.989	0	1	0	0	-1.193	0.178	0	0	0	0	0	0
Impdh1	1.119	0.163	0	1.109	0.53	0	1	0	0	-1.101	0.092	0	0	0	0	0	0
Gm5577	1.119	0.145	0	-1.276	0.523	0	1	0	0	-1.209	0.061	0	0	0	0	0	0
Gli1	1.119	0.686	0	1.738	0.328	0	1	0	0	-1.144	0.041	0	0	0	0	0	0
1700054O13Rik	1.119	0.441	0	1.268	0.796	0	1	0	0	-1.357	0.003	0	0	0	0	0	0
H19	1.119	0.804	0	1.062	0.929	0	1	0	0	1.278	0.267	0	0	0	0	0	0
Snhg1	1.119	0.246	0	-1.19	0.295	0	1	0	0	-1.231	0.01	0	0	0	0	0	0
Depdc7	1.119	0.207	0	-1.011	0.973	0	1	0	0	-1.118	0.111	0	0	0	0	0	0
Ablim3	1.119	0.459	0	2.014	0.205	0	1	0	0	1.531	0	1	0	0	0	0	0
Carhsp1	1.119	0.183	0	1.197	0.268	0	1	0	0	1.121	0.132	0	0	0	0	0	0
Sri	1.119	0.1	0	1.074	0.663	0	1	0	0	1.111	0.049	0	0	0	0	0	0
Med28	1.119	0.194	0	-1.059	0.733	0	1	0	0	-1.095	0.1	0	0	0	0	0	0
Abhd2	1.119	0.134	0	1.194	0.345	0	1	0	0	-1.007	0.899	0	0	0	0	0	0
Rpl39	1.119	0.217	0	1.593	0.434	0	1	0	0	-1.033	0.513	0	0	0	0	0	0
Folr1	1.119	0.802	0	1.052	0.889	0	1	0	0	1.02	0.793	0	0	0	0	0	0
Snrpb2	1.119	0.171	0	-1.076	0.665	0	1	0	0	-1.153	0.042	0	0	0	0	0	0
Ropn1l	1.119	0.253	0	1.231	0.6	0	1	0	0	-1.179	0.342	0	0	0	0	0	0
Kcnt1	1.119	0.294	0	1.098	0.899	0	1	0	0	1.086	0.385	0	0	0	0	0	0
Ppef1	1.119	0.716	0	-1.005	0.991	0	1	0	0	-1.018	0.886	0	0	0	0	0	0
2700097O09Rik	1.119	0.339	0	-1.193	0.573	0	1	0	0	-1.546	0.001	1	0	0	0	0	0
Zfp599	1.119	0.133	0	1.295	0.445	0	1	0	0	-1.239	0.07	0	0	0	0	0	0
Mphosph6	1.119	0.361	0	1.111	0.571	0	1	0	0	-1.465	0.003	0	0	0	0	0	0
Ddx11	1.118	0.432	0	1.072	0.752	0	1	0	0	-1.431	0.014	0	0	0	0	0	0
Rps20	1.118	0.318	0	-1.147	0.408	0	1	0	0	-1.062	0.306	0	0	0	0	0	0
Gm1078	1.118	0.467	0	3.195	0.148	0	1	0	0	-1.059	0.625	0	0	0	0	0	0
Cyb561d2	1.118	0.113	0	1.088	0.717	0	1	0	0	-1.149	0.133	0	0	0	0	0	0
Gm12070	1.118	0.144	0	-1.113	0.75	0	1	0	0	1.091	0.238	0	0	0	0	0	0
Oip5	1.118	0.5	0	1.085	0.777	0	1	0	0	-1.209	0.017	0	0	0	0	0	0
1600025M17Rik	1.118	0.113	0	1.262	0.731	0	1	0	0	-1.167	0.12	0	0	0	0	0	0
Dnajb14	1.118	0.143	0	1.194	0.431	0	1	0	0	1.038	0.631	0	0	0	0	0	0
Synpo2	1.118	0.419	0	1.266	0.387	0	1	0	0	1.229	0.019	0	0	0	0	0	0
Patl2	1.118	0.349	0	2.208	0.448	0	1	0	0	1.548	0.002	1	0	0	0	0	0
Atxn7l1	1.118	0.232	0	-1.002	0.991	0	1	0	0	-1.096	0.149	0	0	0	0	0	0
Scaper	1.118	0.244	0	1.12	0.596	0	1	0	0	1.302	0.011	0	0	0	0	0	0
Glyat	1.118	0.527	0	1.273	0.742	0	1	0	0	-1.067	0.65	0	0	0	0	0	0
Wnt10b	1.118	0.589	0	-1.118	0.805	0	1	0	0	-1.034	0.61	0	0	0	0	0	0
Usp17l5	1.118	0.765	0	6.041	0.236	0	1	0	0	1.021	0.867	0	0	0	0	0	0
Trmt2b	1.118	0.134	0	1.095	0.631	0	1	0	0	-1.393	0.106	0	0	0	0	0	0
Gatsl2	1.118	0.376	0	1.037	0.862	0	1	0	0	1.122	0.278	0	0	0	0	0	0
2610029G23Rik	1.118	0.149	0	1.013	0.937	0	1	0	0	-1.574	0.009	1	0	0	0	0	0
Jup	1.118	0.165	0	1.226	0.333	0	1	0	0	1.011	0.844	0	0	0	0	0	0
Limk2	1.118	0.088	0	1.24	0.186	0	1	0	0	1.167	0.043	0	0	0	0	0	0
Rint1	1.118	0.141	0	1.09	0.641	0	1	0	0	-1.185	0.04	0	0	0	0	0	0
BC016579	1.118	0.325	0	1.157	0.82	0	1	0	0	-1.229	0.289	0	0	0	0	0	0
Ctdspl	1.118	0.221	0	1.094	0.611	0	1	0	0	1.201	0.152	0	0	0	0	0	0
F630028O10Rik	1.117	0.616	0	1.414	0.548	0	1	0	0	-1.404	0.065	0	0	0	0	0	0
Atp5e	1.117	0.19	0	-1.611	0.097	0	1	0	0	-1.016	0.795	0	0	0	0	0	0
Tigd3	1.117	0.272	0	-1.124	0.782	0	1	0	0	-1.096	0.217	0	0	0	0	0	0
Casc5	1.117	0.608	0	1.091	0.687	0	1	0	0	-1.093	0.171	0	0	0	0	0	0
Entpd5	1.117	0.17	0	1.167	0.414	0	1	0	0	1.133	0.288	0	0	0	0	0	0
Map3k10	1.117	0.791	0	1.034	0.844	0	1	0	0	-1.639	0.095	0	0	0	0	0	0
Exoc3	1.117	0.111	0	1.197	0.273	0	1	0	0	-1.013	0.791	0	0	0	0	0	0
Pfn4	1.117	0.408	0	-1.292	0.579	0	1	0	0	-1.264	0.044	0	0	0	0	0	0
1700012D14Rik	1.117	0.114	0	1.398	0.567	0	1	0	0	-1.291	0.124	0	0	0	0	0	0
4930443O20Rik	1.117	0.427	0	-1.224	0.703	0	1	0	0	1.414	0.073	0	0	0	0	0	0
Nkapl	1.117	0.271	0	-1.033	0.942	0	1	0	0	1.092	0.197	0	0	0	0	0	0
Plbd1	1.117	0.641	0	1.86	0.29	0	1	0	0	-1.038	0.808	0	0	0	0	0	0
Pla2g4e	1.117	0.238	0	1.262	0.82	0	1	0	0	-1.138	0.053	0	0	0	0	0	0
Abcc5	1.117	0.231	0	1.102	0.559	0	1	0	0	-1.079	0.319	0	0	0	0	0	0
Klhdc8a	1.117	0.704	0	1.015	0.966	0	1	0	0	1.167	0.295	0	0	0	0	0	0
Gm10069	1.117	0.386	0	-1.142	0.75	0	1	0	0	-1.141	0.252	0	0	0	0	0	0
Dus4l	1.117	0.282	0	1.164	0.614	0	1	0	0	-1.03	0.579	0	0	0	0	0	0
Fgf22	1.117	0.413	0	-1.145	0.889	0	1	0	0	1.322	0.004	0	0	0	0	0	0
Huwe1	1.117	0.263	0	1.095	0.58	0	1	0	0	-1.422	0.012	0	0	0	0	0	0
Rpain	1.117	0.164	0	-1.063	0.798	0	1	0	0	-1.33	0.003	0	0	0	0	0	0
Rcan3	1.117	0.114	0	1.187	0.365	0	1	0	0	1.221	0.047	0	0	0	0	0	0
Cwf19l2	1.117	0.35	0	1.022	0.918	0	1	0	0	-1.253	0.034	0	0	0	0	0	0
Ccnb2	1.117	0.62	0	1.068	0.719	0	1	0	0	1.017	0.763	0	0	0	0	0	0
Sccpdh	1.116	0.138	0	1.062	0.722	0	1	0	0	1.325	0.015	0	0	0	0	0	0
1700007J10Rik	1.116	0.529	0	-1.013	0.972	0	1	0	0	1.129	0.083	0	0	0	0	0	0
Ddx20	1.116	0.094	0	1.059	0.756	0	1	0	0	-1.699	0.003	1	0	0	0	0	0
Efcab6	1.116	0.335	0	-1.112	0.918	0	1	0	0	-1.142	0.209	0	0	0	0	0	0
Atxn3	1.116	0.363	0	1.1	0.614	0	1	0	0	-1.142	0.064	0	0	0	0	0	0
AI314976	1.116	0.215	0	1.017	0.936	0	1	0	0	-1.076	0.226	0	0	0	0	0	0
Ctnna3	1.116	0.385	0	-9.322	0.095	0	1	0	0	1.044	0.551	0	0	0	0	0	0
Gm11575	1.116	0.244	0	-1.39	0.394	0	1	0	0	1.028	0.62	0	0	0	0	0	0
Ablim1	1.116	0.299	0	1.242	0.421	0	1	0	0	1.071	0.458	0	0	0	0	0	0
Rgn	1.116	0.313	0	-1.398	0.699	0	1	0	0	-1.083	0.369	0	0	0	0	0	0
Mrpl21	1.116	0.277	0	-1.144	0.468	0	1	0	0	-1.092	0.108	0	0	0	0	0	0
Stx17	1.116	0.136	0	1.074	0.682	0	1	0	0	1.089	0.489	0	0	0	0	0	0
Mvk	1.116	0.455	0	-1.052	0.768	0	1	0	0	1.056	0.344	0	0	0	0	0	0
Glrx3	1.116	0.179	0	-1.063	0.709	0	1	0	0	-1.198	0.014	0	0	0	0	0	0
Rmst	1.116	0.284	0	1.461	0.434	0	1	0	0	-1.134	0.177	0	0	0	0	0	0
Cacng1	1.116	0.44	0	8.485	0.124	0	1	0	0	1.231	0.368	0	0	0	0	0	0
A930005H10Rik	1.115	0.509	0	-1.093	0.774	0	1	0	0	1.088	0.3	0	0	0	0	0	0
Mtap9	1.115	0.146	0	1.146	0.575	0	1	0	0	-1.103	0.287	0	0	0	0	0	0
Phkb	1.115	0.304	0	1.098	0.589	0	1	0	0	-1.026	0.74	0	0	0	0	0	0
A730085A09Rik	1.115	0.537	0	-1.353	0.575	0	1	0	0	-1.57	0.004	1	0	0	0	0	0
2210408I21Rik	1.115	0.175	0	1.049	0.875	0	1	0	0	-1.148	0.33	0	0	0	0	0	0
Dnajc19	1.115	0.431	0	-1.1	0.632	0	1	0	0	-1.399	0.02	0	0	0	0	0	0
D8Ertd738e	1.115	0.147	0	-1.164	0.352	0	1	0	0	-1.392	0.005	0	0	0	0	0	0
Bcas2	1.115	0.115	0	-1.106	0.556	0	1	0	0	-1.263	0.004	0	0	0	0	0	0
Cox5a	1.115	0.118	0	-1.037	0.823	0	1	0	0	1.022	0.684	0	0	0	0	0	0
Commd1	1.115	0.182	0	-1.05	0.778	0	1	0	0	-1.214	0.112	0	0	0	0	0	0
A430005L14Rik	1.115	0.199	0	-1.121	0.579	0	1	0	0	-1.373	0.008	0	0	0	0	0	0
Lhx6	1.115	0.569	0	-1.164	0.699	0	1	0	0	-1.446	0.001	0	0	0	0	0	0
Gstp1	1.115	0.146	0	-1.174	0.354	0	1	0	0	1.04	0.434	0	0	0	0	0	0
Tns3	1.115	0.368	0	1.142	0.417	0	1	0	0	-1.337	0.008	0	0	0	0	0	0
Cdc123	1.115	0.556	0	1.023	0.888	0	1	0	0	1.001	0.983	0	0	0	0	0	0
Coq3	1.115	0.138	0	1.074	0.707	0	1	0	0	1.082	0.154	0	0	0	0	0	0
S100a11	1.115	0.153	0	-1.218	0.36	0	1	0	0	1.122	0.109	0	0	0	0	0	0
6330503K22Rik	1.115	0.327	0	1.126	0.578	0	1	0	0	-1.25	0.01	0	0	0	0	0	0
Arid4a	1.115	0.107	0	1.212	0.283	0	1	0	0	-1.066	0.263	0	0	0	0	0	0
Rbmx2	1.115	0.325	0	1.012	0.964	0	1	0	0	-1.164	0.02	0	0	0	0	0	0
Wbp4	1.115	0.112	0	1.047	0.784	0	1	0	0	-1.035	0.606	0	0	0	0	0	0
Tmem125	1.115	0.387	0	1.026	0.975	0	1	0	0	-1.032	0.715	0	0	0	0	0	0
Corin	1.115	0.297	0	1.897	0.311	0	1	0	0	-1.137	0.309	0	0	0	0	0	0
Rps21	1.115	0.273	0	-1.256	0.164	0	1	0	0	-1.183	0.02	0	0	0	0	0	0
Pex3	1.115	0.137	0	1.015	0.946	0	1	0	0	-1.065	0.324	0	0	0	0	0	0
Hoxc9	1.114	0.698	0	-1.393	0.282	0	1	0	0	1.075	0.882	0	0	0	0	0	0
G630025P09Rik	1.114	0.523	0	1.689	0.443	0	1	0	0	-1.057	0.695	0	0	0	0	0	0
Dus2l	1.114	0.132	0	-1.075	0.733	0	1	0	0	-1.067	0.269	0	0	0	0	0	0
4930502E09Rik	1.114	0.441	0	-2.171	0.289	0	1	0	0	-1.105	0.331	0	0	0	0	0	0
Fzd9	1.114	0.214	0	-1.162	0.729	0	1	0	0	1.177	0.018	0	0	0	0	0	0
Ict1	1.114	0.284	0	-1.206	0.311	0	1	0	0	-1.163	0.026	0	0	0	0	0	0
Tmem9	1.114	0.187	0	1.031	0.858	0	1	0	0	1.21	0.025	0	0	0	0	0	0
Nelf	1.114	0.239	0	1.097	0.577	0	1	0	0	1.34	0.002	0	0	0	0	0	0
Sult4a1	1.114	0.288	0	-1.023	0.949	0	1	0	0	-1.185	0.037	0	0	0	0	0	0
A930013F10Rik	1.114	0.233	0	-1.971	0.179	0	1	0	0	-1.246	0.098	0	0	0	0	0	0
Setd4	1.114	0.147	0	-1.163	0.627	0	1	0	0	-1.107	0.129	0	0	0	0	0	0
Scarb2	1.114	0.304	0	1.285	0.152	0	1	0	0	1.128	0.048	0	0	0	0	0	0
Kif18a	1.114	0.135	0	1.072	0.798	0	1	0	0	-1.193	0.027	0	0	0	0	0	0
Capn1	1.114	0.119	0	1.213	0.242	0	1	0	0	1.083	0.156	0	0	0	0	0	0
Scara5	1.114	0.813	0	1.134	0.906	0	1	0	0	-1.009	0.877	0	0	0	0	0	0
Cryzl1	1.114	0.156	0	1.029	0.876	0	1	0	0	1.445	0.012	0	0	0	0	0	0
Tenc1	1.114	0.223	0	1.168	0.34	0	1	0	0	-1.015	0.824	0	0	0	0	0	0
1700037C18Rik	1.114	0.42	0	1.045	0.91	0	1	0	0	1.064	0.336	0	0	0	0	0	0
Scrn3	1.114	0.167	0	1.128	0.566	0	1	0	0	-1.203	0.048	0	0	0	0	0	0
Qpctl	1.114	0.09	0	1.002	0.992	0	1	0	0	1.095	0.123	0	0	0	0	0	0
Eif4ebp1	1.114	0.16	0	-1.032	0.845	0	1	0	0	1.126	0.052	0	0	0	0	0	0
Epha1	1.114	0.667	0	-1.366	0.186	0	1	0	0	1.105	0.286	0	0	0	0	0	0
Thra	1.114	0.456	0	1.166	0.461	0	1	0	0	1.024	0.704	0	0	0	0	0	0
B230118H07Rik	1.114	0.124	0	-1.073	0.737	0	1	0	0	-1.083	0.226	0	0	0	0	0	0
Gins2	1.114	0.452	0	1.016	0.937	0	1	0	0	-1.042	0.535	0	0	0	0	0	0
9330179D12Rik	1.114	0.231	0	1.293	0.571	0	1	0	0	1.144	0.415	0	0	0	0	0	0
Mettl10	1.114	0.328	0	1.059	0.778	0	1	0	0	-1.229	0.109	0	0	0	0	0	0
Osgepl1	1.114	0.126	0	1.075	0.785	0	1	0	0	-1.139	0.15	0	0	0	0	0	0
Ptplad2	1.114	0.156	0	1.062	0.751	0	1	0	0	-1.004	0.968	0	0	0	0	0	0
Serhl	1.113	0.225	0	-1.027	0.914	0	1	0	0	1.196	0.05	0	0	0	0	0	0
Rnft2	1.113	0.277	0	-1.17	0.641	0	1	0	0	1.302	0.1	0	0	0	0	0	0
Me3	1.113	0.249	0	1.336	0.443	0	1	0	0	1.227	0.113	0	0	0	0	0	0
Pfkp	1.113	0.132	0	1.163	0.362	0	1	0	0	-1.305	0.105	0	0	0	0	0	0
Optn	1.113	0.196	0	1.002	0.993	0	1	0	0	1.083	0.422	0	0	0	0	0	0
Kcnj8	1.113	0.526	0	-1.302	0.644	0	1	0	0	1.072	0.539	0	0	0	0	0	0
Tmem37	1.113	0.627	0	-1.024	0.94	0	1	0	0	-1.475	0.228	0	0	0	0	0	0
4930588N13Rik	1.113	0.219	0	-1.279	0.607	0	1	0	0	1.455	0.069	0	0	0	0	0	0
Caml	1.113	0.171	0	-1.052	0.771	0	1	0	0	-1.147	0.207	0	0	0	0	0	0
Gm4544	1.113	0.316	0	-2.889	0.076	0	1	0	0	-1.227	0.168	0	0	0	0	0	0
Mrpl55	1.113	0.169	0	-1.145	0.56	0	1	0	0	-1.214	0.019	0	0	0	0	0	0
Gm3230	1.113	0.474	0	1.085	0.865	0	1	0	0	-1.244	0.047	0	0	0	0	0	0
Wdr18	1.113	0.419	0	-1.084	0.627	0	1	0	0	-1.484	0.003	0	0	0	0	0	0
Trmt11	1.113	0.108	0	1.042	0.876	0	1	0	0	-1.303	0.021	0	0	0	0	0	0
Ankrd37	1.113	0.508	0	1.06	0.855	0	1	0	0	-4.159	0.002	1	0	0	0	0	0
Dnahc7b	1.113	0.306	0	-1.094	0.833	0	1	0	0	-1.109	0.291	0	0	0	0	0	0
Lfng	1.113	0.363	0	1.144	0.494	0	1	0	0	-1.12	0.312	0	0	0	0	0	0
Mrpl17	1.113	0.14	0	-1.015	0.929	0	1	0	0	-1.124	0.095	0	0	0	0	0	0
Mcee	1.113	0.137	0	1.16	0.589	0	1	0	0	-1	0.996	0	0	0	0	0	0
Exosc8	1.113	0.435	0	-1.071	0.694	0	1	0	0	-1.167	0.011	0	0	0	0	0	0
Baiap2	1.113	0.157	0	-1.051	0.768	0	1	0	0	-1.007	0.908	0	0	0	0	0	0
Inpp5j	1.113	0.491	0	1.137	0.857	0	1	0	0	1.139	0.197	0	0	0	0	0	0
Pot1b	1.112	0.22	0	1.148	0.65	0	1	0	0	-1.376	0.038	0	0	0	0	0	0
Fgfr3	1.112	0.207	0	1.478	0.281	0	1	0	0	-1.086	0.146	0	0	0	0	0	0
Rcvrn	1.112	0.521	0	1.065	0.94	0	1	0	0	1.164	0.724	0	0	0	0	0	0
Cyp4f18	1.112	0.322	0	3.623	0.045	1	1	0	0	1.327	0.01	0	0	0	0	0	0
Tbrg3	1.112	0.603	0	-1.513	0.256	0	1	0	0	-1.617	0.002	1	0	0	0	0	0
Glce	1.112	0.22	0	1.14	0.423	0	1	0	0	-1.301	0.011	0	0	0	0	0	0
Pde6h	1.112	0.196	0	1.037	0.946	0	1	0	0	1.035	0.73	0	0	0	0	0	0
Gm15628	1.112	0.592	0	-1.103	0.934	0	1	0	0	1.002	0.975	0	0	0	0	0	0
Ccnf	1.112	0.349	0	1.128	0.504	0	1	0	0	-1.154	0.023	0	0	0	0	0	0
Poll	1.112	0.118	0	-1.1	0.687	0	1	0	0	1.058	0.257	0	0	0	0	0	0
A430108G06Rik	1.112	0.31	0	-1.067	0.908	0	1	0	0	1.061	0.769	0	0	0	0	0	0
Bace1	1.112	0.191	0	1.22	0.224	0	1	0	0	-1.095	0.184	0	0	0	0	0	0
Btrc	1.112	0.64	0	1.053	0.784	0	1	0	0	-1.074	0.191	0	0	0	0	0	0
Ccl25	1.112	0.165	0	-1.023	0.95	0	1	0	0	-1.196	0.007	0	0	0	0	0	0
Dip2a	1.112	0.144	0	1.27	0.15	0	1	0	0	1.312	0.009	0	0	0	0	0	0
Fam76b	1.112	0.293	0	1.077	0.682	0	1	0	0	-1.818	0.011	1	0	0	0	0	0
9130401M01Rik	1.112	0.152	0	-1.08	0.66	0	1	0	0	-1.054	0.556	0	0	0	0	0	0
Tex22	1.112	0.39	0	-1.835	0.429	0	1	0	0	1.265	0.094	0	0	0	0	0	0
Bbs7	1.112	0.202	0	1.083	0.717	0	1	0	0	-1.144	0.173	0	0	0	0	0	0
1700029G01Rik	1.112	0.153	0	1.013	0.965	0	1	0	0	1.163	0.046	0	0	0	0	0	0
Mnt	1.112	0.398	0	1.089	0.636	0	1	0	0	-1.054	0.514	0	0	0	0	0	0
4930420K17Rik	1.112	0.327	0	1.071	0.871	0	1	0	0	-1.521	0.052	0	0	0	0	0	0
Tmbim4	1.112	0.313	0	-1.014	0.933	0	1	0	0	-1.099	0.176	0	0	0	0	0	0
Ampd1	1.111	0.215	0	-1.164	0.819	0	1	0	0	-1.179	0.041	0	0	0	0	0	0
Sec61a1	1.111	0.271	0	1.073	0.669	0	1	0	0	-1.318	0.002	0	0	0	0	0	0
Ntn4	1.111	0.708	0	1.379	0.27	0	1	0	0	1.696	0.026	1	0	0	0	0	0
Ada	1.111	0.395	0	-1.09	0.722	0	1	0	0	-1.384	0.001	0	0	0	0	0	0
A930018P22Rik	1.111	0.229	0	-1.385	0.733	0	1	0	0	-1.083	0.629	0	0	0	0	0	0
Ldoc1	1.111	0.201	0	-4.372	0.121	0	1	0	0	1.457	0.008	0	0	0	0	0	0
Aasdhppt	1.111	0.125	0	1.003	0.987	0	1	0	0	-1.18	0.06	0	0	0	0	0	0
Cby1	1.111	0.233	0	1.007	0.975	0	1	0	0	-1.079	0.205	0	0	0	0	0	0
Zwilch	1.111	0.497	0	1.063	0.75	0	1	0	0	1.039	0.455	0	0	0	0	0	0
Fam131a	1.111	0.231	0	1.04	0.886	0	1	0	0	1.311	0.025	0	0	0	0	0	0
Guca2b	1.111	0.606	0	-12.624	0.145	0	1	0	0	-1.056	0.85	0	0	0	0	0	0
Fkbp1b	1.111	0.302	0	1.031	0.918	0	1	0	0	1.261	0.054	0	0	0	0	0	0
Slc9a7	1.111	0.724	0	1.534	0.327	0	1	0	0	1.11	0.518	0	0	0	0	0	0
Hspa4l	1.111	0.468	0	1.305	0.189	0	1	0	0	1.007	0.943	0	0	0	0	0	0
9530051G07Rik	1.111	0.472	0	-1.318	0.637	0	1	0	0	-1.075	0.672	0	0	0	0	0	0
Tmem218	1.111	0.464	0	-1.016	0.954	0	1	0	0	1.022	0.799	0	0	0	0	0	0
Slc35d2	1.111	0.48	0	-1.065	0.79	0	1	0	0	1.196	0.038	0	0	0	0	0	0
Brwd3	1.111	0.197	0	1.213	0.437	0	1	0	0	-1.044	0.487	0	0	0	0	0	0
Mns1	1.111	0.532	0	1.028	0.936	0	1	0	0	-1.67	0.003	1	0	0	0	0	0
Sos2	1.111	0.516	0	1.191	0.35	0	1	0	0	1.205	0.287	0	0	0	0	0	0
Plcd3	1.111	0.216	0	1	0.999	0	1	0	0	-1.056	0.449	0	0	0	0	0	0
Robo1	1.111	0.335	0	1.098	0.754	0	1	0	0	-1.137	0.107	0	0	0	0	0	0
Nrp	1.111	0.195	0	-2.166	0.104	0	1	0	0	-1.29	0.043	0	0	0	0	0	0
Dzip1	1.111	0.218	0	-1.002	0.992	0	1	0	0	1.265	0.016	0	0	0	0	0	0
Pon2	1.11	0.204	0	1.064	0.713	0	1	0	0	1.111	0.21	0	0	0	0	0	0
Zfp72	1.11	0.484	0	1.25	0.559	0	1	0	0	-1.194	0.225	0	0	0	0	0	0
Bub1b	1.11	0.656	0	1.217	0.427	0	1	0	0	-1.044	0.384	0	0	0	0	0	0
D430041D05Rik	1.11	0.411	0	6.012	0.167	0	1	0	0	1.311	0.028	0	0	0	0	0	0
Wdr91	1.11	0.223	0	1.118	0.617	0	1	0	0	1.025	0.657	0	0	0	0	0	0
Smarca2	1.11	0.453	0	1.049	0.784	0	1	0	0	1.259	0.147	0	0	0	0	0	0
Ndrg4	1.11	0.197	0	1.235	0.206	0	1	0	0	-1.005	0.939	0	0	0	0	0	0
Ndufaf1	1.11	0.194	0	-1.16	0.582	0	1	0	0	-1.027	0.633	0	0	0	0	0	0
Tctex1d4	1.11	0.514	0	1.103	0.86	0	1	0	0	1.012	0.92	0	0	0	0	0	0
Shd	1.11	0.232	0	-1.822	0.269	0	1	0	0	1.2	0.156	0	0	0	0	0	0
Spag5	1.11	0.552	0	1.15	0.414	0	1	0	0	1.009	0.867	0	0	0	0	0	0
Pck2	1.11	0.34	0	-1.042	0.802	0	1	0	0	1.596	0.074	0	0	0	0	0	0
Pde6c	1.11	0.533	0	2.022	0.383	0	1	0	0	1.026	0.909	0	0	0	0	0	0
Trpc2	1.11	0.271	0	1.163	0.584	0	1	0	0	-1.036	0.45	0	0	0	0	0	0
Vill	1.11	0.749	0	1.11	0.83	0	1	0	0	1.154	0.027	0	0	0	0	0	0
2310008H09Rik	1.11	0.332	0	1.176	0.321	0	1	0	0	-1.383	0.014	0	0	0	0	0	0
Fanci	1.11	0.635	0	1.1	0.689	0	1	0	0	1.208	0.022	0	0	0	0	0	0
Abca5	1.11	0.384	0	1.324	0.109	0	1	0	0	1.104	0.341	0	0	0	0	0	0
Tsen2	1.11	0.166	0	1.021	0.928	0	1	0	0	-1.108	0.15	0	0	0	0	0	0
Ociad2	1.11	0.636	0	1.042	0.859	0	1	0	0	-1.406	0.02	0	0	0	0	0	0
Mphosph9	1.11	0.184	0	1.042	0.859	0	1	0	0	-1.198	0.014	0	0	0	0	0	0
Psat1	1.11	0.363	0	1.099	0.626	0	1	0	0	1.118	0.427	0	0	0	0	0	0
Trim35	1.11	0.111	0	1.224	0.216	0	1	0	0	1.023	0.694	0	0	0	0	0	0
Gpd1	1.11	0.454	0	1.018	0.977	0	1	0	0	1.05	0.599	0	0	0	0	0	0
Gstm1	1.11	0.358	0	-1.139	0.532	0	1	0	0	1.156	0.06	0	0	0	0	0	0
Lrch1	1.109	0.263	0	1.166	0.47	0	1	0	0	-1.006	0.958	0	0	0	0	0	0
Atp5j2	1.109	0.208	0	-1.245	0.179	0	1	0	0	-1.051	0.321	0	0	0	0	0	0
Shfm1	1.109	0.271	0	-1.093	0.584	0	1	0	0	-1.122	0.147	0	0	0	0	0	0
Chpt1	1.109	0.254	0	1.081	0.687	0	1	0	0	1.084	0.331	0	0	0	0	0	0
Wdr31	1.109	0.557	0	-1.184	0.714	0	1	0	0	-1.063	0.315	0	0	0	0	0	0
Vamp8	1.109	0.15	0	-1.161	0.369	0	1	0	0	1.042	0.418	0	0	0	0	0	0
D10Jhu81e	1.109	0.382	0	1.107	0.671	0	1	0	0	-1.075	0.29	0	0	0	0	0	0
3110002H16Rik	1.109	0.434	0	1.13	0.488	0	1	0	0	1.001	0.984	0	0	0	0	0	0
Celsr2	1.109	0.406	0	1.272	0.548	0	1	0	0	-1.209	0.043	0	0	0	0	0	0
Gm3552	1.109	0.505	0	-1.464	0.302	0	1	0	0	1.051	0.566	0	0	0	0	0	0
Wnt2b	1.109	0.643	0	-1.219	0.566	0	1	0	0	-1.083	0.303	0	0	0	0	0	0
Dcaf11	1.109	0.163	0	1.04	0.825	0	1	0	0	1.037	0.482	0	0	0	0	0	0
Atg4c	1.109	0.383	0	1.058	0.802	0	1	0	0	1.064	0.587	0	0	0	0	0	0
Ppwd1	1.109	0.309	0	1.127	0.558	0	1	0	0	-1.129	0.05	0	0	0	0	0	0
Myt1l	1.109	0.284	0	2.454	0.327	0	1	0	0	1.164	0.216	0	0	0	0	0	0
5730494M16Rik	1.109	0.589	0	1.092	0.612	0	1	0	0	-1.359	0.028	0	0	0	0	0	0
Scly	1.109	0.218	0	1.247	0.315	0	1	0	0	-1.002	0.982	0	0	0	0	0	0
Dhh	1.109	0.198	0	-4.406	0.095	0	1	0	0	-1.029	0.826	0	0	0	0	0	0
Slc39a11	1.109	0.118	0	1.214	0.275	0	1	0	0	1.208	0.101	0	0	0	0	0	0
Marveld2	1.109	0.471	0	-1.023	0.969	0	1	0	0	-1.173	0.261	0	0	0	0	0	0
1700125H20Rik	1.109	0.469	0	-1.125	0.899	0	1	0	0	1.32	0.254	0	0	0	0	0	0
Rab5b	1.109	0.174	0	1.129	0.457	0	1	0	0	1.171	0.052	0	0	0	0	0	0
BC002059	1.109	0.361	0	1.073	0.813	0	1	0	0	-1.31	0.002	0	0	0	0	0	0
Sfpq	1.108	0.346	0	-1.014	0.93	0	1	0	0	-1.352	0.001	0	0	0	0	0	0
Nubpl	1.108	0.488	0	1.029	0.916	0	1	0	0	1.068	0.326	0	0	0	0	0	0
Trappc2l	1.108	0.17	0	-1.198	0.324	0	1	0	0	-1.082	0.153	0	0	0	0	0	0
Ulk4	1.108	0.647	0	1.085	0.809	0	1	0	0	1.044	0.754	0	0	0	0	0	0
Anxa4	1.108	0.198	0	1.18	0.314	0	1	0	0	1.189	0.05	0	0	0	0	0	0
Nit2	1.108	0.201	0	-1.087	0.654	0	1	0	0	-1.016	0.741	0	0	0	0	0	0
Copg2	1.108	0.136	0	1.115	0.613	0	1	0	0	1.191	0.066	0	0	0	0	0	0
1700001D01Rik	1.108	0.385	0	-1.518	0.554	0	1	0	0	1.175	0.131	0	0	0	0	0	0
Lrg1	1.108	0.285	0	2.884	0.249	0	1	0	0	1.038	0.736	0	0	0	0	0	0
Fbxl2	1.108	0.489	0	1.063	0.827	0	1	0	0	1.291	0.034	0	0	0	0	0	0
Acpp	1.108	0.799	0	1.053	0.915	0	1	0	0	-1.137	0.49	0	0	0	0	0	0
Tex12	1.108	0.582	0	2.87	0.254	0	1	0	0	-1.057	0.549	0	0	0	0	0	0
Ptcd1	1.108	0.15	0	1.152	0.46	0	1	0	0	-1.095	0.089	0	0	0	0	0	0
Ptgs1	1.108	0.54	0	1.055	0.845	0	1	0	0	1.29	0.03	0	0	0	0	0	0
Galnt5	1.108	0.477	0	-1.146	0.796	0	1	0	0	1.067	0.667	0	0	0	0	0	0
Kcnc4	1.108	0.62	0	-6.621	0.137	0	1	0	0	1.029	0.885	0	0	0	0	0	0
Synm	1.108	0.516	0	1.356	0.37	0	1	0	0	1.025	0.833	0	0	0	0	0	0
Gm12522	1.108	0.403	0	-1.904	0.224	0	1	0	0	-1.08	0.516	0	0	0	0	0	0
Acy1	1.108	0.179	0	1.082	0.703	0	1	0	0	1.071	0.168	0	0	0	0	0	0
Klhl12	1.108	0.19	0	1.087	0.679	0	1	0	0	-1.127	0.118	0	0	0	0	0	0
Stra13	1.108	0.133	0	-1.127	0.556	0	1	0	0	-1.082	0.151	0	0	0	0	0	0
Tdrd1	1.108	0.23	0	-1.497	0.61	0	1	0	0	-1.641	0.052	0	0	0	0	0	0
Vps13b	1.108	0.445	0	1.156	0.424	0	1	0	0	1.018	0.823	0	0	0	0	0	0
Asns	1.108	0.221	0	1.214	0.236	0	1	0	0	1.304	0.048	0	0	0	0	0	0
Psmg1	1.108	0.379	0	-1.08	0.684	0	1	0	0	-1.068	0.192	0	0	0	0	0	0
Dnajc17	1.107	0.274	0	-1.245	0.491	0	1	0	0	-1.101	0.192	0	0	0	0	0	0
Usp44	1.107	0.496	0	-1.086	0.921	0	1	0	0	-1.811	0.001	1	0	0	0	0	0
Sdr42e1	1.107	0.251	0	1.09	0.833	0	1	0	0	-1.128	0.194	0	0	0	0	0	0
Cxcr7	1.107	0.571	0	-1.033	0.924	0	1	0	0	-1.762	0.006	1	0	0	0	0	0
Tmc4	1.107	0.341	0	-1.434	0.243	0	1	0	0	1.138	0.226	0	0	0	0	0	0
Gm2149	1.107	0.554	0	1.667	0.562	0	1	0	0	1.062	0.754	0	0	0	0	0	0
Polr2g	1.107	0.271	0	1.036	0.835	0	1	0	0	-1.042	0.412	0	0	0	0	0	0
Commd8	1.107	0.193	0	1.049	0.78	0	1	0	0	-1.278	0.004	0	0	0	0	0	0
Zfp59	1.107	0.136	0	1.026	0.931	0	1	0	0	-1.03	0.572	0	0	0	0	0	0
Gatad1	1.107	0.205	0	1.067	0.692	0	1	0	0	-1.192	0.059	0	0	0	0	0	0
1700057K13Rik	1.107	0.344	0	1.058	0.924	0	1	0	0	1.138	0.165	0	0	0	0	0	0
Bcas3	1.107	0.315	0	1.116	0.575	0	1	0	0	1.111	0.137	0	0	0	0	0	0
1700019B03Rik	1.107	0.494	0	2.439	0.232	0	1	0	0	1.322	0.278	0	0	0	0	0	0
Plau	1.107	0.32	0	1.224	0.214	0	1	0	0	1.518	0.023	1	0	0	0	0	0
Opn3	1.107	0.183	0	1.027	0.938	0	1	0	0	1.157	0.228	0	0	0	0	0	0
Ndufa12	1.107	0.157	0	-1.272	0.371	0	1	0	0	-1.049	0.416	0	0	0	0	0	0
Uts2d	1.107	0.778	0	-1.043	0.955	0	1	0	0	1.15	0.23	0	0	0	0	0	0
9930012K11Rik	1.107	0.129	0	1.176	0.538	0	1	0	0	-1.332	0.081	0	0	0	0	0	0
Nsg2	1.107	0.229	0	2.844	0.335	0	1	0	0	1.154	0.222	0	0	0	0	0	0
AI836003	1.107	0.304	0	1.553	0.603	0	1	0	0	1.293	0.013	0	0	0	0	0	0
Nipal1	1.107	0.69	0	-1.177	0.573	0	1	0	0	1.008	0.939	0	0	0	0	0	0
Ndc80	1.107	0.596	0	1.045	0.833	0	1	0	0	-1.176	0.014	0	0	0	0	0	0
Troap	1.107	0.573	0	1.056	0.799	0	1	0	0	-1.099	0.21	0	0	0	0	0	0
Mier1	1.107	0.179	0	1.088	0.625	0	1	0	0	-1.358	0.023	0	0	0	0	0	0
4930579G22Rik	1.107	0.299	0	1.162	0.768	0	1	0	0	-1.09	0.192	0	0	0	0	0	0
Psmb1	1.107	0.239	0	-1.041	0.806	0	1	0	0	-1.034	0.521	0	0	0	0	0	0
Fam150b	1.107	0.402	0	-1.103	0.934	0	1	0	0	1.634	0.067	0	0	0	0	0	0
Anubl1	1.107	0.363	0	1.268	0.511	0	1	0	0	1.283	0.015	0	0	0	0	0	0
Golph3l	1.106	0.24	0	1.113	0.581	0	1	0	0	-1.182	0.036	0	0	0	0	0	0
Ezr	1.106	0.646	0	1.049	0.839	0	1	0	0	1.043	0.395	0	0	0	0	0	0
Mipep	1.106	0.205	0	1.178	0.416	0	1	0	0	-1.152	0.115	0	0	0	0	0	0
Pcdh1	1.106	0.746	0	1.149	0.728	0	1	0	0	-1.44	0.045	0	0	0	0	0	0
9030025P20Rik	1.106	0.564	0	1.043	0.929	0	1	0	0	-1.208	0.008	0	0	0	0	0	0
Rictor	1.106	0.154	0	1.111	0.517	0	1	0	0	-1.195	0.055	0	0	0	0	0	0
Mctp2	1.106	0.496	0	1.037	0.935	0	1	0	0	-1.179	0.19	0	0	0	0	0	0
Ndufs1	1.106	0.265	0	1.063	0.708	0	1	0	0	-1.203	0.047	0	0	0	0	0	0
Gabrg1	1.106	0.292	0	-1.067	0.951	0	1	0	0	-1.069	0.31	0	0	0	0	0	0
Gstp2	1.106	0.121	0	-1.308	0.567	0	1	0	0	1.034	0.479	0	0	0	0	0	0
Nsun4	1.106	0.266	0	1.011	0.959	0	1	0	0	-1.16	0.016	0	0	0	0	0	0
B230206F22Rik	1.106	0.361	0	1.017	0.953	0	1	0	0	-1.42	0.002	0	0	0	0	0	0
Oscp1	1.106	0.335	0	-1.012	0.966	0	1	0	0	1.153	0.03	0	0	0	0	0	0
Acot2	1.106	0.591	0	1.057	0.803	0	1	0	0	1.207	0.033	0	0	0	0	0	0
Colec10	1.106	0.592	0	-1.279	0.551	0	1	0	0	-1.029	0.652	0	0	0	0	0	0
6330403A02Rik	1.106	0.689	0	-1.646	0.518	0	1	0	0	1.199	0.111	0	0	0	0	0	0
Tpp2	1.106	0.334	0	1.074	0.662	0	1	0	0	-1.245	0.006	0	0	0	0	0	0
Cox6c	1.106	0.684	0	-1.16	0.361	0	1	0	0	-1.115	0.19	0	0	0	0	0	0
Gm3852	1.106	0.392	0	1.875	0.323	0	1	0	0	1.039	0.468	0	0	0	0	0	0
Fggy	1.106	0.213	0	1.074	0.777	0	1	0	0	-1.11	0.497	0	0	0	0	0	0
Hadh	1.106	0.142	0	-1.01	0.955	0	1	0	0	-1.03	0.648	0	0	0	0	0	0
Gm10177	1.106	0.296	0	-1.491	0.335	0	1	0	0	1.01	0.876	0	0	0	0	0	0
Sp8	1.105	0.303	0	-6.621	0.137	0	1	0	0	-1.236	0.004	0	0	0	0	0	0
Chchd1	1.105	0.299	0	-1.124	0.507	0	1	0	0	-1.087	0.133	0	0	0	0	0	0
Josd2	1.105	0.258	0	-1.211	0.31	0	1	0	0	-1.288	0.004	0	0	0	0	0	0
Hcfc2	1.105	0.25	0	1.125	0.537	0	1	0	0	1.119	0.095	0	0	0	0	0	0
Ints10	1.105	0.132	0	1.172	0.384	0	1	0	0	-1.241	0.016	0	0	0	0	0	0
AK129341	1.105	0.4	0	1.075	0.809	0	1	0	0	-1.117	0.488	0	0	0	0	0	0
Tsc22d1	1.105	0.409	0	-1.103	0.547	0	1	0	0	-1.039	0.612	0	0	0	0	0	0
Gm14443	1.105	0.187	0	1.295	0.683	0	1	0	0	-1.15	0.043	0	0	0	0	0	0
Cc2d1a	1.105	0.187	0	-1.216	0.429	0	1	0	0	1.063	0.328	0	0	0	0	0	0
Lamc2	1.105	0.241	0	-1.13	0.644	0	1	0	0	1.098	0.25	0	0	0	0	0	0
Sat2	1.105	0.43	0	-1.139	0.682	0	1	0	0	1.261	0.004	0	0	0	0	0	0
Neat1	1.105	0.386	0	-1.018	0.921	0	1	0	0	-1.199	0.074	0	0	0	0	0	0
Clip1	1.105	0.402	0	1.082	0.629	0	1	0	0	1.101	0.462	0	0	0	0	0	0
Mirg	1.105	0.322	0	-1.357	0.242	0	1	0	0	-1.562	0.009	1	0	0	0	0	0
Aldh1b1	1.105	0.332	0	1.157	0.672	0	1	0	0	1.072	0.414	0	0	0	0	0	0
4930539E08Rik	1.105	0.538	0	2.257	0.425	0	1	0	0	-1.342	0.001	0	0	0	0	0	0
Dclk1	1.105	0.43	0	-1.011	0.965	0	1	0	0	1.127	0.051	0	0	0	0	0	0
Dync2li1	1.105	0.286	0	-1.008	0.97	0	1	0	0	1.19	0.086	0	0	0	0	0	0
Abra	1.105	0.515	0	-1.772	0.538	0	1	0	0	1.168	0.143	0	0	0	0	0	0
Rbp1	1.104	0.585	0	-1.043	0.868	0	1	0	0	-1.237	0.039	0	0	0	0	0	0
Zfp40	1.104	0.652	0	1.168	0.583	0	1	0	0	-1.02	0.88	0	0	0	0	0	0
Ndufb2	1.104	0.221	0	-1.189	0.327	0	1	0	0	-1.144	0.048	0	0	0	0	0	0
Zbtb12	1.104	0.543	0	-1.054	0.846	0	1	0	0	1.016	0.812	0	0	0	0	0	0
Slc2a12	1.104	0.535	0	-1.299	0.571	0	1	0	0	-1.081	0.689	0	0	0	0	0	0
Olig2	1.104	0.503	0	-6.489	0.19	0	1	0	0	1.037	0.472	0	0	0	0	0	0
Rab6b	1.104	0.244	0	-1.333	0.482	0	1	0	0	1.17	0.249	0	0	0	0	0	0
Ethe1	1.104	0.288	0	1.127	0.571	0	1	0	0	1.108	0.064	0	0	0	0	0	0
Cox4i2	1.104	0.272	0	-1.314	0.603	0	1	0	0	-1.369	0.128	0	0	0	0	0	0
1700030C12Rik	1.104	0.19	0	5.983	0.232	0	1	0	0	1.128	0.228	0	0	0	0	0	0
Cdh5	1.104	0.669	0	1.221	0.611	0	1	0	0	1.418	0.101	0	0	0	0	0	0
Esam	1.104	0.296	0	-1.061	0.886	0	1	0	0	-1.649	0.082	0	0	0	0	0	0
Rnf20	1.104	0.171	0	1.099	0.564	0	1	0	0	-1.378	0.004	0	0	0	0	0	0
Mmp23	1.104	0.594	0	-1.008	0.959	0	1	0	0	1.373	0.004	0	0	0	0	0	0
Prl7b1	1.104	0.2	0	-1.871	0.54	0	1	0	0	-1.334	0.01	0	0	0	0	0	0
Prrg2	1.104	0.282	0	-1.092	0.684	0	1	0	0	1.073	0.292	0	0	0	0	0	0
Gbx1	1.104	0.388	0	-1.502	0.455	0	1	0	0	-1.353	0.085	0	0	0	0	0	0
Tbc1d25	1.104	0.199	0	1.171	0.502	0	1	0	0	-1.178	0.039	0	0	0	0	0	0
Gm885	1.104	0.622	0	1.293	0.53	0	1	0	0	1.026	0.681	0	0	0	0	0	0
Llph	1.104	0.153	0	-1.642	0.242	0	1	0	0	-1.185	0.031	0	0	0	0	0	0
Prkcd	1.104	0.202	0	1.305	0.103	0	1	0	0	-1.084	0.198	0	0	0	0	0	0
Tm2d3	1.104	0.28	0	-1.028	0.895	0	1	0	0	1.11	0.093	0	0	0	0	0	0
1700011J10Rik	1.104	0.398	0	-1.745	0.157	0	1	0	0	-1.028	0.727	0	0	0	0	0	0
Rasip1	1.104	0.461	0	1.113	0.821	0	1	0	0	-1.411	0.012	0	0	0	0	0	0
Gm11517	1.104	0.262	0	-1.087	0.829	0	1	0	0	-1.434	0.001	0	0	0	0	0	0
Ms4a2	1.104	0.619	0	1.719	0.282	0	1	0	0	1.151	0.364	0	0	0	0	0	0
Ppdpf	1.104	0.148	0	-1.243	0.241	0	1	0	0	-1.164	0.046	0	0	0	0	0	0
[truncated: 25,642 more rows]

## Sheet: Legend
Tab	Column	Term	Description
Array_ESC_I vs NI	A	Gene	HUGO Gene Nomenclature Committee Official gene symbol or Sequence ID where gene symbol couldn't be identified
Array_ESC_I vs NI	B	log2 ratio	The log2 ratio of the average normalised probe intensities (averaged at the gene level) between the two treatments
Array_ESC_I vs NI	C	Fold Change	The difference between the samples in biological terms, i.e. 2-fold means that the target in one of the treatments is 2 times more common than it is in the other treatment.
Array_ESC_I vs NI	D	P-Value	The P-value calculated for the difference between treatments using the Student's t-test adjusted with empirical Bayes methods in the "limma" R package
Array_ESC_I vs NI	E	FDR adj P-value	False discovery rate multiple testing correction.
Array_MEF_I vs NI	A	Gene	see above
Array_MEF_I vs NI	B	log2 ratio	see above
Array_MEF_I vs NI	C	Fold Change	see above
Array_MEF_I vs NI	D	P-Value	see above
Array_MEF_I vs NI	E	FDR adj P-value	see above
RNA-seq_MEF_I vs NI	A	Gene	HUGO Gene Nomenclature Committee Official gene symbol
RNA-seq_MEF_I vs NI	B	log2 ratio	The log2 ratio of the average normalised unique read counts overlapping gene transcripts between the two treatments
RNA-seq_MEF_I vs NI	C	Fold Change	see above
RNA-seq_MEF_I vs NI	D	log CPM	The log2 of the average normalised unique read counts overlapping gene transcripts for the two treatments
RNA-seq_MEF_I vs NI	E	P-Value	The P-value calculated for the difference between treatments using the exact test in the "edgeR" R package
RNA-seq_MEF_I vs NI	F	FDR adj P-value	see above
RNA-seq_MEF_I vs NI	G	Chromosome	which chromosone the gene is on
RNA-seq_MEF_I vs NI	H	Start	The 5'-most coordinate of a gene on the chromosome
RNA-seq_MEF_I vs NI	I	End	The 3'-most coordinate of a gene on the chromosome
Array vs RNA-seq comparison	A	Gene	see above
Array vs RNA-seq comparison	B	Fold Change	see above
Array vs RNA-seq comparison	C	P-Value	see above
Array vs RNA-seq comparison	D	Array DE?	Tests whether MEF microarray genes are differentially expressed (DE) by cut-offs set in columns S and T. 1=DE, 0=not DE.
Array vs RNA-seq comparison	E	Fold Change	see above
Array vs RNA-seq comparison	F	P-Value	see above
Array vs RNA-seq comparison	G	RNA-seq DE?	Tests whether RNA-seq genes are differentially expressed (DE) by cut-offs set in columns S and T. 1=DE, 0=not DE.
Array vs RNA-seq comparison	H	In both?	Tests whether genes are measured in both the microarray and the RNA-seq comparisons. 1=Yes, 0=No.
Array vs RNA-seq comparison	I	Both DE?	Tests whether genes are differentially expressed (DE) by cut-offs set in columns S and T in both the MEF microarray and the RNA-seq comparisons. 1=DE, 0=not DE.
Array vs RNA-seq comparison	J	Both DE and Same direction?	Tests whether genes are differentially expressed (DE) by cut-offs set in columns S and T and have fold changes in the same direction in both the MEF microarray and the RNA-seq comparisons. 1=DE, 0=not DE.
Array vs RNA-seq comparison	K	Fold Change	see above
Array vs RNA-seq comparison	L	P-Value	see above
Array vs RNA-seq comparison	M	ESC DE?	Tests whether ESC microarray genes are differentially expressed (DE) by cut-offs set in columns S and T. 1=DE, 0=not DE.
Array vs RNA-seq comparison	N	DE both Arrays?	Tests whether genes are differentially expressed (DE) by cut-offs set in columns S and T in both the MEF and ESC microarray comparisons. 1=DE, 0=not DE.
Array vs RNA-seq comparison	O	DE RNA-seq & array	Tests whether genes are differentially expressed (DE) by cut-offs set in columns S and T in both the ESC microarray and the RNA-seq comparisons. 1=DE, 0=not DE.
Array vs RNA-seq comparison	P	DE both arrays + Same direction?	Tests whether genes are differentially expressed (DE) by cut-offs set in columns S and T and have fold changes in the same direction in both the MEF and ESC microarray comparisons. 1=DE, 0=not DE.
Array vs RNA-seq comparison	Q	DE all?	Tests whether genes are differentially expressed (DE) by cut-offs set in columns S and T in both microarray comparisons and the RNA-seq comparison. 1=DE, 0=not DE.
Array vs RNA-seq comparison	R	DE + Same Direction all?	Tests whether genes are differentially expressed (DE) by cut-offs set in columns S and T and have fold changes in the same direction in both microarray comparisons and the RNA-seq comparison. 1=DE, 0=not DE.
