# Supplementary material for: KDM4B-mediated reduction of H3K9me3 and H3K36me3 levels improves somatic cell reprogramming into pluripotency
Source: Sci Rep. 2017 Aug 8;7:7514. doi: 10.1038/s41598-017-06569-2 (PMC5548918; doi:10.1038/s41598-017-06569-2)
Supplement: Supplementary file 3 — Table S2 [file 41598_2017_6569_MOESM3_ESM.xls]

## Sheet: Down-regulated repeats
Motif	Type	log2 ratio	Fold Change	Sign	-Log10(Pvalue)	logCPM	PValue	FDR adj P-value	Chromosome	Start	End	Length
ID_B1	SINE/B4	-4.0835	-16.9534	-1	3.97324	0.305963	0.000106354	0.894607	7	112448956	112449027	71
MLT1A1	LTR/ERVL-MaLR	-3.84314	-14.3516	-1	3.74687	2.56604	0.000179115	1	11	35331077	35331326	249
RSINE1	SINE/B4	-3.8698	-14.6193	-1	3.71845	2.10737	0.000191227	1	2	173272826	173272981	155
B1_Mur3	SINE/Alu	-4.16571	-17.9475	-1	3.70161	0.383746	0.000198787	1	16	85146588	85146739	151
RSINE1	SINE/B4	-4.12955	-17.5033	-1	3.57134	-0.334909	0.000268324	1	3	27579522	27579616	94
(TTTTTA)n	Simple_repeat	-4.94029	-30.7027	-1	3.53433	0.394506	0.000292192	1	15	64275252	64275295	43
L1M5	LINE	-5.48457	-44.7733	-1	3.52495	-0.816422	0.000298575	1	18	70604031	70604268	237
(T)n	Simple_repeat	-4.06691	-16.7595	-1	3.4968	0.32684	0.000318564	1	9	49758447	49758466	19
(A)n	Simple_repeat	-4.49761	-22.59	-1	3.42877	0.0120191	0.000372585	1	17	75201460	75201499	39
B1_Mus1	SINE/Alu	-5.73561	-53.2833	-1	3.39052	-0.562548	0.000406892	1	2	18129702	18129852	150
L1_Mus4	LINE	-2.87857	-7.35419	-1	3.37381	0.276599	0.000422851	1	4	88917010	88917214	204
B1_Mus1	SINE/Alu	-4.4056	-21.1943	-1	3.36258	-0.0765108	0.000433926	1	11	53364435	53364581	146
B1_Mus2	SINE/Alu	-4.17169	-18.022	-1	3.29332	0.420352	0.000508954	1	6	38808225	38808371	146
B3A	SINE/B2	-3.96651	-15.6329	-1	3.2868	-0.466911	0.000516652	1	7	128534536	128534746	210
B2_Mm1t	SINE/B2	-5.27652	-38.7607	-1	3.26471	-0.926129	0.000543614	1	17	26261951	26262120	169
(TTCC)n	Simple_repeat	-4.25032	-19.0315	-1	3.21837	0.511845	0.000604825	1	14	121146734	121146761	27
L1_Mus2	LINE	-3.4055	-10.5964	-1	3.14675	0.187841	0.000713268	1	X	52130687	52130744	57
URR1B	DNA/hAT-Charlie	-5.71807	-52.6392	-1	3.13022	-0.537937	0.000740939	1	9	56382166	56382389	223
Lx5c	LINE	-5.31512	-39.8117	-1	3.11071	-0.886579	0.000774984	1	14	34389494	34391099	1605
B1_Mus1	SINE/Alu	-4.80245	-27.905	-1	3.10438	0.302273	0.000786362	1	7	63932047	63932194	147
B1_Mur4	SINE/Alu	-5.96944	-62.6588	-1	3.1022	-0.318399	0.000790323	1	11	105297218	105297362	144
(TTTTG)n	Simple_repeat	-3.58942	-12.0371	-1	3.09357	0.367614	0.00080617	1	11	109703885	109703917	32
B2_Mm2	SINE/B2	-3.48659	-11.2091	-1	3.07942	1.43497	0.000832869	1	13	104306276	104306436	160
(TCC)n	Simple_repeat	-4.376	-20.7638	-1	3.06065	-0.0644459	0.000869655	1	2	69026002	69026038	36
B3	SINE/B2	-3.94038	-15.3523	-1	3.04033	-0.444154	0.000911308	1	9	65200644	65200837	193
B4A	SINE/B4	-5.49631	-45.1391	-1	3.0376	-0.723008	0.000917062	1	6	38861072	38861329	257
B4	SINE/B4	-3.68631	-12.8733	-1	3.03585	0.433872	0.000920777	1	1	91825923	91826025	102
(TG)n	Simple_repeat	-5.28096	-38.88	-1	3.01317	-0.893237	0.000970128	1	12	110523874	110524005	131
ID_B1	SINE/B4	-3.5518	-11.7273	-1	3.00585	0.32979	0.000986626	1	4	155210411	155210520	109
C-rich	Simple_repeat	-2.93293	-7.63661	-1	2.99007	0.0869127	0.00102313	1	16	24732836	24732891	55
ORR1E	LTR/ERVL-MaLR	-3.85979	-14.5182	-1	2.97299	-0.513836	0.00106416	1	15	31255216	31255524	308
RSINE1	SINE/B4	-5.16586	-35.8987	-1	2.96905	-0.982979	0.00107388	1	9	7956904	7956981	77
B1_Mus2	SINE/Alu	-5.54355	-46.6416	-1	2.96331	-0.683311	0.00108815	1	8	108747393	108747539	146
B1_Mus2	SINE/Alu	-3.96554	-15.6223	-1	2.9624	0.261041	0.00109044	1	2	128327973	128328117	144
B2_Mm2	SINE/B2	-5.56403	-47.3087	-1	2.94505	-0.649306	0.00113489	1	5	23659738	23659898	160
(A)n	Simple_repeat	-3.71627	-13.1434	-1	2.94369	0.831447	0.00113843	1	11	35330946	35330978	32
MTD	LTR/ERVL-MaLR	-4.22524	-18.7035	-1	2.94164	-0.165389	0.00114382	1	12	102802574	102802976	402
L2a	LINE	-4.63214	-24.7978	-1	2.93781	0.189147	0.00115396	1	6	38863687	38863770	83
B1_Mus1	SINE/Alu	-3.76502	-13.5952	-1	2.93416	0.084222	0.00116369	1	5	111165526	111165642	116
MIR	SINE/MIR	-4.27773	-19.3965	-1	2.93316	-0.140024	0.00116638	1	10	83041300	83041491	191
B1_Mus2	SINE/Alu	-2.80799	-7.00308	-1	2.92782	0.272354	0.00118081	1	9	58301173	58301318	145
ID_B1	SINE/B4	-5.6174	-49.0915	-1	2.92716	-0.611084	0.0011826	1	X	75851300	75851413	113
B4	SINE/B4	-3.73792	-13.3422	-1	2.90992	-0.618251	0.00123049	1	2	4313738	4314017	279
RLTR51A_Mm	LTR/ERVK?	-3.18785	-9.11249	-1	2.90723	0.582707	0.00123814	1	11	35332181	35332309	128
B1_Mus1	SINE/Alu	-2.64102	-6.23772	-1	2.89836	0.325521	0.00126368	1	8	73319268	73319416	148
A-rich	Simple_repeat	-6.12124	-69.6107	-1	2.89498	-0.162569	0.00127356	1	9	69021959	69022207	248
(A)n	Simple_repeat	-3.01781	-8.09936	-1	2.88944	1.59581	0.00128992	1	16	24538669	24538715	46
(CAGA)n	Simple_repeat	-4.03533	-16.3966	-1	2.87509	0.346415	0.00133324	1	14	25600978	25601010	32
PB1D11	SINE/Alu	-5.67069	-50.9388	-1	2.86694	-0.544937	0.00135849	1	1	134798140	134798239	99
PB1D9	SINE/Alu	-5.00315	-32.07	-1	2.86666	-1.08256	0.00135939	1	2	173747454	173747563	109
B4	SINE/B4	-3.08266	-8.47177	-1	2.86083	-0.0756886	0.00137775	1	15	10607521	10607727	206
(CA)n	Simple_repeat	-3.50942	-11.3878	-1	2.85905	0.641268	0.00138342	1	7	111676930	111677012	82
B3	SINE/B2	-5.28152	-38.8951	-1	2.85806	-0.959554	0.00138656	1	17	26185392	26185569	177
T-rich	Simple_repeat	-2.85866	-7.25339	-1	2.83521	1.01728	0.00146147	1	18	78805159	78805222	63
(T)n	Simple_repeat	-3.66015	-12.642	-1	2.83343	0.439693	0.00146747	1	6	101181801	101181829	28
IMPB_1	Satellite	-5.04158	-32.9357	-1	2.79537	-1.04394	0.00160189	1	4	58179314	58179426	112
B1_Mus1	SINE/Alu	-5.81157	-56.1637	-1	2.79089	-0.415923	0.00161849	1	18	73689072	73689174	102
B1_Mur3	SINE/Alu	-5.04468	-33.0065	-1	2.77424	-1.04297	0.00168176	1	11	86494184	86494309	125
B1_Mus1	SINE/Alu	-5.29756	-39.3302	-1	2.77218	-0.854242	0.00168973	1	8	90963254	90963387	133
RLTR19	LTR/ERVK	-3.16244	-8.95346	-1	2.76994	-0.453235	0.00169848	1	2	112199082	112199333	251
B1_Mus2	SINE/Alu	-5.6201	-49.1834	-1	2.76801	-0.581037	0.00170606	1	15	8337865	8337999	134
ID_B1	SINE/B4	-2.91204	-7.52684	-1	2.76525	1.19735	0.00171693	1	8	123032419	123032646	227
B4A	SINE/B4	-3.39176	-10.4959	-1	2.75742	0.98616	0.00174814	1	2	90571556	90571763	207
(A)n	Simple_repeat	-3.49333	-11.2615	-1	2.75491	0.320082	0.00175828	1	11	44660083	44660119	36
B3	SINE/B2	-3.60956	-12.2063	-1	2.74314	-0.0306594	0.00180661	1	6	30233316	30233430	114
B1_Mus1	SINE/Alu	-3.70851	-13.0729	-1	2.74261	-0.623652	0.00180881	1	6	38722181	38722286	105
Lx5c	LINE	-3.37331	-10.3626	-1	2.7408	0.512221	0.00181635	1	14	47304760	47305216	456
(TTTC)n	Simple_repeat	-3.16321	-8.95822	-1	2.74003	0.340095	0.00181959	1	11	76323796	76323913	117
B2_Mm2	SINE/B2	-5.16496	-35.8764	-1	2.736	-0.948223	0.00183653	1	16	30376705	30376891	186
B1_Mus1	SINE/Alu	-4.06763	-16.7679	-1	2.7331	-0.321147	0.00184885	1	18	77081694	77081806	112
B1_Mus1	SINE/Alu	-5.44433	-43.5417	-1	2.72908	-0.730315	0.00186601	1	4	129841640	129841784	144
(CAGA)n	Simple_repeat	-3.27895	-9.7065	-1	2.72304	-0.337423	0.00189215	1	9	49742049	49742121	72
B3	SINE/B2	-5.45025	-43.7209	-1	2.72058	-0.729392	0.00190291	1	18	60488526	60488704	178
RSINE1	SINE/B4	-5.45025	-43.7209	-1	2.72058	-0.729392	0.00190291	1	11	100918243	100918360	117
(CA)n	Simple_repeat	-2.97739	-7.87561	-1	2.71852	0.663367	0.00191199	1	3	27482634	27482662	28
RSINE1	SINE/B4	-5.13142	-35.0519	-1	2.71552	-0.990738	0.00192522	1	13	54642699	54642823	124
B1_Mus2	SINE/Alu	-2.84986	-7.20929	-1	2.70934	0.538421	0.0019528	1	10	127586674	127586819	145
B2_Mm2	SINE/B2	-3.82742	-14.1961	-1	2.70388	-0.520135	0.00197752	1	5	101948094	101948281	187
B3	SINE/B2	-3.85878	-14.508	-1	2.70287	-0.483248	0.00198213	1	6	83423090	83423283	193
(A)n	Simple_repeat	-2.96994	-7.83505	-1	2.70229	0.639705	0.00198476	1	7	112842378	112842412	34
(TG)n	Simple_repeat	-4.97471	-31.4439	-1	2.70101	-1.09049	0.00199062	1	11	30209942	30210000	58
(TA)n	Simple_repeat	-5.16731	-35.9348	-1	2.69646	-1.01639	0.00201159	1	13	41636911	41636970	59
B3	SINE/B2	-5.23864	-37.7561	-1	2.69088	-0.899878	0.0020376	1	16	10982979	10983178	199
L1_Mus4	LINE	-5.23864	-37.7561	-1	2.69088	-0.899878	0.0020376	1	4	134694127	134694532	405
B1_Mus2	SINE/Alu	-3.5639	-11.8261	-1	2.68849	-0.738563	0.00204885	1	5	102730632	102730763	131
T-rich	Simple_repeat	-3.03892	-8.21875	-1	2.68571	1.7301	0.00206198	1	6	101247746	101247816	70
ORR1D1	LTR/ERVL-MaLR	-5.50346	-45.3635	-1	2.68033	-0.687798	0.00208769	1	12	116310183	116310358	175
(CAAG)n	Simple_repeat	-5.50346	-45.3635	-1	2.68033	-0.687798	0.00208769	1	7	112518467	112518495	28
L2b	LINE	-3.54678	-11.6866	-1	2.67013	-0.0530874	0.00213733	1	13	45827842	45827933	91
B4A	SINE/B4	-2.53401	-5.79179	-1	2.66189	0.87023	0.00217826	1	6	99365612	99365843	231
T-rich	Simple_repeat	-4.15083	-17.7633	-1	2.65708	-0.218703	0.00220253	1	4	123519586	123519641	55
RMER17C	LTR/ERVK	-4.13674	-17.5907	-1	2.65354	-0.2271	0.00222054	1	12	80884433	80884773	340
L1M1	LINE	-5.164	-35.8525	-1	2.65273	-0.94727	0.00222468	1	9	116581683	116581758	75
T-rich	Simple_repeat	-3.29463	-9.8126	-1	2.64551	0.138047	0.00226199	1	15	26634230	26634282	52
Lx3_Mus	LINE	-2.98791	-7.93325	-1	2.64389	-0.127778	0.00227043	1	15	26840346	26840644	298
B3	SINE/B2	-5.43023	-43.1183	-1	2.64149	-0.763107	0.00228303	1	17	65761419	65761556	137
MTD	LTR/ERVL-MaLR	-5.22781	-37.4737	-1	2.64123	-0.900825	0.0022844	1	8	85673601	85673971	370
L1_Mus3	LINE	-5.22781	-37.4737	-1	2.64123	-0.900825	0.0022844	1	13	106790929	106792551	1622
B4A	SINE/B4	-2.88673	-7.39594	-1	2.63615	1.2888	0.00231125	1	6	38783249	38783526	277
Lx7	LINE	-3.14022	-8.81657	-1	2.63338	-0.432593	0.00232604	1	17	64685507	64685929	422
PB1D7	SINE/Alu	-5.3195	-39.9328	-1	2.62826	-0.815803	0.00235366	1	11	107063987	107064061	74
A-rich	Simple_repeat	-5.67098	-50.9489	-1	2.62551	-0.515875	0.00236857	1	10	108389794	108389855	61
Lx8	LINE	-3.68902	-12.8975	-1	2.62089	-0.624537	0.0023939	1	4	120492626	120493108	482
B1_Mus2	SINE/Alu	-3.7425	-13.3845	-1	2.61964	-0.588558	0.00240085	1	5	123747968	123748113	145
L2a	LINE	-5.32545	-40.0977	-1	2.61902	-0.814869	0.00240424	1	8	106516500	106516552	52
B3	SINE/B2	-3.21658	-9.29581	-1	2.61595	1.02905	0.00242131	1	16	57711046	57711243	197
(TCC)n	Simple_repeat	-5.11385	-34.6275	-1	2.61579	-0.992661	0.00242218	1	16	91814117	91814160	43
B1_Mur3	SINE/Alu	-1.99176	-3.97723	-1	2.61544	0.382534	0.00242417	1	5	121450321	121450473	152
(GAAA)n	Simple_repeat	-3.85992	-14.5195	-1	2.61419	-0.487041	0.00243116	1	4	65195177	65195354	177
MTE2a	LTR/ERVL-MaLR	-3.88423	-14.7663	-1	2.60998	-0.457318	0.00245484	1	13	68776527	68776893	366
ORR1E	LTR/ERVL-MaLR	-3.46457	-11.0393	-1	2.60983	-0.151604	0.00245567	1	X	85733566	85733802	236
ORR1F	LTR/ERVL-MaLR	-4.94908	-30.8904	-1	2.60889	-1.09743	0.00246099	1	4	108051811	108052164	353
(TTCC)n	Simple_repeat	-4.94908	-30.8904	-1	2.60889	-1.09743	0.00246099	1	X	150572843	150572915	72
B1_Mus2	SINE/Alu	-3.91643	-15.0995	-1	2.60868	-0.425843	0.00246219	1	16	31850975	31851121	146
RMER1B	Other	-3.04522	-8.25475	-1	2.60867	0.247015	0.00246225	1	15	73397074	73397590	516
B1_Mus1	SINE/Alu	-3.86632	-14.584	-1	2.60816	-0.456241	0.00246513	1	10	20319665	20319816	151
L1MB7	LINE	-4.89463	-29.7461	-1	2.60552	-1.14027	0.00248016	1	3	114117706	114117776	70
ORR1E	LTR/ERVL-MaLR	-4.97895	-31.5364	-1	2.59864	-1.08952	0.00251977	1	10	34485181	34485451	270
B3A	SINE/B2	-4.97895	-31.5364	-1	2.59864	-1.08952	0.00251977	1	11	106108936	106109103	167
ID_B1	SINE/B4	-2.71581	-6.56963	-1	2.59392	-0.375917	0.00254728	1	19	46070237	46070439	202
(TATATG)n	Simple_repeat	-5.49826	-45.2003	-1	2.59229	-0.657388	0.00255685	1	6	94252274	94252330	56
MYSERV6-int	0	-3.14904	-8.87066	-1	2.59222	0.00695566	0.00255731	1	3	103296351	103296663	312
B1_Mus2	SINE/Alu	-4.09466	-17.085	-1	2.59101	-0.276208	0.0025644	1	9	110061229	110061375	146
B1_Mm	SINE/Alu	-5.55343	-46.9623	-1	2.58328	-0.619103	0.00261049	1	7	127524696	127524842	146
B1_Mm	SINE/Alu	-2.91238	-7.52857	-1	2.58269	1.34107	0.00261401	1	5	142900420	142900565	145
ID_B1	SINE/B4	-2.91273	-7.53042	-1	2.58124	-0.210296	0.00262279	1	18	79011053	79011178	125
B1_Mus1	SINE/Alu	-2.67569	-6.38946	-1	2.5794	1.95138	0.00263388	1	15	53315134	53315280	146
ORR1E	LTR/ERVL-MaLR	-5.3961	-42.1101	-1	2.57878	-0.736682	0.00263769	1	1	88217530	88217881	351
B2_Mm2	SINE/B2	-5.3961	-42.1101	-1	2.57878	-0.736682	0.00263769	1	5	66382657	66382848	191
B3	SINE/B2	-5.3961	-42.1101	-1	2.57878	-0.736682	0.00263769	1	2	18079022	18079227	205
B2_Mm2	SINE/B2	-2.95798	-7.77035	-1	2.57663	0.152253	0.00265076	1	12	99271512	99271698	186
RSINE1	SINE/B4	-3.18667	-9.10506	-1	2.57659	0.0662879	0.00265099	1	6	116133248	116133361	113
(GAAAA)n	Simple_repeat	-3.04064	-8.22856	-1	2.5758	0.52431	0.00265586	1	16	24786402	24786459	57
B4	SINE/B4	-3.67344	-12.759	-1	2.56948	0.768185	0.00269475	1	5	130928501	130928800	299
B1_Mus2	SINE/Alu	-5.44485	-43.5575	-1	2.56919	-0.728468	0.00269657	1	9	46040832	46040972	140
RMER1B	Other	-3.22822	-9.37111	-1	2.56252	-0.343912	0.00273829	1	15	86150950	86151177	227
polypurine	0	-2.98431	-7.91349	-1	2.5604	1.16059	0.00275169	1	1	119848405	119848524	119
(CAAA)n	Simple_repeat	-5.80382	-55.8628	-1	2.56035	-0.390999	0.00275203	1	11	117335579	117335606	27
(GTTTG)n	Simple_repeat	-2.89842	-7.45612	-1	2.55921	-0.251331	0.00275927	1	15	53178645	53178694	49
AT_rich	Low_complexity	-2.55652	-5.88288	-1	2.54931	-0.0113814	0.00282288	1	13	23754236	23754304	68
B1_Mm	SINE/Alu	-5.07512	-33.7104	-1	2.54551	-0.99943	0.00284767	1	4	135857733	135857860	127
(GA)n	Simple_repeat	-5.5616	-47.2289	-1	2.54542	-0.588075	0.00284826	1	13	104320933	104321010	77
B1_Mus2	SINE/Alu	-3.80318	-13.9595	-1	2.54421	0.15614	0.00285619	1	9	107805945	107806091	146
(TG)n	Simple_repeat	-3.49913	-11.3069	-1	2.5406	-0.0848765	0.00288004	1	17	75246070	75246098	28
B3A	SINE/B2	-5.56861	-47.4589	-1	2.53982	-0.587175	0.00288522	1	6	30234183	30234294	111
B2_Mm2	SINE/B2	-2.26951	-4.8216	-1	2.53903	-0.0051556	0.00289047	1	15	98534598	98534763	165
B1_Mus1	SINE/Alu	-5.62074	-49.2054	-1	2.53467	-0.551024	0.00291964	1	10	9558327	9558474	147
B1_Mus1	SINE/Alu	-3.76005	-13.5484	-1	2.53421	-0.557701	0.00292276	1	2	163621387	163621534	147
L3	LINE/CR1	-3.01543	-8.086	-1	2.53351	0.226726	0.00292743	1	6	87161820	87161945	125
(A)n	Simple_repeat	-3.0935	-8.53566	-1	2.53244	-0.466393	0.0029347	1	15	40844193	40844218	25
L1Md_F2	LINE	-3.82424	-14.1648	-1	2.53069	-0.492974	0.00294649	1	4	130696689	130697332	643
L1_Mur1	LINE	-3.0478	-8.2695	-1	2.52956	-0.0836803	0.00295423	1	3	152612929	152613415	486
B4	SINE/B4	-3.37491	-10.3741	-1	2.52908	0.210093	0.00295747	1	13	45656817	45657001	184
B1F2	SINE/Alu	-2.38637	-5.22839	-1	2.5279	3.11819	0.00296551	1	1	163304609	163304750	141
B3A	SINE/B2	-2.58438	-5.9976	-1	2.5272	-0.164912	0.00297032	1	10	21317885	21318058	173
B3A	SINE/B2	-4.01446	-16.1612	-1	2.5208	-0.335502	0.00301441	1	7	16035702	16035792	90
MLT1A0	LTR/ERVL-MaLR	-5.1874	-36.4388	-1	2.51709	-0.906502	0.00304023	1	1	91256199	91256277	78
(TTTC)n	Simple_repeat	-3.08702	-8.49737	-1	2.51687	-0.0202104	0.0030418	1	2	128423796	128423816	20
RSINE1	SINE/B4	-5.08475	-33.9362	-1	2.51663	-0.997513	0.00304348	1	6	131340709	131340809	100
HAL1	LINE/L1	-2.38041	-5.20685	-1	2.51181	2.32575	0.00307747	1	6	119029111	119029654	543
B1_Mus1	SINE/Alu	-2.844	-7.1801	-1	2.50338	0.33149	0.00313775	1	3	69026255	69026374	119
ORR1F	LTR/ERVL-MaLR	-3.88414	-14.7653	-1	2.5029	-0.431961	0.00314121	1	3	56129103	56129313	210
B2_Mm2	SINE/B2	-5.15387	-35.6015	-1	2.50286	-0.949175	0.00314153	1	15	73418332	73418503	171
B2_Mm2	SINE/B2	-5.15387	-35.6015	-1	2.50286	-0.949175	0.00314153	1	16	35990682	35990859	177
L1ME2	LINE	-5.15387	-35.6015	-1	2.50286	-0.949175	0.00314153	1	7	16007256	16007584	328
B4	SINE/B4	-4.08833	-17.0102	-1	2.501	-0.256004	0.00315503	1	2	4399245	4399384	139
L1MB7	LINE	-4.08506	-16.9717	-1	2.50072	-0.255863	0.00315706	1	1	135639920	135640236	316
T-rich	Simple_repeat	-2.85532	-7.23665	-1	2.4993	1.39919	0.00316738	1	15	53315076	53315131	55
AT_rich	Low_complexity	-3.88972	-14.8226	-1	2.49663	-0.431072	0.00318691	1	3	53103176	53103196	20
(A)n	Simple_repeat	-3.03887	-8.21849	-1	2.49327	0.534385	0.00321168	1	6	91243956	91243976	20
PB1D9	SINE/Alu	-3.60242	-12.1461	-1	2.49219	0.725031	0.00321963	1	15	27976876	27976976	100
B4A	SINE/B4	-3.0302	-8.16924	-1	2.49218	0.255186	0.00321973	1	7	29323198	29323404	206
L1MA4	LINE	-3.41342	-10.6547	-1	2.49184	-0.183345	0.00322224	1	15	95840803	95841092	289
Lx9	LINE	-3.73423	-13.3081	-1	2.49178	-0.562977	0.00322272	1	15	82872329	82872455	126
B2_Mm2	SINE/B2	-5.2582	-38.2715	-1	2.49095	-0.859863	0.00322884	1	5	66319090	66319275	185
(T)n	Simple_repeat	-4.09632	-17.1047	-1	2.49093	-0.254138	0.00322899	1	13	41322083	41322105	22
RSINE1	SINE/B4	-3.09348	-8.53551	-1	2.47376	-0.468095	0.00335926	1	7	90160235	90160315	80
L2	LINE/L2	-2.79237	-6.92767	-1	2.47265	0.691843	0.00336785	1	19	31215182	31215385	203
RSINE1	SINE/B4	-5.45443	-43.8477	-1	2.47247	-0.69503	0.00336924	1	11	85636129	85636262	133
PB1D11	SINE/Alu	-3.78448	-13.7798	-1	2.47101	-0.527027	0.00338054	1	11	106138204	106138303	99
MER20	DNA/hAT-Charlie	-2.85059	-7.21293	-1	2.46992	0.901499	0.00338904	1	8	64170682	64170836	154
T-rich	Simple_repeat	-3.42909	-10.771	-1	2.46956	-0.825604	0.00339185	1	3	27415083	27415151	68
RLTR22_Mur	LTR/ERVK	-2.43599	-5.41136	-1	2.46954	-0.294695	0.00339204	1	16	38092632	38092754	122
B2_Mm1a	SINE/B2	-3.03405	-8.19106	-1	2.46719	-0.526219	0.00341047	1	12	69201496	69201675	179
B4A	SINE/B4	-3.07116	-8.40448	-1	2.46431	0.767784	0.00343312	1	17	46599929	46600189	260
Lx8	LINE	-2.507	-5.68438	-1	2.45893	-0.220542	0.00347594	1	7	134073906	134074350	444
ID_B1	SINE/B4	-2.92399	-7.58945	-1	2.45257	0.160968	0.00352717	1	12	51883349	51883476	127
B1_Mur2	SINE/Alu	-3.72526	-13.2256	-1	2.45242	-0.563885	0.00352843	1	14	34728066	34728202	136
(T)n	Simple_repeat	-3.01265	-8.07044	-1	2.45036	0.221549	0.00354519	1	3	27585179	27585219	40
B1_Mus1	SINE/Alu	-5.50726	-45.4832	-1	2.4502	-0.62529	0.00354652	1	2	125454533	125454679	146
B1_Mus2	SINE/Alu	-5.50726	-45.4832	-1	2.4502	-0.62529	0.00354652	1	4	149359932	149360077	145
MTEa	LTR/ERVL-MaLR	-2.87883	-7.35556	-1	2.44841	0.577125	0.00356118	1	9	70255405	70255726	321
ID_B1	SINE/B4	-2.19466	-4.57781	-1	2.4467	1.41546	0.00357523	1	17	12756594	12756781	187
B3	SINE/B2	-3.52961	-11.5483	-1	2.44447	-0.746006	0.0035936	1	2	130946970	130947173	203
Lx7	LINE	-3.97254	-15.6983	-1	2.44087	-0.366231	0.0036235	1	8	36597642	36597765	123
B4	SINE/B4	-3.9352	-15.2972	-1	2.43903	-0.374004	0.00363886	1	4	123519389	123519483	94
Lx4A	LINE	-4.94736	-30.8534	-1	2.43774	-1.09645	0.00364974	1	3	141585376	141586420	1044
B3	SINE/B2	-3.54402	-11.6642	-1	2.43638	-0.709668	0.0036612	1	15	81397992	81398190	198
B1_Mus2	SINE/Alu	-2.9608	-7.78553	-1	2.43573	0.453057	0.00366664	1	5	66512968	66513104	136
RMER19B	LTR/ERVK	-3.44055	-10.857	-1	2.43365	0.268197	0.00368424	1	4	54963289	54964144	855
Lx2	LINE	-2.3362	-5.0497	-1	2.43067	0.4511	0.00370964	1	9	56390163	56390565	402
RMER6A	LTR/ERVK	-3.34885	-10.1883	-1	2.42958	-0.872879	0.00371892	1	15	40686307	40686923	616
MTC	LTR/ERVL-MaLR	-2.67371	-6.38069	-1	2.4295	0.404425	0.00371963	1	2	3728587	3728856	269
B1_Mur4	SINE/Alu	-2.91117	-7.52228	-1	2.42823	0.378666	0.00373055	1	9	62775282	62775424	142
PB1D9	SINE/Alu	-2.7263	-6.61758	-1	2.42819	0.466647	0.00373086	1	5	118653348	118653487	139
B1_Mus1	SINE/Alu	-4.13647	-17.5874	-1	2.4276	-0.205272	0.00373596	1	3	28376063	28376210	147
(T)n	Simple_repeat	-4.13287	-17.5436	-1	2.4273	-0.205133	0.00373848	1	19	31424889	31424929	40
AT_rich	Low_complexity	-3.34134	-10.1355	-1	2.42703	-0.87171	0.00374088	1	18	61560693	61560717	24
B3A	SINE/B2	-4.02519	-16.2818	-1	2.42458	-0.283655	0.00376198	1	14	46962387	46962577	190
MIRb	SINE/MIR	-2.72531	-6.61302	-1	2.42373	1.0762	0.00376937	1	6	118998550	118998697	147
(T)n	Simple_repeat	-3.26559	-9.61705	-1	2.42095	0.132882	0.00379358	1	18	78845394	78845423	29
PB1D9	SINE/Alu	-2.29917	-4.92174	-1	2.41755	0.0798676	0.00382338	1	19	3510956	3511057	101
B3	SINE/B2	-2.20806	-4.62055	-1	2.41555	0.160369	0.00384104	1	13	53270182	53270385	203
MIR3	SINE/MIR	-2.61233	-6.1149	-1	2.41403	-0.121969	0.00385449	1	3	87096684	87096831	147
(TC)n	Simple_repeat	-3.62742	-12.3584	-1	2.41188	-0.638104	0.00387368	1	19	31127559	31127585	26
A-rich	Simple_repeat	-3.41948	-10.6996	-1	2.41144	-0.162064	0.0038776	1	15	40972332	40972374	42
(TG)n	Simple_repeat	-4.84203	-28.681	-1	2.40676	-1.15431	0.00391962	1	7	111537311	111537489	178
L1Md_F2	LINE	-4.84203	-28.681	-1	2.40676	-1.15431	0.00391962	1	9	37509925	37510285	360
Lx7	LINE	-3.07131	-8.40534	-1	2.40628	-0.473455	0.00392395	1	11	104344860	104345097	237
MER21B	LTR/ERVL	-2.54075	-5.81893	-1	2.40515	0.787015	0.00393411	1	1	167266875	167267098	223
MIRc	SINE/MIR	-4.86295	-29.1	-1	2.4008	-1.14828	0.00397374	1	4	136747263	136747393	130
MTD	LTR/ERVL-MaLR	-2.91423	-7.53824	-1	2.39996	-0.628514	0.00398145	1	10	12730724	12731059	335
RMER17D2	LTR/ERVK	-3.00652	-8.03624	-1	2.39995	-0.095016	0.00398154	1	18	5668284	5668743	459
AT_rich	Low_complexity	-4.99049	-31.7897	-1	2.39994	-1.05174	0.0039816	1	14	67851827	67851847	20
(A)n	Simple_repeat	-4.99049	-31.7897	-1	2.39994	-1.05174	0.0039816	1	5	86037111	86037135	24
L1MB3	LINE	-3.12575	-8.72862	-1	2.3988	0.00255397	0.00399206	1	7	97148445	97148897	452
ORR1D1	LTR/ERVL-MaLR	-3.37777	-10.3946	-1	2.39601	-0.865046	0.00401782	1	6	28769954	28770099	145
B4	SINE/B4	-2.99391	-7.96628	-1	2.39541	-0.0941456	0.00402341	1	7	44982201	44982377	176
(CATG)n	Simple_repeat	-4.74898	-26.8898	-1	2.39539	-1.20674	0.00402353	1	5	143271286	143271465	179
B1_Mur1	SINE/Alu	-4.74898	-26.8898	-1	2.39539	-1.20674	0.00402353	1	1	193108008	193108147	139
B3	SINE/B2	-4.74898	-26.8898	-1	2.39539	-1.20674	0.00402353	1	10	77316655	77316840	185
B4A	SINE/B4	-4.74898	-26.8898	-1	2.39539	-1.20674	0.00402353	1	3	103327576	103327645	69
IMPB_1	Satellite	-5.10674	-34.4573	-1	2.39528	-0.955861	0.00402461	1	X	162104443	162104650	207
Lx9	LINE	-5.10674	-34.4573	-1	2.39528	-0.955861	0.00402461	1	6	17875080	17875438	358
RLTR17B_Mm	LTR/ERVK	-3.66826	-12.7132	-1	2.38728	-0.599029	0.00409941	1	5	113094706	113094790	84
(T)n	Simple_repeat	-3.66826	-12.7132	-1	2.38728	-0.599029	0.00409941	1	2	60880727	60880763	36
B1_Mus1	SINE/Alu	-3.3188	-9.97837	-1	2.38606	0.188622	0.00411096	1	6	72892479	72892590	111
B2_Mm2	SINE/B2	-5.11247	-34.5944	-1	2.38494	-0.954911	0.00412155	1	11	77296655	77296850	195
T-rich	Simple_repeat	-2.99301	-7.96131	-1	2.37964	-0.535792	0.00417218	1	5	123633542	123633582	40
Lx7	LINE	-2.8429	-7.17458	-1	2.37955	-0.672481	0.00417302	1	19	32783492	32783909	417
B1_Mur4	SINE/Alu	-3.33708	-10.1056	-1	2.37881	-0.237424	0.00418011	1	10	83011565	83011714	149
B2_Mm2	SINE/B2	-2.45013	-5.46466	-1	2.37867	-0.269404	0.00418146	1	5	90317563	90317751	188
(A)n	Simple_repeat	-3.0365	-8.20498	-1	2.37629	0.516829	0.00420448	1	13	16015533	16015564	31
RSINE1	SINE/B4	-2.3547	-5.11489	-1	2.37543	0.957185	0.00421276	1	19	40444789	40444947	158
(T)n	Simple_repeat	-5.33165	-40.2704	-1	2.36793	-0.777839	0.0042862	1	9	63675256	63675294	38
B3	SINE/B2	-3.32324	-10.0091	-1	2.36718	0.202579	0.00429355	1	15	64344086	64344275	189
B3A	SINE/B2	-3.88458	-14.7698	-1	2.36623	-0.430037	0.004303	1	6	66929456	66929551	95
B1_Mm	SINE/Alu	-2.90773	-7.50438	-1	2.36189	-0.164755	0.00434625	1	4	83458797	83458943	146
ID_B1	SINE/B4	-2.71576	-6.56941	-1	2.36134	0.78806	0.00435166	1	12	84842599	84842711	112
L1ME1	LINE	-3.32527	-10.0232	-1	2.36108	-0.906256	0.00435428	1	3	138799127	138799505	378
MER21B	LTR/ERVL	-4.87255	-29.2943	-1	2.36064	-1.14631	0.00435875	1	7	67352244	67352652	408
(CA)n	Simple_repeat	-2.43705	-5.41533	-1	2.35986	-0.290481	0.00436655	1	4	65127706	65127750	44
B1_Mur4	SINE/Alu	-4.07231	-16.8224	-1	2.35779	-0.231722	0.00438746	1	1	89500464	89500601	137
PB1D9	SINE/Alu	-2.43265	-5.39885	-1	2.3572	0.704335	0.0043934	1	2	156164000	156164105	105
(T)n	Simple_repeat	-3.96356	-15.6009	-1	2.35554	-0.343952	0.00441025	1	X	52130943	52130964	21
RSINE1	SINE/B4	-5.19909	-36.7352	-1	2.35497	-0.867344	0.004416	1	17	46594009	46594126	117
L1VL4	LINE	-5.19909	-36.7352	-1	2.35497	-0.867344	0.004416	1	1	10658824	10659633	809
MIRc	SINE/MIR	-5.39149	-41.9759	-1	2.35434	-0.703157	0.00442239	1	19	42029638	42029709	71
B1_Mur2	SINE/Alu	-5.17941	-36.2376	-1	2.35306	-0.905558	0.00443546	1	4	155945368	155945496	128
B4	SINE/B4	-3.14277	-8.83217	-1	2.35145	0.0209685	0.00445198	1	10	68149066	68149175	109
B1_Mm	SINE/Alu	-2.94092	-7.67899	-1	2.35039	-0.573645	0.00446283	1	5	110669754	110669899	145
B1_Mur4	SINE/Alu	-5.45062	-43.7319	-1	2.3496	-0.663628	0.00447097	1	4	53149519	53149648	129
Lx2	LINE	-5.45062	-43.7319	-1	2.3496	-0.663628	0.00447097	1	4	36856519	36857524	1005
B4	SINE/B4	-5.39893	-42.1928	-1	2.34862	-0.702243	0.0044811	1	12	5192872	5193189	317
L1_Mus3	LINE	-5.39893	-42.1928	-1	2.34862	-0.702243	0.0044811	1	17	55691921	55692613	692
B2_Mm2	SINE/B2	-2.46216	-5.51039	-1	2.34628	-0.268133	0.0045053	1	1	176785490	176785680	190
MLTR18D_MM	LTR/ERVK	-4.74789	-26.8693	-1	2.34558	-1.20773	0.00451251	1	18	35124617	35124891	274
LSU-rRNA_Hsa	rRNA	-5.4579	-43.9534	-1	2.34419	-0.662719	0.00452703	1	10	42856457	42856809	352
RMER5	LTR/ERV1	-2.81168	-7.02104	-1	2.34311	0.060017	0.00453829	1	16	96073927	96074074	147
L2a	LINE	-2.3532	-5.10957	-1	2.3421	1.89014	0.00454879	1	11	35383553	35383607	54
L1Md_F2	LINE	-3.59964	-12.1227	-1	2.34093	-0.672141	0.00456111	1	2	16788840	16791246	2406
B1F1	SINE/Alu	-5.26806	-38.5341	-1	2.34074	-0.822286	0.00456308	1	4	84513513	84513564	51
PB1D9	SINE/Alu	-5.26806	-38.5341	-1	2.34074	-0.822286	0.00456308	1	17	10310076	10310187	111
RSINE1	SINE/B4	-5.26806	-38.5341	-1	2.34074	-0.822286	0.00456308	1	9	123488098	123488247	149
B4A	SINE/B4	-2.33182	-5.03439	-1	2.34004	-0.140546	0.00457049	1	3	97662902	97663166	264
B1_Mus2	SINE/Alu	-3.41296	-10.6513	-1	2.33998	-0.161925	0.00457107	1	15	93557312	93557436	124
RMER17B	LTR/ERVK	-4.80721	-27.9971	-1	2.33987	-1.16227	0.00457221	1	4	47370597	47370850	253
(GAA)n	Simple_repeat	-4.80721	-27.9971	-1	2.33987	-1.16227	0.00457221	1	7	36702213	36702378	165
B1_Mm	SINE/Alu	-4.80721	-27.9971	-1	2.33987	-1.16227	0.00457221	1	13	109828587	109828733	146
B3A	SINE/B2	-4.80721	-27.9971	-1	2.33987	-1.16227	0.00457221	1	6	141417804	141417958	154
L1MD1	LINE	-4.80721	-27.9971	-1	2.33987	-1.16227	0.00457221	1	X	75857723	75858029	306
B1_Mur4	SINE/Alu	-5.25101	-38.0812	-1	2.33893	-0.858923	0.00458218	1	13	85269748	85269889	141
B4A	SINE/B4	-5.20519	-36.8909	-1	2.33521	-1.05454	0.00462163	1	7	132879936	132880205	269
RLTR26_Mus	LTR/ERVK	-3.24642	-9.49006	-1	2.33201	-0.295164	0.00465571	1	15	95819421	95819582	161
A-rich	Simple_repeat	-3.24642	-9.49006	-1	2.33201	-0.295164	0.00465571	1	3	98109942	98109984	42
PB1D7	SINE/Alu	-2.18829	-4.55765	-1	2.33021	0.933827	0.00467506	1	11	32409363	32409494	131
B2_Mm1t	SINE/B2	-3.47783	-11.1412	-1	2.32908	-0.752447	0.00468723	1	2	18127763	18127916	153
(A)n	Simple_repeat	-2.91007	-7.51655	-1	2.32748	0.80094	0.00470462	1	11	35383850	35383874	24
(T)n	Simple_repeat	-3.27009	-9.64705	-1	2.32501	0.162363	0.00473145	1	15	64210512	64210546	34
MTC	LTR/ERVL-MaLR	-5.56137	-47.2216	-1	2.32364	-0.557992	0.00474635	1	13	78019676	78019999	323
B2_Mm2	SINE/B2	-2.47302	-5.55204	-1	2.32292	0.556802	0.00475418	1	16	37782129	37782319	190
B3	SINE/B2	-3.02922	-8.1637	-1	2.3218	0.256908	0.00476648	1	4	129070464	129070649	185
B3A	SINE/B2	-3.49278	-11.2573	-1	2.31906	-0.752491	0.00479665	1	7	112865156	112865311	155
A-rich	Simple_repeat	-3.49278	-11.2573	-1	2.31906	-0.752491	0.00479665	1	14	21214822	21214891	69
RLTR26	LTR/ERVK	-2.95888	-7.77521	-1	2.3189	-0.565305	0.00479844	1	1	44628576	44629073	497
RSINE1	SINE/B4	-3.4822	-11.175	-1	2.31746	-0.75151	0.00481439	1	15	53225917	53226025	108
ORR1E	LTR/ERVL-MaLR	-3.40661	-10.6045	-1	2.31634	1.51687	0.0048268	1	3	27598531	27598619	88
RLTRETN_Mm	LTR/ERVK	-2.51558	-5.71827	-1	2.31206	0.435287	0.00487465	1	2	154812617	154812959	342
B3	SINE/B2	-2.65917	-6.3167	-1	2.31043	0.603875	0.00489293	1	17	88057289	88057463	174
B4	SINE/B4	-2.80078	-6.96815	-1	2.31013	2.07549	0.00489636	1	2	173273009	173273125	116
ID_B1	SINE/B4	-4.76006	-27.097	-1	2.30932	-1.20575	0.00490544	1	1	39538662	39538750	88
B1_Mus2	SINE/Alu	-2.76779	-6.81063	-1	2.30867	1.22958	0.00491279	1	8	36593224	36593339	115
B1_Mus1	SINE/Alu	-2.10801	-4.31098	-1	2.30836	1.29161	0.0049163	1	2	27905040	27905179	139
(A)n	Simple_repeat	-3.57252	-11.897	-1	2.30432	-0.677566	0.00496222	1	6	49081344	49081388	44
B3A	SINE/B2	-2.82098	-7.0664	-1	2.30171	0.0746549	0.00499213	1	11	76271756	76271934	178
B3	SINE/B2	-3.20749	-9.23743	-1	2.29933	-0.324196	0.00501963	1	9	108370065	108370214	149
(A)n	Simple_repeat	-3.93164	-15.2595	-1	2.29854	0.282086	0.00502878	1	12	16980321	16980342	21
(TG)n	Simple_repeat	-3.82031	-14.1263	-1	2.29751	-0.465874	0.00504073	1	6	38435196	38435226	30
Charlie1	DNA/hAT-Charlie	-4.91	-30.0647	-1	2.29547	-1.10531	0.00506442	1	5	24171778	24171934	156
PB1D7	SINE/Alu	-4.91	-30.0647	-1	2.29547	-1.10531	0.00506442	1	11	121287473	121287593	120
RSINE1	SINE/B4	-4.91	-30.0647	-1	2.29547	-1.10531	0.00506442	1	11	79385418	79385568	150
(T)n	Simple_repeat	-4.02757	-16.3087	-1	2.29185	-0.26066	0.00510676	1	19	31505253	31505321	68
B2_Mm2	SINE/B2	-4.94221	-30.7435	-1	2.29105	-1.05856	0.00511626	1	11	76280646	76280836	190
B2_Mm2	SINE/B2	-4.94221	-30.7435	-1	2.29105	-1.05856	0.00511626	1	2	37805631	37805817	186
ID_B1	SINE/B4	-3.39597	-10.5266	-1	2.28786	-0.833186	0.00515397	1	8	25522896	25522979	83
B1_Mur1	SINE/Alu	-3.12911	-8.74894	-1	2.28751	-0.413535	0.00515812	1	4	138001618	138001749	131
RMER5	LTR/ERV1	-2.60365	-6.0782	-1	2.287	-0.460339	0.0051642	1	14	120356399	120356845	446
MT2A	LTR/ERVL	-2.65787	-6.31103	-1	2.286	-0.0527058	0.00517601	1	13	45605081	45605628	547
RSINE1	SINE/B4	-2.64367	-6.24921	-1	2.28552	-0.413678	0.00518175	1	2	84606536	84606682	146
MER20	DNA/hAT-Charlie	-2.41087	-5.31794	-1	2.28512	2.00855	0.00518661	1	2	173272558	173272647	89
RSINE1	SINE/B4	-3.79844	-13.9138	-1	2.28019	-0.471137	0.00524573	1	6	128351788	128351925	137
L1MC1	LINE	-4.79035	-27.672	-1	2.27943	-1.19964	0.00525497	1	7	67327922	67328284	362
B2_Mm2	SINE/B2	-4.94749	-30.8561	-1	2.27915	-1.0576	0.0052583	1	7	109634285	109634476	191
L1_Mus2	LINE	-4.94749	-30.8561	-1	2.27915	-1.0576	0.0052583	1	14	123698663	123699328	665
Lx9	LINE	-4.94749	-30.8561	-1	2.27915	-1.0576	0.0052583	1	13	60636789	60637086	297
Lx4A	LINE	-2.74632	-6.71005	-1	2.27906	0.649703	0.0052595	1	6	101181169	101181477	308
MLT1A1	LTR/ERVL-MaLR	-4.79628	-27.786	-1	2.27776	-1.16324	0.00527517	1	4	83313947	83314084	137
L1Md_F2	LINE	-4.79628	-27.786	-1	2.27776	-1.16324	0.00527517	1	4	87937052	87937755	703
B4A	SINE/B4	-1.93074	-3.8125	-1	2.27417	2.08253	0.00531903	1	16	37815852	37816113	261
PB1D10	SINE/Alu	-4.19867	-18.3622	-1	2.27388	-0.132462	0.00532251	1	5	131289951	131290005	54
B3A	SINE/B2	-5.18158	-36.292	-1	2.27281	-0.86828	0.00533565	1	11	61880108	61880264	156
L3b	LINE	-5.18158	-36.292	-1	2.27281	-0.86828	0.00533565	1	17	66866514	66866589	75
Lx8	LINE	-5.18158	-36.292	-1	2.27281	-0.86828	0.00533565	1	3	30358190	30358451	261
B2_Mm1a	SINE/B2	-3.44686	-10.9046	-1	2.27279	-0.116393	0.00533595	1	7	112477530	112477714	184
MTD	LTR/ERVL-MaLR	-2.13519	-4.39294	-1	2.27234	1.70736	0.00534145	1	14	121112625	121112994	369
URR1B	DNA/hAT-Charlie	-3.3079	-9.90321	-1	2.27211	-0.244143	0.0053443	1	2	128290605	128290696	91
B1_Mur2	SINE/Alu	-3.84256	-14.3459	-1	2.27077	-0.437776	0.00536076	1	10	53342429	53342577	148
B3A	SINE/B2	-3.33722	-10.1066	-1	2.26987	-0.905284	0.00537191	1	11	72613861	72613959	98
B1_Mus1	SINE/Alu	-2.36174	-5.13989	-1	2.26949	1.86036	0.00537665	1	7	112844321	112844470	149
MLT1M	LTR/ERVL-MaLR	-2.25099	-4.76008	-1	2.26542	-0.194132	0.00542724	1	1	91851340	91851683	343
B1_Mus2	SINE/Alu	-5.25126	-38.0878	-1	2.26307	-0.823216	0.00545669	1	11	85636348	85636494	146
L1Md_T	LINE	-2.85479	-7.23398	-1	2.26033	-0.646273	0.00549121	1	X	75722121	75722617	496
PB1D9	SINE/Alu	-5.19623	-36.6623	-1	2.25784	-0.866408	0.00552284	1	8	47818675	47818768	93
RSINE1	SINE/B4	-2.27083	-4.82599	-1	2.25603	0.054032	0.00554586	1	15	53318965	53319070	105
(TTTTC)n	Simple_repeat	-5.02731	-32.6114	-1	2.25539	-1.00618	0.00555407	1	7	73444410	73444458	48
L1_Mus4	LINE	-5.02731	-32.6114	-1	2.25539	-1.00618	0.00555407	1	15	91393075	91393693	618
L1_Mus1	LINE	-2.39497	-5.25965	-1	2.2543	0.186952	0.00556798	1	3	81054656	81055300	644
(GAAAA)n	Simple_repeat	-1.98264	-3.95215	-1	2.25197	1.09251	0.00559795	1	6	38502582	38502629	47
CT-rich	Simple_repeat	-1.93856	-3.83322	-1	2.25123	0.987225	0.00560753	1	6	34657415	34657593	178
B4	SINE/B4	-5.26568	-38.4706	-1	2.24929	-0.821355	0.00563261	1	18	21156257	21156561	304
RSINE1	SINE/B4	-3.57181	-11.8911	-1	2.24803	-0.676489	0.00564892	1	16	87701989	87702110	121
B2_Mm1t	SINE/B2	-5.04986	-33.1253	-1	2.24797	-0.962529	0.00564979	1	18	6495152	6495342	190
B2_Mm2	SINE/B2	-5.04986	-33.1253	-1	2.24797	-0.962529	0.00564979	1	15	41080565	41080749	184
ID_B1	SINE/B4	-5.04986	-33.1253	-1	2.24797	-0.962529	0.00564979	1	6	71497122	71497358	236
L1M3	LINE	-5.04986	-33.1253	-1	2.24797	-0.962529	0.00564979	1	4	32270769	32271104	335
B1_Mus1	SINE/Alu	-5.32962	-40.2138	-1	2.24775	-0.743952	0.00565264	1	10	61450739	61450883	144
(TTTTC)n	Simple_repeat	-2.88118	-7.36751	-1	2.24768	-0.612468	0.00565357	1	6	99006664	99006695	31
(T)n	Simple_repeat	-2.3763	-5.19203	-1	2.24692	0.805533	0.00566344	1	1	163254515	163254540	25
B3	SINE/B2	-3.23596	-9.42154	-1	2.24633	-0.928682	0.00567112	1	5	130205044	130205217	173
(A)n	Simple_repeat	-5.27252	-38.6533	-1	2.24603	-0.785174	0.00567504	1	2	109723263	109723290	27
(A)n	Simple_repeat	-5.27252	-38.6533	-1	2.24603	-0.785174	0.00567504	1	5	76994051	76994074	23
B1_Mur2	SINE/Alu	-5.27252	-38.6533	-1	2.24603	-0.785174	0.00567504	1	1	38084025	38084158	133
B1_Mus2	SINE/Alu	-5.27252	-38.6533	-1	2.24603	-0.785174	0.00567504	1	4	84535019	84535163	144
ID4	SINE/ID	-5.27252	-38.6533	-1	2.24603	-0.785174	0.00567504	1	8	31850706	31850775	69
B1_Mm	SINE/Alu	-5.03284	-32.7368	-1	2.24505	-1.00523	0.00568787	1	17	88001004	88001154	150
B1_Mur4	SINE/Alu	-5.03284	-32.7368	-1	2.24505	-1.00523	0.00568787	1	8	88307010	88307165	155
PB1D9	SINE/Alu	-5.03284	-32.7368	-1	2.24505	-1.00523	0.00568787	1	16	13821977	13822083	106
A-rich	Simple_repeat	-5.03284	-32.7368	-1	2.24505	-1.00523	0.00568787	1	11	12034258	12034316	58
L1M2	LINE	-3.13339	-8.77497	-1	2.24391	0.0212356	0.00570276	1	8	64061042	64061306	264
(TTTTC)n	Simple_repeat	-2.80105	-6.96945	-1	2.24363	0.493896	0.00570647	1	1	182506975	182507085	110
RSINE1	SINE/B4	-3.63927	-12.4603	-1	2.24346	-0.606209	0.00570877	1	2	34722052	34722195	143
ID_B1	SINE/B4	-3.35289	-10.217	-1	2.24313	-0.841533	0.00571303	1	19	16158577	16158787	210
RSINE1	SINE/B4	-3.35289	-10.217	-1	2.24313	-0.841533	0.00571303	1	17	74685746	74685909	163
L1MDa	LINE	-3.35289	-10.217	-1	2.24313	-0.841533	0.00571303	1	10	58329179	58329415	236
B1_Mus1	SINE/Alu	-4.80411	-27.9371	-1	2.24249	-1.16129	0.00572154	1	1	131489010	131489155	145
PB1D7	SINE/Alu	-4.80411	-27.9371	-1	2.24249	-1.16129	0.00572154	1	10	9672726	9672783	57
B1_Mur1	SINE/Alu	-5.33721	-40.426	-1	2.24214	-0.743034	0.00572611	1	8	73207620	73207630	10
B1_Mus2	SINE/Alu	-5.33721	-40.426	-1	2.24214	-0.743034	0.00572611	1	6	113083051	113083195	144
ORR1D1-int	0	-2.5107	-5.69896	-1	2.24135	-0.198857	0.00573649	1	5	98959755	98960297	542
B1_Mus2	SINE/Alu	-2.72817	-6.62616	-1	2.24099	-0.727072	0.00574135	1	14	120913808	120913945	137
B1_Mus2	SINE/Alu	-3.3512	-10.205	-1	2.24086	-0.212101	0.00574297	1	5	115068522	115068668	146
(CA)n	Simple_repeat	-4.84359	-28.7122	-1	2.23977	-1.15333	0.00575749	1	2	29081467	29081499	32
B3	SINE/B2	-4.84359	-28.7122	-1	2.23977	-1.15333	0.00575749	1	8	84664600	84664753	153
B1_Mm	SINE/Alu	-3.30178	-9.86131	-1	2.23933	-0.239135	0.00576328	1	10	68141800	68141879	79
B1_Mus1	SINE/Alu	-5.50737	-45.4867	-1	2.2368	-0.594198	0.00579689	1	11	35659996	35660143	147
(T)n	Simple_repeat	-5.50737	-45.4867	-1	2.2368	-0.594198	0.00579689	1	10	23163551	23163590	39
B4	SINE/B4	-2.76751	-6.80932	-1	2.23629	-0.278116	0.00580376	1	14	121123522	121123739	217
B1_Mus1	SINE/Alu	-5.15876	-35.7224	-1	2.23577	-0.90839	0.00581072	1	12	31945015	31945155	140
B3A	SINE/B2	-2.75825	-6.76577	-1	2.23248	-0.277352	0.00585496	1	9	37494037	37494225	188
PB1D9	SINE/Alu	-2.91718	-7.55366	-1	2.23126	-0.580887	0.0058714	1	11	70644025	70644141	116
ORR1B2	LTR/ERVL-MaLR	-3.1679	-8.98738	-1	2.23033	-0.380325	0.005884	1	19	60947550	60947847	297
B1_Mur3	SINE/Alu	-3.35711	-10.2469	-1	2.22959	-0.840586	0.00589403	1	13	109787617	109787761	144
B2_Mm2	SINE/B2	-2.69022	-6.45412	-1	2.22864	-0.338549	0.00590687	1	8	109785586	109785776	190
L5	LINE/RTE-X	-5.12657	-34.9341	-1	2.22826	-0.914051	0.00591204	1	10	9377831	9377916	85
ORR1D2	LTR/ERVL-MaLR	-5.12657	-34.9341	-1	2.22826	-0.914051	0.00591204	1	9	117005683	117005843	160
(A)n	Simple_repeat	-5.12657	-34.9341	-1	2.22826	-0.914051	0.00591204	1	17	75263900	75263929	29
B1_Mm	SINE/Alu	-5.12657	-34.9341	-1	2.22826	-0.914051	0.00591204	1	15	53107820	53107966	146
B2_Mm2	SINE/B2	-5.12657	-34.9341	-1	2.22826	-0.914051	0.00591204	1	2	155200727	155200917	190
B1_Mur4	SINE/Alu	-3.69522	-12.953	-1	2.22825	-0.569301	0.00591217	1	X	77581080	77581229	149
Lx9	LINE	-2.32965	-5.02684	-1	2.22684	0.136269	0.0059314	1	5	57859868	57860004	136
RMER19C	LTR/ERVK	-3.67648	-12.7858	-1	2.22662	-0.568207	0.00593448	1	17	50884365	50884927	562
B1F	SINE/Alu	-2.71673	-6.57382	-1	2.22631	0.265858	0.00593865	1	5	131110391	131110540	149
B1_Mus2	SINE/Alu	-2.48286	-5.59006	-1	2.22599	0.873002	0.00594312	1	11	104538523	104538663	140
B1_Mus2	SINE/Alu	-2.43635	-5.41271	-1	2.22517	0.207003	0.00595433	1	11	8465304	8465450	146
T-rich	Simple_repeat	-3.06861	-8.38963	-1	2.22357	-0.444573	0.00597627	1	4	135271800	135271841	41
ORR1F	LTR/ERVL-MaLR	-2.41503	-5.33331	-1	2.22246	1.31901	0.00599151	1	9	117027813	117027911	98
(TTTTTG)n	Simple_repeat	-2.70091	-6.50212	-1	2.22189	0.445343	0.00599942	1	3	144530736	144530764	28
Lx3C	LINE	-2.82791	-7.10047	-1	2.22099	-0.239696	0.00601191	1	9	81959652	81961349	1697
MTC	LTR/ERVL-MaLR	-3.97479	-15.7229	-1	2.22077	-0.318798	0.00601488	1	15	27469852	27470095	243
AT_rich	Low_complexity	-5.07374	-33.6781	-1	2.21972	-1.11807	0.00602949	1	16	49908021	49908049	28
B1_Mur1	SINE/Alu	-2.34327	-5.07452	-1	2.21864	0.315214	0.00604454	1	13	63292347	63292470	123
L1_Mur2	LINE	-3.44797	-10.9129	-1	2.21684	-0.759896	0.00606966	1	11	75022682	75022959	277
B1_Mus2	SINE/Alu	-3.32876	-10.0475	-1	2.21595	-0.194426	0.0060821	1	2	59707250	59707386	136
ID_B1	SINE/B4	-3.43577	-10.8211	-1	2.21532	-0.758918	0.00609084	1	6	127473095	127473324	229
B1_Mur3	SINE/Alu	-3.19833	-9.17897	-1	2.21447	-0.964904	0.00610288	1	17	33654836	33654933	97
polypyrimidine	0	-2.05868	-4.16605	-1	2.21371	0.209382	0.00611345	1	7	84084316	84084364	48
ID_B1	SINE/B4	-3.19166	-9.13663	-1	2.21234	-0.963877	0.00613286	1	9	117014666	117014774	108
B1_Mus2	SINE/Alu	-3.23032	-9.38478	-1	2.21069	-0.929644	0.00615622	1	12	85114416	85114562	146
MTC	LTR/ERVL-MaLR	-4.90673	-29.9967	-1	2.21007	-1.10434	0.00616502	1	16	35559535	35559649	114
RMER6A	LTR/ERVK	-3.29576	-9.82025	-1	2.20887	-0.244867	0.00618195	1	16	13851801	13852120	319
B1_Mur3	SINE/Alu	-3.29576	-9.82025	-1	2.20887	-0.244867	0.00618195	1	1	167250275	167250407	132
MER20	DNA/hAT-Charlie	-2.94598	-7.70601	-1	2.20876	0.476046	0.00618357	1	6	94257725	94257930	205
B2_Mm2	SINE/B2	-3.27715	-9.6944	-1	2.20876	0.159807	0.00618364	1	15	62209676	62209856	180
B1_Mus2	SINE/Alu	-3.42257	-10.7225	-1	2.20538	-0.796715	0.00623186	1	1	23287529	23287675	146
B2_Mm1t	SINE/B2	-2.319	-4.98985	-1	2.20508	-0.126812	0.00623615	1	7	112065821	112066008	187
RSINE1	SINE/B4	-3.31827	-9.97468	-1	2.20504	-0.880528	0.00623681	1	12	51678891	51678995	104
(TCTG)n	Simple_repeat	-3.31827	-9.97468	-1	2.20504	-0.880528	0.00623681	1	5	48072208	48072246	38
Lx2B2	LINE	-3.31714	-9.96684	-1	2.20473	-0.880367	0.00624116	1	18	68196251	68196487	236
L1VL2	LINE	-2.64798	-6.26789	-1	2.20469	1.11824	0.00624179	1	2	112176895	112177592	697
MER44C	DNA/TcMar-Tigger	-2.96037	-7.78322	-1	2.20461	1.02114	0.006243	1	5	147499286	147499482	196
L1MB8	LINE	-3.22806	-9.37005	-1	2.20349	-0.302006	0.00625911	1	18	56876923	56877171	248
(A)n	Simple_repeat	-2.38127	-5.20995	-1	2.20144	1.29189	0.00628875	1	5	93096002	93096055	53
(T)n	Simple_repeat	-2.66009	-6.32074	-1	2.19927	0.605483	0.00632019	1	X	52139006	52139061	55
MTD	LTR/ERVL-MaLR	-2.49265	-5.62811	-1	2.19897	0.443518	0.00632463	1	9	116897452	116897811	359
Lx2B	LINE	-3.26333	-9.60197	-1	2.19862	-0.273611	0.00632967	1	4	116382307	116382557	250
B1_Mus1	SINE/Alu	-2.33226	-5.03595	-1	2.19563	-0.0850707	0.0063734	1	19	42118390	42118535	145
B1_Mus1	SINE/Alu	-3.4717	-11.094	-1	2.19354	-0.092039	0.00640407	1	12	16983798	16983933	135
RSINE1	SINE/B4	-2.36851	-5.16407	-1	2.19282	-0.0813684	0.00641478	1	X	96138538	96138643	105
L1_Mus3	LINE	-2.56585	-5.92104	-1	2.19281	-0.455606	0.00641486	1	15	43487950	43490265	2315
B1_Mm	SINE/Alu	-2.20793	-4.62012	-1	2.19255	0.00345616	0.00641875	1	13	43399193	43399338	145
B2_Mm1t	SINE/B2	-3.41689	-10.6804	-1	2.19198	-0.794785	0.0064271	1	1	134572469	134572627	158
A-rich	Simple_repeat	-3.21376	-9.27764	-1	2.18933	0.474138	0.00646652	1	14	121086475	121086525	50
Lx	LINE	-2.82144	-7.0687	-1	2.18655	-0.225617	0.00650802	1	11	16790645	16791024	379
B3A	SINE/B2	-2.62566	-6.17168	-1	2.18589	-0.395726	0.00651786	1	10	117097733	117097881	148
L3	LINE/CR1	-2.31441	-4.974	-1	2.18414	1.60935	0.00654425	1	7	112853274	112853334	60
ID	0	-2.45484	-5.48251	-1	2.1826	1.19891	0.00656743	1	15	93530767	93530834	67
ID_B1	SINE/B4	-2.54523	-5.83703	-1	2.18251	0.329443	0.00656892	1	12	101854858	101855080	222
A-rich	Simple_repeat	-2.83793	-7.14993	-1	2.18249	-0.198635	0.00656915	1	4	137563502	137563551	49
B1_Mus2	SINE/Alu	-2.89041	-7.41483	-1	2.18173	-0.152109	0.0065807	1	10	23317656	23317802	146
(TTTTG)n	Simple_repeat	-2.93329	-7.63848	-1	2.18167	-0.124407	0.00658165	1	9	116921905	116921961	56
(A)n	Simple_repeat	-2.7081	-6.53462	-1	2.18058	0.47437	0.00659809	1	8	44986563	44986602	39
B2_Mm2	SINE/B2	-2.85288	-7.22441	-1	2.18026	-0.198517	0.00660294	1	8	122942215	122942336	121
B1_Mus2	SINE/Alu	-2.69014	-6.45375	-1	2.17901	-0.016285	0.00662205	1	17	69269455	69269601	146
(TTTC)n	Simple_repeat	-2.49974	-5.65582	-1	2.17761	0.450838	0.00664345	1	9	49535641	49535810	169
L1Md_F2	LINE	-2.70705	-6.52987	-1	2.17631	-0.756882	0.00666326	1	1	162050612	162051540	928
B1_Mus1	SINE/Alu	-2.15799	-4.46293	-1	2.17407	0.611026	0.00669781	1	2	156169296	156169431	135
B1_Mus2	SINE/Alu	-2.50972	-5.69508	-1	2.1737	0.611628	0.00670347	1	3	138959900	138960048	148
(A)n	Simple_repeat	-2.46939	-5.53808	-1	2.17274	0.244492	0.00671826	1	16	24531013	24531034	21
L1_Mus3	LINE	-3.30333	-9.87194	-1	2.17143	-0.880318	0.00673853	1	2	13583342	13583975	633
ID_B1	SINE/B4	-2.53425	-5.79275	-1	2.1713	0.108509	0.00674056	1	7	109557611	109557719	108
L1_Mus3	LINE	-3.0002	-8.00111	-1	2.17023	0.483888	0.00675729	1	5	81080112	81080335	223
B4	SINE/B4	-2.77481	-6.84388	-1	2.1702	-0.276496	0.00675777	1	2	153775337	153775634	297
(GAAA)n	Simple_repeat	-1.92682	-3.80217	-1	2.16986	1.45146	0.00676297	1	14	20948229	20948281	52
MTEa	LTR/ERVL-MaLR	-1.92696	-3.80254	-1	2.16971	1.60348	0.00676534	1	7	84057034	84057276	242
RMER13B	LTR/ERVK	-4.71895	-26.3357	-1	2.16932	-1.21481	0.00677148	1	5	81096467	81097371	904
ID_B1	SINE/B4	-4.71895	-26.3357	-1	2.16932	-1.21481	0.00677148	1	7	126567519	126567635	116
MER117	DNA/hAT-Charlie	-2.79987	-6.96377	-1	2.16865	-0.684516	0.00678191	1	11	35440952	35441113	161
ORR1E	LTR/ERVL-MaLR	-2.77862	-6.86198	-1	2.16852	-0.710908	0.00678396	1	17	69234301	69234568	267
PB1D9	SINE/Alu	-3.10654	-8.61312	-1	2.16788	-0.01895	0.00679386	1	13	107815474	107815593	119
(T)n	Simple_repeat	-3.33509	-10.0916	-1	2.16675	0.235122	0.00681162	1	15	50725601	50725639	38
B1_Mur1	SINE/Alu	-3.35935	-10.2628	-1	2.16532	-0.190407	0.00683411	1	13	112839822	112839905	83
(CA)n	Simple_repeat	-3.07603	-8.43291	-1	2.1646	-0.463754	0.00684537	1	3	30362155	30362335	180
RLTR11A	LTR/ERVK	-2.73643	-6.66418	-1	2.16218	0.488834	0.00688364	1	5	131036663	131036980	317
B1_Mus2	SINE/Alu	-3.30675	-9.89537	-1	2.16163	-0.243277	0.00689238	1	12	104257290	104257428	138
B3A	SINE/B2	-3.44886	-10.9197	-1	2.1579	-0.758962	0.00695187	1	12	51922971	51923137	166
ID2	SINE/ID	-2.89852	-7.45663	-1	2.15765	-0.691484	0.00695591	1	9	62757204	62757285	81
MTC	LTR/ERVL-MaLR	-2.93546	-7.65001	-1	2.15745	0.189848	0.00695902	1	9	56381842	56382165	323
(CA)n	Simple_repeat	-2.88665	-7.39552	-1	2.15585	0.416669	0.0069848	1	11	76270541	76270640	99
MER63B	DNA/hAT-Blackjack	-2.04677	-4.13181	-1	2.15492	1.13628	0.00699966	1	6	34607573	34607809	236
L1Md_F2	LINE	-2.56853	-5.93206	-1	2.15487	-0.454692	0.00700053	1	5	29648877	29649132	255
MIRc	SINE/MIR	-2.77678	-6.85323	-1	2.15448	0.303355	0.00700681	1	14	25600518	25600636	118
(T)n	Simple_repeat	-2.55196	-5.86431	-1	2.15442	0.343382	0.00700779	1	6	34751523	34751575	52
B1_Mus1	SINE/Alu	-3.50311	-11.3381	-1	2.15336	-0.719066	0.0070249	1	5	111173903	111174053	150
B1_Mus1	SINE/Alu	-2.25417	-4.77059	-1	2.15323	3.83678	0.00702707	1	6	34601336	34601483	147
B2_Mm1a	SINE/B2	-2.02836	-4.07941	-1	2.15282	0.203588	0.00703369	1	10	128447371	128447548	177
URR1A	DNA/hAT-Charlie	-4.72283	-26.4067	-1	2.15162	-1.21382	0.00705309	1	7	131348192	131348348	156
B1_Mur3	SINE/Alu	-4.72283	-26.4067	-1	2.15162	-1.21382	0.00705309	1	16	38205738	38205861	123
B2_Mm2	SINE/B2	-4.72283	-26.4067	-1	2.15162	-1.21382	0.00705309	1	6	82755260	82755422	162
PB1D9	SINE/Alu	-3.8885	-14.81	-1	2.14995	-0.379718	0.00708034	1	17	30013193	30013314	121
B3	SINE/B2	-1.98352	-3.95458	-1	2.14872	2.05645	0.00710029	1	9	67034803	67034894	91
B1_Mur4	SINE/Alu	-3.58023	-11.9607	-1	2.1484	-0.645454	0.00710562	1	4	141150469	141150616	147
B1F1	SINE/Alu	-2.91197	-7.52645	-1	2.14759	0.432046	0.00711891	1	1	134802571	134802715	144
Lx3B	LINE	-3.56221	-11.8122	-1	2.14677	-0.644346	0.0071323	1	12	64999421	65000006	585
B2_Mm2	SINE/B2	-4.81908	-28.2285	-1	2.14659	-1.19765	0.00713521	1	17	36902408	36902576	168
B3	SINE/B2	-4.81908	-28.2285	-1	2.14659	-1.19765	0.00713521	1	13	14007837	14008036	199
B1_Mus1	SINE/Alu	-5.4512	-43.7495	-1	2.14589	-0.631464	0.0071468	1	4	155501706	155501848	142
(T)n	Simple_repeat	-5.4512	-43.7495	-1	2.14589	-0.631464	0.0071468	1	14	67054923	67054947	24
(A)n	Simple_repeat	-5.39253	-42.0062	-1	2.14508	-0.669854	0.00716017	1	1	178616603	178616629	26
B4	SINE/B4	-5.39253	-42.0062	-1	2.14508	-0.669854	0.00716017	1	8	127491155	127491411	256
(T)n	Simple_repeat	-5.39253	-42.0062	-1	2.14508	-0.669854	0.00716017	1	1	77457794	77457826	32
B1_Mus2	SINE/Alu	-2.43668	-5.41393	-1	2.14409	0.421346	0.00717644	1	15	53309445	53309556	111
L1_Mus3	LINE	-2.92931	-7.61747	-1	2.14404	-0.552085	0.00717733	1	3	55862135	55864549	2414
L1M3a	LINE	-1.85641	-3.62105	-1	2.14318	1.5337	0.0071915	1	9	49766089	49766298	209
ID_B1	SINE/B4	-2.60889	-6.10034	-1	2.14241	0.149303	0.00720434	1	1	156582585	156582719	134
(T)n	Simple_repeat	-3.56798	-11.8596	-1	2.1399	-0.64343	0.00724611	1	9	59430599	59430665	66
MTD	LTR/ERVL-MaLR	-5.19663	-36.6726	-1	2.13948	-0.829681	0.00725303	1	15	73132252	73132555	303
(A)n	Simple_repeat	-5.19663	-36.6726	-1	2.13948	-0.829681	0.00725303	1	13	109827785	109827811	26
B1_Mus2	SINE/Alu	-4.85025	-28.8451	-1	2.1388	-1.11317	0.00726447	1	5	118608366	118608510	144
B2_Mm2	SINE/B2	-4.85025	-28.8451	-1	2.1388	-1.11317	0.00726447	1	5	150795919	150796077	158
B3	SINE/B2	-4.85025	-28.8451	-1	2.1388	-1.11317	0.00726447	1	7	110547017	110547225	208
B4A	SINE/B4	-4.85025	-28.8451	-1	2.1388	-1.11317	0.00726447	1	9	43046950	43047161	211
RSINE1	SINE/B4	-4.85025	-28.8451	-1	2.1388	-1.11317	0.00726447	1	10	84982859	84982994	135
Lx9	LINE	-4.85025	-28.8451	-1	2.1388	-1.11317	0.00726447	1	4	17882096	17883000	904
B1_Mus1	SINE/Alu	-2.46413	-5.51795	-1	2.1365	-0.546959	0.007303	1	14	52001438	52001554	116
(TG)n	Simple_repeat	-2.16616	-4.48827	-1	2.13565	-0.0629311	0.00731734	1	8	33234580	33234623	43
(CAAA)n	Simple_repeat	-5.26476	-38.4461	-1	2.13535	-0.786097	0.00732232	1	10	23305019	23305039	20
(T)n	Simple_repeat	-3.36303	-10.289	-1	2.13517	-0.166629	0.00732533	1	15	53090304	53090326	22
B1_Mur3	SINE/Alu	-5.12309	-34.8501	-1	2.13451	-0.91311	0.00733656	1	17	46615991	46616130	139
B1_Mus1	SINE/Alu	-5.12309	-34.8501	-1	2.13451	-0.91311	0.00733656	1	17	71459016	71459155	139
B4	SINE/B4	-5.12309	-34.8501	-1	2.13451	-0.91311	0.00733656	1	5	143413694	143413878	184
B1_Mur1	SINE/Alu	-2.39483	-5.25916	-1	2.13397	0.541611	0.00734561	1	7	73532316	73532443	127
B1_Mm	SINE/Alu	-5.20456	-36.8746	-1	2.13362	-0.828753	0.00735151	1	11	76396485	76396630	145
B1_Mur2	SINE/Alu	-5.20456	-36.8746	-1	2.13362	-0.828753	0.00735151	1	7	97153198	97153343	145
Lx7	LINE	-3.03549	-8.19923	-1	2.13357	-0.479563	0.00735242	1	14	74656774	74657260	486
MER2	DNA/TcMar-Tigger	-3.13453	-8.7819	-1	2.13228	0.354561	0.00737435	1	5	130948816	130948936	120
L2	LINE/L2	-2.3222	-5.00093	-1	2.13154	1.82342	0.00738694	1	9	13478631	13478930	299
ORR1E	LTR/ERVL-MaLR	-2.01487	-4.04143	-1	2.1312	2.35012	0.00739265	1	9	49558844	49559189	345
RMER1A	Other	-3.28445	-9.74354	-1	2.13099	-0.915957	0.00739615	1	14	77082757	77084046	1289
MER74A	LTR/ERVL	-2.64004	-6.23347	-1	2.12846	-0.0600646	0.00743943	1	X	162057640	162058146	506
RLTR17B_Mm	LTR/ERVK	-4.8552	-28.9441	-1	2.12687	-1.1122	0.00746676	1	15	26838869	26839297	428
RLTR17B_Mm	LTR/ERVK	-4.8552	-28.9441	-1	2.12687	-1.1122	0.00746676	1	16	11154461	11154563	102
ORR1B2	LTR/ERVL-MaLR	-4.8552	-28.9441	-1	2.12687	-1.1122	0.00746676	1	9	78116377	78116712	335
B1_Mm	SINE/Alu	-4.8552	-28.9441	-1	2.12687	-1.1122	0.00746676	1	6	23047389	23047498	109
B1F	SINE/Alu	-4.8552	-28.9441	-1	2.12687	-1.1122	0.00746676	1	4	145126242	145126335	93
B2_Mm1t	SINE/B2	-4.8552	-28.9441	-1	2.12687	-1.1122	0.00746676	1	8	109820991	109821170	179
B2_Mm2	SINE/B2	-4.8552	-28.9441	-1	2.12687	-1.1122	0.00746676	1	8	25642070	25642263	193
ID_B1	SINE/B4	-4.8552	-28.9441	-1	2.12687	-1.1122	0.00746676	1	3	95069005	95069189	184
A-rich	Simple_repeat	-2.45757	-5.49292	-1	2.1245	0.88089	0.00750755	1	2	129606134	129606190	56
MYSERV6-int	0	-2.53219	-5.78449	-1	2.12417	0.0768543	0.00751326	1	11	32483002	32484410	1408
(GAAAA)n	Simple_repeat	-2.93177	-7.63048	-1	2.12313	0.189976	0.00753128	1	18	59253819	59253867	48
MTE-int	LTR/ERVL-MaLR	-4.6901	-25.8143	-1	2.12065	-1.22187	0.00757441	1	17	32532367	32533222	855
B1_Mus1	SINE/Alu	-4.6901	-25.8143	-1	2.12065	-1.22187	0.00757441	1	5	110147392	110147531	139
PB1D10	SINE/Alu	-4.6901	-25.8143	-1	2.12065	-1.22187	0.00757441	1	11	97487398	97487517	119
PB1D10	SINE/Alu	-4.6901	-25.8143	-1	2.12065	-1.22187	0.00757441	1	6	85356276	85356371	95
B2_Mm2	SINE/B2	-4.6901	-25.8143	-1	2.12065	-1.22187	0.00757441	1	10	59309501	59309692	191
(TC)n	Simple_repeat	-4.6901	-25.8143	-1	2.12065	-1.22187	0.00757441	1	5	122797883	122797920	37
L1M4	LINE	-4.6901	-25.8143	-1	2.12065	-1.22187	0.00757441	1	15	31629441	31629715	274
Lx5	LINE	-4.6901	-25.8143	-1	2.12065	-1.22187	0.00757441	1	1	10127909	10128369	460
T-rich	Simple_repeat	-2.52073	-5.73872	-1	2.11967	0.068737	0.00759152	1	8	22636585	22636637	52
B1_Mur4	SINE/Alu	-3.05519	-8.31195	-1	2.11887	-0.418426	0.0076055	1	9	72703064	72703204	140
MIR	SINE/MIR	-5.00212	-32.047	-1	2.11875	-1.00714	0.00760762	1	17	67298648	67298756	108
B2_Mm2	SINE/B2	-3.35513	-10.2328	-1	2.11742	-0.839638	0.00763094	1	5	65583893	65584077	184
B3A	SINE/B2	-4.85684	-28.9771	-1	2.11704	-1.19152	0.00763758	1	18	14632124	14632308	184
PB1D9	SINE/Alu	-2.96783	-7.8236	-1	2.11646	-0.515136	0.00764782	1	3	90407886	90408008	122
B4A	SINE/B4	-2.44687	-5.45233	-1	2.11594	1.4438	0.00765708	1	8	73199255	73199489	234
RLTR51A_Mm	LTR/ERVK?	-4.96848	-31.3085	-1	2.11541	-1.01291	0.00766632	1	14	22174124	22174220	96
MT2B	LTR/ERVL	-4.96848	-31.3085	-1	2.11541	-1.01291	0.00766632	1	9	21631961	21632126	165
ORR1D2	LTR/ERVL-MaLR	-4.96848	-31.3085	-1	2.11541	-1.01291	0.00766632	1	9	56274267	56274368	101
B1_Mus1	SINE/Alu	-4.96848	-31.3085	-1	2.11541	-1.01291	0.00766632	1	6	30266890	30267029	139
B4A	SINE/B4	-4.96848	-31.3085	-1	2.11541	-1.01291	0.00766632	1	2	31098733	31098979	246
ID_B1	SINE/B4	-4.96848	-31.3085	-1	2.11541	-1.01291	0.00766632	1	7	112035124	112035259	135
B2_Mm2	SINE/B2	-2.77598	-6.84941	-1	2.1145	-0.254813	0.00768244	1	4	8597343	8597508	165
RSINE1	SINE/B4	-2.89709	-7.44921	-1	2.11153	-0.581618	0.00773511	1	11	6122710	6122882	172
A-rich	Simple_repeat	-2.90323	-7.48101	-1	2.11142	-0.578853	0.00773711	1	15	40900819	40900867	48
PB1D9	SINE/Alu	-2.97432	-7.85884	-1	2.10913	-0.514377	0.007778	1	1	135276147	135276256	109
ORR1D1	LTR/ERVL-MaLR	-3.64651	-12.523	-1	2.10913	-0.576367	0.00777805	1	3	136883022	136883364	342
PB1D10	SINE/Alu	-3.64651	-12.523	-1	2.10913	-0.576367	0.00777805	1	16	13363362	13363465	103
(A)n	Simple_repeat	-3.64361	-12.4978	-1	2.1089	-0.576218	0.00778213	1	9	13566466	13566505	39
PB1D7	SINE/Alu	-3.64361	-12.4978	-1	2.1089	-0.576218	0.00778213	1	7	99553001	99553112	111
ID_B1	SINE/B4	-3.64361	-12.4978	-1	2.1089	-0.576218	0.00778213	1	11	6588217	6588351	134
ORR1D2	LTR/ERVL-MaLR	-2.97248	-7.84885	-1	2.10862	-0.514227	0.00778721	1	10	4308412	4308719	307
RSINE1	SINE/B4	-2.28852	-4.88555	-1	2.10531	1.36306	0.00784684	1	12	16944667	16944765	98
MIR	SINE/MIR	-2.38357	-5.21827	-1	2.10433	0.180836	0.00786443	1	10	68249767	68249859	92
B2_Mm2	SINE/B2	-2.5492	-5.85309	-1	2.10352	-0.457131	0.00787923	1	2	112393931	112394117	186
(T)n	Simple_repeat	-2.96649	-7.81632	-1	2.09938	0.21135	0.00795471	1	7	111707529	111707565	36
G-rich	Simple_repeat	-3.28257	-9.73085	-1	2.09881	-0.887041	0.00796512	1	11	35205223	35205341	118
(GAAAA)n	Simple_repeat	-3.2904	-9.78384	-1	2.09868	0.508854	0.00796755	1	9	66013281	66013321	40
B1_Mus1	SINE/Alu	-3.69906	-12.9876	-1	2.0986	-0.540309	0.00796898	1	11	104402885	104403036	151
(CA)n	Simple_repeat	-2.0584	-4.16524	-1	2.09812	0.932847	0.0079777	1	15	77826302	77826530	228
B1F	SINE/Alu	-4.8523	-28.886	-1	2.09652	-1.19251	0.00800725	1	6	99504628	99504747	119
MER2	DNA/TcMar-Tigger	-3.37008	-10.3394	-1	2.09605	-0.802258	0.00801594	1	8	85042453	85042538	85
MTD	LTR/ERVL-MaLR	-3.42524	-10.7424	-1	2.09301	-0.79483	0.00807223	1	16	32010338	32010765	427
PB1D11	SINE/Alu	-3.42524	-10.7424	-1	2.09301	-0.79483	0.00807223	1	17	65748601	65748697	96
B1_Mus1	SINE/Alu	-2.92382	-7.58855	-1	2.09282	0.205655	0.00807568	1	7	143281172	143281269	97
B3	SINE/B2	-2.66716	-6.35178	-1	2.09078	-0.361124	0.00811366	1	16	33492328	33492538	210
B2_Mm2	SINE/B2	-2.60574	-6.08705	-1	2.08896	0.180286	0.00814788	1	17	80634981	80635164	183
PB1D7	SINE/Alu	-2.76848	-6.81389	-1	2.08755	0.0721585	0.00817432	1	8	121873766	121873876	110
MTEb	LTR/ERVL-MaLR	-3.2673	-9.62845	-1	2.08686	-0.271871	0.00818732	1	5	131221527	131221750	223
L1MB5	LINE	-2.34484	-5.08005	-1	2.0864	0.887518	0.00819601	1	X	52131069	52131343	274
ID_B1	SINE/B4	-2.29795	-4.91757	-1	2.08481	-0.412922	0.00822603	1	11	69972402	69972567	165
B3A	SINE/B2	-2.69079	-6.45667	-1	2.08405	-0.0155784	0.00824045	1	14	26645740	26645909	169
B1_Mus1	SINE/Alu	-2.98099	-7.89528	-1	2.08374	-0.0807863	0.00824637	1	11	46074105	46074248	143
B3A	SINE/B2	-2.98099	-7.89528	-1	2.08374	-0.0807863	0.00824637	1	13	96607822	96607992	170
MIRc	SINE/MIR	-3.13931	-8.811	-1	2.0828	-0.977552	0.00826426	1	4	131768460	131768603	143
B2_Mm2	SINE/B2	-2.64839	-6.26969	-1	2.08183	-0.768953	0.0082826	1	10	117108182	117108332	150
T-rich	Simple_repeat	-2.18298	-4.54091	-1	2.08163	2.85828	0.00828656	1	4	63987704	63987750	46
(A)n	Simple_repeat	-2.94258	-7.68785	-1	2.08158	0.224468	0.00828752	1	5	103778235	103778276	41
B1_Mm	SINE/Alu	-2.96396	-7.80261	-1	2.07908	-0.079787	0.00833519	1	18	67966216	67966361	145
B2_Mm2	SINE/B2	-2.03617	-4.10156	-1	2.07814	0.356009	0.00835336	1	7	75709000	75709193	193
(TTC)n	Simple_repeat	-1.74808	-3.35912	-1	2.07743	1.24082	0.00836701	1	19	20377995	20378087	92
B1_Mus2	SINE/Alu	-3.20919	-9.24833	-1	2.0773	-0.278317	0.00836947	1	5	66540715	66540858	143
B4A	SINE/B4	-2.52826	-5.76876	-1	2.07714	0.312374	0.00837264	1	11	72918732	72918903	171
(A)n	Simple_repeat	-3.7965	-13.895	-1	2.07649	-0.443726	0.00838519	1	11	35216687	35216719	32
ID_B1	SINE/B4	-2.17892	-4.52813	-1	2.07636	1.93165	0.00838756	1	6	101256696	101256841	145
B3A	SINE/B2	-2.4992	-5.65373	-1	2.07551	-0.16136	0.00840406	1	19	37213207	37213378	171
B2_Mm2	SINE/B2	-2.22772	-4.68393	-1	2.07471	0.757549	0.00841952	1	8	128701520	128701709	189
B1_Mur1	SINE/Alu	-3.81458	-14.0703	-1	2.0745	-0.411286	0.00842372	1	2	91795144	91795288	144
B1_Mur2	SINE/Alu	-3.25195	-9.52654	-1	2.07054	-0.249819	0.00850077	1	4	130737514	130737632	118
Lx7	LINE	-2.12154	-4.35157	-1	2.06877	1.50924	0.00853555	1	15	64190840	64191196	356
B1_Mur4	SINE/Alu	-3.03552	-8.19939	-1	2.06853	-0.454393	0.00854026	1	17	74248955	74249068	113
L1Md_F3	LINE	-2.03576	-4.10038	-1	2.06817	-0.137066	0.00854736	1	8	67800822	67801795	973
B1_Mus2	SINE/Alu	-3.07646	-8.43541	-1	2.0675	-1.0228	0.00856057	1	19	3867238	3867375	137
ID_B1	SINE/B4	-2.69813	-6.48962	-1	2.06657	-0.339614	0.00857888	1	18	34283647	34283768	121
ORR1A2	LTR/ERVL-MaLR	-2.68534	-6.43234	-1	2.06645	0.457049	0.00858125	1	6	38575431	38575746	315
MTEa	LTR/ERVL-MaLR	-2.21655	-4.6478	-1	2.06507	0.540948	0.00860851	1	17	65761009	65761182	173
MER53	DNA/hAT	-4.68038	-25.641	-1	2.06442	-1.22285	0.00862153	1	6	118878212	118878330	118
L2	LINE/L2	-4.68038	-25.641	-1	2.06442	-1.22285	0.00862153	1	2	115966732	115966880	148
MTA_Mm	LTR/ERVL-MaLR	-4.68038	-25.641	-1	2.06442	-1.22285	0.00862153	1	19	57074176	57074571	395
B3	SINE/B2	-4.68038	-25.641	-1	2.06442	-1.22285	0.00862153	1	2	5990374	5990578	204
L1M2	LINE	-4.68038	-25.641	-1	2.06442	-1.22285	0.00862153	1	7	98264497	98264731	234
L1Md_F3	LINE	-4.68038	-25.641	-1	2.06442	-1.22285	0.00862153	1	4	33397170	33398682	1512
RSINE1	SINE/B4	-2.05048	-4.14245	-1	2.06383	0.992941	0.0086332	1	16	57745718	57745878	160
URR1B	DNA/hAT-Charlie	-2.48842	-5.61163	-1	2.06264	-0.496292	0.00865682	1	2	119459603	119459807	204
B1_Mus2	SINE/Alu	-1.99781	-3.99393	-1	2.05987	1.72257	0.00871228	1	16	37791733	37791878	145
B1_Mus1	SINE/Alu	-3.37364	-10.365	-1	2.05875	-0.804339	0.00873481	1	4	137567439	137567586	147
URR1A	DNA/hAT-Charlie	-3.44375	-10.8811	-1	2.05694	-0.724334	0.00877125	1	15	93296429	93296577	148
(GAAAA)n	Simple_repeat	-2.44544	-5.44693	-1	2.05683	0.0417596	0.00877346	1	3	114058570	114058665	95
ORR1F	LTR/ERVL-MaLR	-2.97401	-7.85718	-1	2.05626	-0.51608	0.00878495	1	18	75469243	75469424	181
CT-rich	Simple_repeat	-2.37414	-5.18427	-1	2.05589	0.182614	0.00879239	1	11	35330060	35330133	73
MER44C	DNA/TcMar-Tigger	-2.27198	-4.82985	-1	2.05538	0.284079	0.00880278	1	5	147498858	147499138	280
MTC	LTR/ERVL-MaLR	-4.7127	-26.222	-1	2.05265	-1.21579	0.00885834	1	4	9645275	9645674	399
MIRb	SINE/MIR	-4.7127	-26.222	-1	2.05265	-1.21579	0.00885834	1	6	42366759	42366947	188
MIRb	SINE/MIR	-4.7127	-26.222	-1	2.05265	-1.21579	0.00885834	1	9	41394921	41395103	182
RSINE1	SINE/B4	-3.07843	-8.44696	-1	2.0524	-0.394101	0.00886346	1	5	130961044	130961193	149
Chap1_Mam	DNA/hAT-Charlie	-3.07605	-8.433	-1	2.0519	-0.393955	0.00887352	1	13	113615947	113616088	141
B1_Mus1	SINE/Alu	-2.40569	-5.2989	-1	2.05107	1.04274	0.00889066	1	16	55817186	55817338	152
L1Md_A	LINE	-2.66346	-6.33551	-1	2.04939	-0.0207199	0.00892509	1	5	66444359	66444965	606
B2_Mm2	SINE/B2	-3.14005	-8.81557	-1	2.04924	-0.979539	0.00892803	1	5	3575247	3575422	175
RMER1B	Other	-2.28176	-4.86269	-1	2.04875	1.56252	0.00893817	1	17	30164665	30165103	438
B1_Mus2	SINE/Alu	-5.33124	-40.2591	-1	2.0483	-0.709437	0.00894738	1	12	80837027	80837179	152
(TCC)n	Simple_repeat	-5.33124	-40.2591	-1	2.0483	-0.709437	0.00894738	1	6	118917603	118917637	34
B3	SINE/B2	-3.13368	-8.77672	-1	2.04721	-0.97852	0.00896994	1	4	150357632	150357712	80
(TTTC)n	Simple_repeat	-3.08145	-8.46467	-1	2.04662	-0.393069	0.00898216	1	X	52120461	52120519	58
RMER1B	Other	-2.26082	-4.79262	-1	2.04522	-0.156927	0.00901125	1	16	24884419	24884671	252
RCHARR1	DNA/hAT-Charlie	-2.20644	-4.61535	-1	2.04421	-0.20689	0.00903202	1	15	64351549	64352388	839
B3	SINE/B2	-2.38123	-5.2098	-1	2.04327	-0.0216167	0.00905165	1	6	99423629	99423781	152
B4	SINE/B4	-3.51958	-11.4683	-1	2.04076	-0.684671	0.0091041	1	14	99235356	99235601	245
B1_Mur4	SINE/Alu	-3.36965	-10.3363	-1	2.03834	-0.801318	0.00915503	1	2	122045420	122045567	147
B2_Mm1a	SINE/B2	-3.03656	-8.20531	-1	2.03646	-0.453348	0.00919483	1	16	30382126	30382317	191
B4	SINE/B4	-2.7505	-6.72951	-1	2.03529	-0.749445	0.00921965	1	11	75730126	75730263	137
B3	SINE/B2	-3.44007	-10.8534	-1	2.03483	-0.760985	0.00922933	1	8	122993012	122993198	186
B1_Mur4	SINE/Alu	-4.68905	-25.7955	-1	2.03442	-1.22088	0.00923809	1	6	38574173	38574276	103
B1_Mus1	SINE/Alu	-4.68905	-25.7955	-1	2.03442	-1.22088	0.00923809	1	11	4555439	4555591	152
B1F1	SINE/Alu	-4.68905	-25.7955	-1	2.03442	-1.22088	0.00923809	1	3	98108980	98109110	130
RSINE1	SINE/B4	-4.68905	-25.7955	-1	2.03442	-1.22088	0.00923809	1	18	9805301	9805420	119
ORR1D2	LTR/ERVL-MaLR	-4.94837	-30.8751	-1	2.0343	-1.01387	0.0092407	1	17	36002234	36002653	419
B1_Mm	SINE/Alu	-4.94837	-30.8751	-1	2.0343	-1.01387	0.0092407	1	4	128732515	128732670	155
B1_Mm	SINE/Alu	-4.94837	-30.8751	-1	2.0343	-1.01387	0.0092407	1	6	94271212	94271358	146
B1_Mus1	SINE/Alu	-3.10087	-8.57938	-1	2.03417	0.0317961	0.00924334	1	11	30217793	30217935	142
B2_Mm2	SINE/B2	-3.52549	-11.5154	-1	2.03398	-0.68375	0.00924745	1	1	169989402	169989592	190
ID_B1	SINE/B4	-2.42036	-5.35304	-1	2.0334	-0.554968	0.0092597	1	2	90694313	90694483	170
B1_Mus1	SINE/Alu	-3.42515	-10.7417	-1	2.03322	-0.759852	0.00926363	1	5	31465897	31466037	140
RLTR31D_MM	LTR/ERVK	-2.73576	-6.66109	-1	2.0325	-0.283942	0.00927889	1	6	101266776	101266854	78
MTC	LTR/ERVL-MaLR	-2.54675	-5.84315	-1	2.03025	0.146875	0.00932724	1	17	10273597	10273888	291
B4	SINE/B4	-2.69935	-6.49511	-1	2.02978	-0.734545	0.00933724	1	3	65362407	65362681	274
PB1D9	SINE/Alu	-2.85519	-7.23599	-1	2.02962	0.615507	0.00934065	1	12	16970556	16970668	112
B2_Mm1t	SINE/B2	-3.25023	-9.51518	-1	2.02862	-0.923854	0.00936226	1	7	109984869	109985053	184
B3	SINE/B2	-2.02655	-4.07428	-1	2.02749	0.0110227	0.00938654	1	9	56361872	56362067	195
A-rich	Simple_repeat	-3.38281	-10.4311	-1	2.02493	-0.147772	0.00944215	1	17	3370792	3370882	90
B3	SINE/B2	-4.91024	-30.0698	-1	2.02413	-1.10035	0.00945948	1	11	20709980	20710181	201
RCHARR1	DNA/hAT-Charlie	-2.94508	-7.70121	-1	2.02281	-0.522374	0.00948836	1	4	84592341	84592648	307
(T)n	Simple_repeat	-3.00239	-8.01328	-1	2.02239	-0.0365443	0.00949761	1	16	55817152	55817185	33
PB1D9	SINE/Alu	-3.25526	-9.5484	-1	2.02137	-0.887944	0.00951981	1	2	150818220	150818339	119
(A)n	Simple_repeat	-3.69596	-12.9597	-1	2.02128	-0.53926	0.00952174	1	6	34680664	34680689	25
L2c	LINE	-2.14658	-4.42777	-1	2.02119	1.40093	0.00952389	1	5	66595088	66595409	321
Lx9	LINE	-3.21945	-9.3143	-1	2.02115	-0.30099	0.0095247	1	6	33876237	33876721	484
(A)n	Simple_repeat	-5.12489	-34.8937	-1	2.021	-0.874804	0.00952785	1	11	44794281	44794338	57
B4A	SINE/B4	-5.12489	-34.8937	-1	2.021	-0.874804	0.00952785	1	7	16038434	16038637	203
B1_Mus1	SINE/Alu	-2.87488	-7.3354	-1	2.021	-0.130517	0.00952793	1	6	30234351	30234460	109
B4	SINE/B4	-2.21822	-4.65318	-1	2.0209	0.0566344	0.00953018	1	8	31981569	31981723	154
MT2A	LTR/ERVL	-5.05755	-33.3024	-1	2.02086	-0.920639	0.0095311	1	8	81885438	81885868	430
B1_Mm	SINE/Alu	-5.05755	-33.3024	-1	2.02086	-0.920639	0.0095311	1	7	100726410	100726556	146
B3	SINE/B2	-5.05755	-33.3024	-1	2.02086	-0.920639	0.0095311	1	2	31132130	31132296	166
B3	SINE/B2	-5.05755	-33.3024	-1	2.02086	-0.920639	0.0095311	1	2	59850083	59850261	178
T-rich	Simple_repeat	-5.05755	-33.3024	-1	2.02086	-0.920639	0.0095311	1	2	110755661	110755843	182
MYSERV16_I-int	0	-2.4796	-5.57742	-1	2.02053	0.0659466	0.00953824	1	12	102821455	102821879	424
L1MEg	LINE	-2.79394	-6.93521	-1	2.01832	-0.23398	0.00958689	1	6	99472954	99472969	15
AT_rich	Low_complexity	-4.96341	-31.1987	-1	2.01788	-1.01196	0.00959661	1	10	68211363	68211388	25
B1_Mur3	SINE/Alu	-4.96341	-31.1987	-1	2.01788	-1.01196	0.00959661	1	1	157128902	157129043	141
B1_Mus1	SINE/Alu	-4.96341	-31.1987	-1	2.01788	-1.01196	0.00959661	1	4	82422716	82422849	133
B2_Mm1a	SINE/B2	-3.14929	-8.87218	-1	2.01733	-0.977768	0.00960887	1	16	17108569	17108754	185
L1Md_F2	LINE	-3.14818	-8.86534	-1	2.01701	-0.977605	0.00961592	1	1	44717823	44719813	1990
A-rich	Simple_repeat	-2.90137	-7.47135	-1	2.01612	-0.151133	0.00963554	1	7	112029321	112029374	53
B1_Mur1	SINE/Alu	-5.13299	-35.0899	-1	2.01526	-0.873871	0.00965476	1	11	59784173	59784299	126
B1_Mur2	SINE/Alu	-5.13299	-35.0899	-1	2.01526	-0.873871	0.00965476	1	1	10566341	10566476	135
B1_Mus1	SINE/Alu	-5.13299	-35.0899	-1	2.01526	-0.873871	0.00965476	1	1	38529457	38529604	147
B1_Mus2	SINE/Alu	-5.13299	-35.0899	-1	2.01526	-0.873871	0.00965476	1	9	58285991	58286135	144
(T)n	Simple_repeat	-5.13299	-35.0899	-1	2.01526	-0.873871	0.00965476	1	5	66592624	66592657	33
Lx8	LINE	-3.19776	-9.17532	-1	2.01513	-0.279185	0.00965772	1	5	131221845	131221974	129
B1_Mus1	SINE/Alu	-3.22116	-9.32537	-1	2.01413	-0.279211	0.00967983	1	2	4383994	4384140	146
B1_Mur4	SINE/Alu	-2.40147	-5.2834	-1	2.01324	0.199301	0.00969984	1	6	34772655	34772808	153
L1M3e	LINE	-2.6962	-6.48094	-1	2.01315	-0.732612	0.00970177	1	14	47111113	47111226	113
ORR1B1	LTR/ERVL-MaLR	-3.16555	-8.97272	-1	2.01291	-0.330042	0.00970705	1	15	83449490	83449779	289
L1Md_F2	LINE	-2.69508	-6.47588	-1	2.01257	-0.732454	0.00971474	1	2	150938603	150939608	1005
B1_Mm	SINE/Alu	-3.58895	-12.0332	-1	2.01209	-0.613332	0.00972555	1	1	131437681	131437818	137
B1_Mus2	SINE/Alu	-3.58895	-12.0332	-1	2.01209	-0.613332	0.00972555	1	1	118420868	118421014	146
ID4	SINE/ID	-3.58895	-12.0332	-1	2.01209	-0.613332	0.00972555	1	3	136711064	136711140	76
A-rich	Simple_repeat	-3.58895	-12.0332	-1	2.01209	-0.613332	0.00972555	1	17	8775508	8775571	63
PB1D10	SINE/Alu	-3.29014	-9.78204	-1	2.01188	-0.22342	0.00973026	1	7	19917264	19917377	113
Tigger15a	DNA/TcMar-Tigger	-2.2708	-4.82592	-1	2.01099	2.75014	0.00975021	1	13	107863399	107863721	322
(TTTC)n	Simple_repeat	-4.80907	-28.0333	-1	2.00889	-1.15724	0.00979742	1	4	82326810	82326876	66
B2_Mm1t	SINE/B2	-2.21725	-4.65005	-1	2.00859	0.372532	0.00980421	1	16	37781918	37782108	190
B3	SINE/B2	-1.79888	-3.47951	-1	2.00641	1.1074	0.00985343	1	11	72918904	72919126	222
B2_Mm2	SINE/B2	-5.04566	-33.029	-1	2.00421	-0.961582	0.00990354	1	1	36359283	36359477	194
ID	0	-5.04566	-33.029	-1	2.00421	-0.961582	0.00990354	1	6	31205832	31205902	70
B4	SINE/B4	-1.74267	-3.34655	-1	2.00376	0.615825	0.00991383	1	6	101306179	101306248	69
B3A	SINE/B2	-2.58065	-5.98211	-1	2.00283	-0.0905689	0.00993511	1	15	62057039	62057244	205
Lx8	LINE	-3.11641	-8.67229	-1	2.00202	-0.985542	0.0099536	1	12	83802088	83802415	327
B2_Mm1a	SINE/B2	-3.11524	-8.66523	-1	2.00171	-0.98538	0.00996078	1	4	32764016	32764208	192
B3A	SINE/B2	-3.11524	-8.66523	-1	2.00171	-0.98538	0.00996078	1	5	108471031	108471246	215
AT_rich	Low_complexity	-2.10971	-4.31603	-1	2.00169	0.422615	0.00996112	1	7	90142955	90143048	93
(T)n	Simple_repeat	-2.98254	-7.90377	-1	2.00147	-0.486527	0.00996615	1	6	99463667	99463700	33
(CA)n	Simple_repeat	-3.10794	-8.6215	-1	1.99977	-0.984362	0.0100052	1	8	122233640	122233668	28
(TCC)n	Simple_repeat	-3.10794	-8.6215	-1	1.99977	-0.984362	0.0100052	1	2	59681120	59681154	34
(TG)n	Simple_repeat	-3.10794	-8.6215	-1	1.99977	-0.984362	0.0100052	1	12	108535887	108535915	28
(TG)n	Simple_repeat	-2.34972	-5.09727	-1	1.99904	0.161664	0.0100222	1	12	80193793	80193836	43
B4A	SINE/B4	-2.13175	-4.3825	-1	1.99772	0.155257	0.0100527	1	16	92677273	92677547	274
MTD	LTR/ERVL-MaLR	-2.25645	-4.77815	-1	1.9974	2.30804	0.01006	1	18	67970862	67971300	438
B4A	SINE/B4	-3.74809	-13.4365	-1	1.99517	-0.476988	0.0101118	1	5	115068704	115068884	180
(T)n	Simple_repeat	-2.24539	-4.74165	-1	1.99201	1.92602	0.0101857	1	8	64168372	64168422	50
PB1D10	SINE/Alu	-3.30861	-9.90814	-1	1.99142	-0.877449	0.0101996	1	9	63684194	63684300	106
B1_Mm	SINE/Alu	-4.82212	-28.288	-1	1.99068	-1.11414	0.010217	1	6	13596821	13596967	146
B1F	SINE/Alu	-4.82212	-28.288	-1	1.99068	-1.11414	0.010217	1	5	107606096	107606242	146
B2_Mm2	SINE/B2	-4.82212	-28.288	-1	1.99068	-1.11414	0.010217	1	9	70337514	70337687	173
B3A	SINE/B2	-4.82212	-28.288	-1	1.99068	-1.11414	0.010217	1	11	51588918	51589109	191
B3	SINE/B2	-2.27283	-4.83269	-1	1.99023	0.447397	0.0102274	1	X	51658936	51659154	218
B1_Mm	SINE/Alu	-2.01303	-4.03629	-1	1.98975	0.464624	0.0102388	1	4	129322970	129323108	138
T-rich	Simple_repeat	-2.9472	-7.7125	-1	1.98975	-0.0814762	0.0102388	1	18	79108446	79108505	59
ORR1D2	LTR/ERVL-MaLR	-4.63649	-24.8726	-1	1.9896	-1.22988	0.0102424	1	7	29357224	29357565	341
B1_Mus1	SINE/Alu	-4.63649	-24.8726	-1	1.9896	-1.22988	0.0102424	1	1	51786712	51786854	142
B1_Mus1	SINE/Alu	-4.63649	-24.8726	-1	1.9896	-1.22988	0.0102424	1	4	150500554	150500700	146
B2_Mm1t	SINE/B2	-4.63649	-24.8726	-1	1.9896	-1.22988	0.0102424	1	19	7480999	7481189	190
B2_Mm1t	SINE/B2	-4.63649	-24.8726	-1	1.9896	-1.22988	0.0102424	1	2	90947962	90948155	193
B2_Mm2	SINE/B2	-4.63649	-24.8726	-1	1.9896	-1.22988	0.0102424	1	7	134118833	134119024	191
B2_Mm2	SINE/B2	-4.63649	-24.8726	-1	1.9896	-1.22988	0.0102424	1	9	37500995	37501178	183
B3	SINE/B2	-4.63649	-24.8726	-1	1.9896	-1.22988	0.0102424	1	12	111053337	111053478	141
ID_B1	SINE/B4	-4.63649	-24.8726	-1	1.9896	-1.22988	0.0102424	1	7	144542331	144542483	152
(TTCG)n	Simple_repeat	-4.63649	-24.8726	-1	1.9896	-1.22988	0.0102424	1	1	168406611	168406644	33
(TTTC)n	Simple_repeat	-4.63649	-24.8726	-1	1.9896	-1.22988	0.0102424	1	18	34911714	34911764	50
L2a	LINE	-4.63649	-24.8726	-1	1.9896	-1.22988	0.0102424	1	2	119390262	119390404	142
B1_Mur1	SINE/Alu	-2.28772	-4.88284	-1	1.98907	0.846604	0.010255	1	15	62154040	62154169	129
HAL1	LINE/L1	-2.84685	-7.19426	-1	1.98748	0.165492	0.0102926	1	15	98821141	98821264	123
B3A	SINE/B2	-2.29625	-4.91179	-1	1.98707	-0.373325	0.0103023	1	7	127861258	127861408	150
RSINE1	SINE/B4	-3.28041	-9.71635	-1	1.98675	-0.886087	0.0103099	1	8	47928260	47928403	143
MTE2a	LTR/ERVL-MaLR	-2.97919	-7.88544	-1	1.98674	1.29312	0.0103101	1	5	131290015	131290413	398
B2_Mm2	SINE/B2	-3.26955	-9.64347	-1	1.98504	-0.885085	0.0103505	1	10	24879873	24880063	190
B2_Mm2	SINE/B2	-3.26955	-9.64347	-1	1.98504	-0.885085	0.0103505	1	X	51607818	51607990	172
B4A	SINE/B4	-2.25442	-4.77141	-1	1.9838	0.80053	0.01038	1	3	53053747	53053978	231
(GA)n	Simple_repeat	-2.28345	-4.86842	-1	1.9823	0.744552	0.0104159	1	16	45785876	45785935	59
PB1D11	SINE/Alu	-2.96207	-7.79241	-1	1.98082	0.22526	0.0104515	1	19	31120352	31120465	113
RMER19B	LTR/ERVK	-4.79628	-27.7858	-1	1.98064	-1.16032	0.010456	1	X	139960280	139961187	907
L1Md_F2	LINE	-4.79628	-27.7858	-1	1.98064	-1.16032	0.010456	1	2	91356182	91357339	1157
B1_Mur4	SINE/Alu	-2.65552	-6.30073	-1	1.97954	-0.0582431	0.0104825	1	2	37380851	37380986	135
A-rich	Simple_repeat	-2.82743	-7.09807	-1	1.97945	-0.207103	0.0104846	1	1	71652193	71652248	55
(A)n	Simple_repeat	-2.79657	-6.94789	-1	1.97917	-0.233111	0.0104914	1	3	79935169	79935214	45
MTA_Mm	LTR/ERVL-MaLR	-2.67679	-6.39432	-1	1.97852	0.00388687	0.0105069	1	14	121049052	121049438	386
AT_rich	Low_complexity	-2.75527	-6.75181	-1	1.97811	0.0496682	0.0105169	1	16	57697861	57697887	26
B4	SINE/B4	-3.14099	-8.8213	-1	1.97758	-0.362811	0.0105297	1	9	116693241	116693497	256
(CA)n	Simple_repeat	-2.6469	-6.26319	-1	1.97689	-0.772016	0.0105465	1	7	112697650	112697678	28
B1_Mm	SINE/Alu	-4.641	-24.9506	-1	1.97642	-1.2289	0.0105579	1	17	47865489	47865638	149
B1_Mur1	SINE/Alu	-4.641	-24.9506	-1	1.97642	-1.2289	0.0105579	1	1	157192543	157192684	141
B1_Mur2	SINE/Alu	-4.641	-24.9506	-1	1.97642	-1.2289	0.0105579	1	9	54872661	54872811	150
B1_Mur3	SINE/Alu	-4.641	-24.9506	-1	1.97642	-1.2289	0.0105579	1	4	120519202	120519308	106
B2_Mm1a	SINE/B2	-4.641	-24.9506	-1	1.97642	-1.2289	0.0105579	1	1	55069312	55069471	159
B2_Mm1a	SINE/B2	-4.641	-24.9506	-1	1.97642	-1.2289	0.0105579	1	11	85230073	85230255	182
B3	SINE/B2	-4.641	-24.9506	-1	1.97642	-1.2289	0.0105579	1	11	108116863	108117069	206
B3A	SINE/B2	-4.641	-24.9506	-1	1.97642	-1.2289	0.0105579	1	6	145010230	145010416	186
MIRb	SINE/MIR	-4.641	-24.9506	-1	1.97642	-1.2289	0.0105579	1	18	60640896	60641063	167
(T)n	Simple_repeat	-4.641	-24.9506	-1	1.97642	-1.2289	0.0105579	1	7	16558208	16558238	30
L1ME3Cz	LINE	-4.641	-24.9506	-1	1.97642	-1.2289	0.0105579	1	X	13652131	13652627	496
B1_Mus2	SINE/Alu	-2.9869	-7.92769	-1	1.9743	-0.488365	0.0106097	1	14	21565377	21565510	133
Lx3A	LINE	-2.61603	-6.13059	-1	1.97301	0.180278	0.0106411	1	X	129934784	129936033	1249
MER20	DNA/hAT-Charlie	-4.88141	-29.4747	-1	1.97242	-1.06536	0.0106555	1	10	67028518	67028637	119
MTC	LTR/ERVL-MaLR	-4.88141	-29.4747	-1	1.97242	-1.06536	0.0106555	1	17	6153683	6153828	145
(CAGA)n	Simple_repeat	-4.88141	-29.4747	-1	1.97242	-1.06536	0.0106555	1	X	83584834	83585333	499
B1_Mus1	SINE/Alu	-4.88141	-29.4747	-1	1.97242	-1.06536	0.0106555	1	11	53362481	53362621	140
B1_Mus1	SINE/Alu	-4.88141	-29.4747	-1	1.97242	-1.06536	0.0106555	1	5	115607063	115607203	140
B3	SINE/B2	-4.88141	-29.4747	-1	1.97242	-1.06536	0.0106555	1	15	80828207	80828392	185
L1Md_F2	LINE	-4.88141	-29.4747	-1	1.97242	-1.06536	0.0106555	1	4	13868365	13868663	298
L2a	LINE	-4.88141	-29.4747	-1	1.97242	-1.06536	0.0106555	1	X	98614164	98614256	92
L2c	LINE	-4.88141	-29.4747	-1	1.97242	-1.06536	0.0106555	1	16	24418987	24419052	65
Lx7	LINE	-4.88141	-29.4747	-1	1.97242	-1.06536	0.0106555	1	19	30035859	30036002	143
B2_Mm2	SINE/B2	-3.19074	-9.13079	-1	1.97129	-0.935209	0.0106834	1	17	31657164	31657320	156
B4	SINE/B4	-3.30063	-9.85344	-1	1.9705	-0.847131	0.010703	1	12	70045865	70046121	256
RSINE1	SINE/B4	-2.84497	-7.18489	-1	1.9701	-0.586926	0.0107127	1	2	91892468	91892617	149
B1_Mus1	SINE/Alu	-2.685	-6.43079	-1	1.9699	-0.734501	0.0107176	1	12	87344272	87344413	141
MTC	LTR/ERVL-MaLR	-4.74942	-26.8978	-1	1.96871	-1.1702	0.010747	1	8	73338745	73339160	415
(TGAA)n	Simple_repeat	-4.74942	-26.8978	-1	1.96871	-1.1702	0.010747	1	2	152814264	152814286	22
B1_Mur2	SINE/Alu	-4.74942	-26.8978	-1	1.96871	-1.1702	0.010747	1	17	74556887	74557027	140
PB1D9	SINE/Alu	-4.74942	-26.8978	-1	1.96871	-1.1702	0.010747	1	X	151901961	151902077	116
B2_Mm2	SINE/B2	-4.74942	-26.8978	-1	1.96871	-1.1702	0.010747	1	17	28276186	28276264	78
(TTTTC)n	Simple_repeat	-4.74942	-26.8978	-1	1.96871	-1.1702	0.010747	1	1	10326508	10326608	100
L1MC4	LINE	-4.74942	-26.8978	-1	1.96871	-1.1702	0.010747	1	X	161866275	161866465	190
PB1D10	SINE/Alu	-2.53986	-5.81534	-1	1.96868	-0.432832	0.0107478	1	2	60845942	60846053	111
RLTR28	LTR/ERVL	-3.18365	-9.08603	-1	1.96847	-0.969969	0.0107531	1	4	152251553	152252058	505
(CA)n	Simple_repeat	-2.67079	-6.36779	-1	1.96699	-0.741055	0.0107896	1	16	92655114	92655290	176
L1MB5	LINE	-2.65988	-6.31978	-1	1.96636	-0.768998	0.0108054	1	18	63252982	63253493	511
(T)n	Simple_repeat	-2.96661	-7.81699	-1	1.9658	-0.0617044	0.0108194	1	16	57634652	57634672	20
B1_Mm	SINE/Alu	-2.35959	-5.13224	-1	1.96533	0.523171	0.010831	1	3	142352316	142352464	148
MTD	LTR/ERVL-MaLR	-2.34814	-5.09168	-1	1.96448	0.668885	0.0108522	1	2	72328342	72328744	402
CT-rich	Simple_repeat	-2.66308	-6.33386	-1	1.96351	-0.74007	0.0108766	1	9	80112375	80112489	114
B1_Mus2	SINE/Alu	-3.03721	-8.209	-1	1.96307	-0.0153298	0.0108875	1	15	6405698	6405842	144
B1_Mur3	SINE/Alu	-3.01728	-8.09638	-1	1.96266	-0.0375314	0.0108978	1	14	67062763	67062823	60
(TTTC)n	Simple_repeat	-2.19913	-4.59203	-1	1.96258	0.382128	0.0108998	1	15	6386969	6387069	100
RLTR14_RN	LTR/ERV1	-2.104	-4.29901	-1	1.96198	0.300367	0.0109149	1	7	27885414	27885768	354
MLTR14	LTR/ERV1	-3.03564	-8.20011	-1	1.9601	-0.425335	0.0109622	1	1	34860098	34860462	364
B1_Mur4	SINE/Alu	-3.20369	-9.21315	-1	1.96003	-0.935421	0.010964	1	11	50160045	50160221	176
B1_Mm	SINE/Alu	-3.92549	-15.1946	-1	1.95984	-0.325424	0.0109688	1	7	112449163	112449299	136
B1_Mus2	SINE/Alu	-2.7598	-6.77304	-1	1.95949	-0.66622	0.0109777	1	8	123027411	123027530	119
MER5A	DNA/hAT-Charlie	-4.84299	-28.7003	-1	1.95851	-1.11124	0.0110024	1	18	6508908	6509074	166
MER2	DNA/TcMar-Tigger	-4.84299	-28.7003	-1	1.95851	-1.11124	0.0110024	1	6	134558878	134559076	198
B1_Mm	SINE/Alu	-4.84299	-28.7003	-1	1.95851	-1.11124	0.0110024	1	11	116176502	116176646	144
B1_Mur4	SINE/Alu	-4.84299	-28.7003	-1	1.95851	-1.11124	0.0110024	1	16	94579717	94579852	135
GA-rich	Simple_repeat	-4.84299	-28.7003	-1	1.95851	-1.11124	0.0110024	1	8	64039437	64039683	246
T-rich	Simple_repeat	-4.84299	-28.7003	-1	1.95851	-1.11124	0.0110024	1	6	101370651	101370754	103
L1_Mus1	LINE	-1.9156	-3.7727	-1	1.95738	-0.0792902	0.0110312	1	15	37942666	37943251	585
B1_Mus2	SINE/Alu	-2.51788	-5.72742	-1	1.95731	0.117916	0.011033	1	6	30233932	30234049	117
L1M4	LINE	-3.28219	-9.72833	-1	1.95705	-0.916924	0.0110396	1	4	107044086	107044240	154
B2_Mm1t	SINE/B2	-2.63405	-6.20767	-1	1.95693	-0.775752	0.0110426	1	1	16646055	16646246	191
B3	SINE/B2	-4.75397	-26.9829	-1	1.95665	-1.16923	0.0110498	1	11	35372524	35372725	201
B2_Mm2	SINE/B2	-2.67755	-6.3977	-1	1.95629	-0.7643	0.0110588	1	9	108606205	108606367	162
B2_Mm2	SINE/B2	-2.74801	-6.71791	-1	1.95298	-0.260727	0.0111433	1	9	62774971	62775164	193
(CA)n	Simple_repeat	-2.80059	-6.96725	-1	1.9518	-0.653415	0.0111737	1	2	60828049	60828101	52
ORR1A2-int	0	-2.12672	-4.36724	-1	1.9518	-0.243011	0.0111739	1	X	157577647	157579387	1740
RSINE1	SINE/B4	-3.12058	-8.69738	-1	1.9513	-1.0149	0.0111867	1	14	56694889	56695037	148
B4	SINE/B4	-2.86605	-7.29068	-1	1.95084	-0.586045	0.0111985	1	6	115629665	115629710	45
L1Md_F2	LINE	-2.3094	-4.95675	-1	1.95053	-0.319151	0.0112066	1	12	35126823	35129549	2726
LFSINE_Vert	SINE/tRNA	-2.41611	-5.33729	-1	1.94933	0.579903	0.0112374	1	7	133039612	133039703	91
MTD	LTR/ERVL-MaLR	-2.69714	-6.48515	-1	1.94893	0.243452	0.0112478	1	8	44956893	44957219	326
B4	SINE/B4	-1.98053	-3.94638	-1	1.94699	0.0177103	0.0112982	1	11	76360763	76361013	250
RSINE1	SINE/B4	-2.75263	-6.73946	-1	1.94648	-0.664168	0.0113115	1	8	72413827	72413936	109
MER5B	DNA/hAT-Charlie	-3.01064	-8.0592	-1	1.94622	0.275713	0.0113182	1	3	53212233	53212339	106
MLT1E3	LTR/ERVL-MaLR	-2.34608	-5.08442	-1	1.94611	0.986487	0.0113211	1	6	22159535	22160074	539
L1MEg	LINE	-5.26702	-38.5061	-1	1.94591	-0.750287	0.0113264	1	7	97140154	97140561	407
B2_Mm2	SINE/B2	-3.39705	-10.5345	-1	1.94544	-0.767435	0.0113387	1	7	92815144	92815335	191
Lx7	LINE	-3.39705	-10.5345	-1	1.94544	-0.767435	0.0113387	1	1	4871734	4872148	414
B1_Mur4	SINE/Alu	-3.39472	-10.5175	-1	1.94522	-0.767279	0.0113443	1	1	134486177	134486322	145
L1M4	LINE	-3.39472	-10.5175	-1	1.94522	-0.767279	0.0113443	1	4	57722843	57722980	137
PB1D10	SINE/Alu	-3.38013	-10.4117	-1	1.94389	-0.766304	0.0113793	1	11	32504808	32504909	101
AT_rich	Low_complexity	-5.19963	-36.7489	-1	1.94358	-0.792488	0.0113873	1	10	96052075	96052113	38
B1_Mur1	SINE/Alu	-5.19963	-36.7489	-1	1.94358	-0.792488	0.0113873	1	8	77486351	77486489	138
B1_Mus2	SINE/Alu	-5.19963	-36.7489	-1	1.94358	-0.792488	0.0113873	1	15	81080374	81080515	141
B1_Mur1	SINE/Alu	-3.23741	-9.43099	-1	1.94239	-0.893697	0.0114184	1	5	32801442	32801571	129
B3A	SINE/B2	-3.23741	-9.43099	-1	1.94239	-0.893697	0.0114184	1	3	27539378	27539531	153
T-rich	Simple_repeat	-2.11067	-4.31891	-1	1.94136	0.44665	0.0114456	1	10	12616330	12616431	101
A-rich	Simple_repeat	-2.81839	-7.05376	-1	1.93874	0.357226	0.0115149	1	Y	90740581	90740619	38
B2_Mm2	SINE/B2	-3.403	-10.578	-1	1.9382	-0.766504	0.0115293	1	1	178742323	178742507	184
MLT-int	LTR/ERVL-MaLR	-3.40065	-10.5608	-1	1.93798	-0.766348	0.011535	1	10	9617809	9618067	258
MTEb	LTR/ERVL-MaLR	-2.25324	-4.76753	-1	1.93796	0.998933	0.0115357	1	12	80839642	80840018	376
B1_Mur1	SINE/Alu	-3.08778	-8.50184	-1	1.93761	-0.418783	0.0115449	1	5	130227533	130227673	140
(CAAAAA)n	Simple_repeat	-3.28537	-9.74981	-1	1.93757	-0.951163	0.0115459	1	17	80938052	80938089	37
B1_Mur3	SINE/Alu	-3.58839	-12.0286	-1	1.93563	-0.612424	0.0115976	1	5	66369288	66369428	140
AT_rich	Low_complexity	-2.7392	-6.67698	-1	1.93543	-0.261458	0.0116029	1	16	24511697	24511723	26
B1_Mus2	SINE/Alu	-2.60911	-6.10129	-1	1.93475	-0.376681	0.0116212	1	2	37377586	37377731	145
(A)n	Simple_repeat	-2.25908	-4.78685	-1	1.93446	1.62563	0.0116289	1	16	37794543	37794568	25
ID_B1	SINE/B4	-3.30148	-9.85924	-1	1.93413	-0.849067	0.0116377	1	4	137525548	137525749	201
B1_Mur1	SINE/Alu	-2.27139	-4.82789	-1	1.93392	0.0957544	0.0116434	1	17	30010884	30010957	73
B1_Mus1	SINE/Alu	-2.40761	-5.30596	-1	1.9339	-0.324434	0.0116438	1	11	120475691	120475833	142
MIR3	SINE/MIR	-2.35237	-5.10663	-1	1.93319	-0.288794	0.011663	1	2	156724047	156724207	160
B1_Mus1	SINE/Alu	-2.21169	-4.63218	-1	1.93264	0.397196	0.0116777	1	8	102678060	102678205	145
PB1D7	SINE/Alu	-2.37449	-5.18552	-1	1.93226	1.07495	0.011688	1	13	107823352	107823441	89
MamRep1879	DNA/hAT-Tip100?	-2.18611	-4.55078	-1	1.92955	-0.436591	0.0117611	1	18	35828264	35828379	115
B1_Mur4	SINE/Alu	-2.25028	-4.75775	-1	1.92949	0.283406	0.0117626	1	18	10069151	10069294	143
(CA)n	Simple_repeat	-2.80698	-6.99818	-1	1.92899	-0.625898	0.0117764	1	16	77542500	77542564	64
PB1D9	SINE/Alu	-2.56258	-5.90763	-1	1.92855	-0.0943903	0.0117883	1	10	121366599	121366691	92
L1MA5	LINE	-2.92863	-7.61389	-1	1.92705	-0.52313	0.0118291	1	6	84996504	84996980	476
B2_Mm2	SINE/B2	-2.29382	-4.90353	-1	1.92616	-0.0899338	0.0118533	1	4	126229231	126229380	149
(TTTC)n	Simple_repeat	-2.38839	-5.23573	-1	1.92384	0.210239	0.0119168	1	2	128381349	128381393	44
MT2B1	LTR/ERVL	-2.11125	-4.32066	-1	1.92328	6.62463	0.0119322	1	4	63998131	63998740	609
Lx5	LINE	-2.44823	-5.45745	-1	1.92251	0.713169	0.0119533	1	X	75810019	75810340	321
RMER17B	LTR/ERVK	-3.47238	-11.0992	-1	1.92168	-0.690992	0.0119763	1	2	22869732	22870632	900
LTR16C	LTR/ERVL	-3.47238	-11.0992	-1	1.92168	-0.690992	0.0119763	1	X	161989499	161989912	413
B3	SINE/B2	-3.47238	-11.0992	-1	1.92168	-0.690992	0.0119763	1	9	45887647	45887875	228
L1Md_F2	LINE	-3.47238	-11.0992	-1	1.92168	-0.690992	0.0119763	1	1	187333415	187333653	238
RLTR1A2_MM	LTR/ERV1	-2.81318	-7.02833	-1	1.92115	-0.625128	0.0119909	1	8	111973880	111974337	457
B1_Mm	SINE/Alu	-3.45481	-10.9648	-1	1.92035	-0.690032	0.0120131	1	5	21023525	21023689	164
L1M5	LINE	-3.6389	-12.4571	-1	1.92006	-0.547153	0.0120209	1	12	73132089	73132214	125
MLT1F1	LTR/ERVL-MaLR	-2.45574	-5.48593	-1	1.91992	0.617403	0.0120247	1	18	34251758	34252121	363
(T)n	Simple_repeat	-2.41452	-5.33143	-1	1.91894	0.534342	0.0120521	1	6	101296119	101296157	38
ORR1D2	LTR/ERVL-MaLR	-2.48334	-5.59191	-1	1.91827	-0.168044	0.0120708	1	2	59634504	59634736	232
PB1	SINE/Alu	-2.04248	-4.11953	-1	1.91676	0.64651	0.0121126	1	2	72387592	72387715	123
L1Md_A	LINE	-2.52537	-5.7572	-1	1.91564	-0.459589	0.012144	1	15	39347038	39350894	3856
B2_Mm2	SINE/B2	-3.64587	-12.5175	-1	1.91553	-0.546256	0.0121469	1	3	144512121	144512303	182
L1Md_A	LINE	-1.7443	-3.35033	-1	1.91546	1.46808	0.0121489	1	18	5725794	5730924	5130
IMPB_1	Satellite	-2.57149	-5.94424	-1	1.9153	-0.81367	0.0121533	1	9	64908822	64908996	174
B3	SINE/B2	-2.94426	-7.69679	-1	1.91512	-0.521617	0.0121586	1	18	53275809	53276018	209
(A)n	Simple_repeat	-3.69457	-12.9472	-1	1.91508	-0.512189	0.0121597	1	11	32715017	32715037	20
AT_rich	Low_complexity	-2.72821	-6.62631	-1	1.91502	-0.722225	0.0121613	1	7	19303276	19303311	35
Lx7	LINE	-2.57057	-5.94043	-1	1.9147	-0.813509	0.0121702	1	14	70745798	70746109	311
B1_Mus1	SINE/Alu	-3.50324	-11.3392	-1	1.91406	-0.681866	0.0121881	1	12	51685503	51685622	119
B3	SINE/B2	-2.33342	-5.03999	-1	1.91296	-0.625495	0.0122192	1	1	181983179	181983386	207
B4A	SINE/B4	-2.74664	-6.71151	-1	1.91175	-0.263372	0.0122532	1	12	101854395	101854623	228
B1_Mus2	SINE/Alu	-3.70142	-13.0088	-1	1.91077	-0.511296	0.012281	1	12	51639922	51640066	144
B1_Mur1	SINE/Alu	-3.53195	-11.5671	-1	1.91055	-0.651568	0.0122871	1	16	34062601	34062754	153
B1_Mur3	SINE/Alu	-3.53195	-11.5671	-1	1.91055	-0.651568	0.0122871	1	16	17690273	17690353	80
MER52-int	LTR/ERV1	-2.1753	-4.51679	-1	1.90998	1.04384	0.0123034	1	8	73034759	73034871	112
(A)n	Simple_repeat	-2.89751	-7.45138	-1	1.90958	-0.111531	0.0123145	1	19	55508814	55508852	38
L2b	LINE	-2.72083	-6.59252	-1	1.90802	-0.699117	0.0123588	1	4	134574343	134574496	153
ID_B1	SINE/B4	-3.04688	-8.26423	-1	1.907	-1.03084	0.0123881	1	X	142736499	142736710	211
B1_Mur3	SINE/Alu	-3.04605	-8.2595	-1	1.90665	-1.03068	0.0123978	1	13	23577871	23578016	145
PB1D10	SINE/Alu	-3.04605	-8.2595	-1	1.90665	-1.03068	0.0123978	1	9	116951049	116951140	91
B1F	SINE/Alu	-2.54248	-5.82588	-1	1.90632	-0.821124	0.0124074	1	18	69359669	69359886	217
B1F	SINE/Alu	-2.78826	-6.90798	-1	1.90561	-0.254105	0.0124276	1	8	110845060	110845202	142
B4A	SINE/B4	-1.97232	-3.92397	-1	1.90534	0.0268293	0.0124353	1	14	25591495	25591656	161
(A)n	Simple_repeat	-4.96928	-31.3259	-1	1.9037	-0.970123	0.0124825	1	11	117263438	117263479	41
B1_Mus2	SINE/Alu	-4.96928	-31.3259	-1	1.9037	-0.970123	0.0124825	1	5	36291581	36291729	148
B1_Mus2	SINE/Alu	-4.96928	-31.3259	-1	1.9037	-0.970123	0.0124825	1	6	39660100	39660248	148
B1F	SINE/Alu	-4.96928	-31.3259	-1	1.9037	-0.970123	0.0124825	1	12	51826171	51826240	69
B1F2	SINE/Alu	-4.96928	-31.3259	-1	1.9037	-0.970123	0.0124825	1	14	121274732	121274878	146
B3	SINE/B2	-4.96928	-31.3259	-1	1.9037	-0.970123	0.0124825	1	2	132068509	132068715	206
B3A	SINE/B2	-4.96928	-31.3259	-1	1.9037	-0.970123	0.0124825	1	4	59905202	59905388	186
PB1D7	SINE/Alu	-2.46828	-5.53384	-1	1.90202	0.282559	0.0125309	1	12	16983639	16983751	112
RSINE1	SINE/B4	-2.66528	-6.3435	-1	1.90065	-0.740898	0.0125704	1	11	35444781	35444928	147
(GAAA)n	Simple_repeat	-2.77471	-6.8434	-1	1.89864	0.329246	0.0126288	1	7	68035913	68036031	118
AT_rich	Low_complexity	-4.97769	-31.509	-1	1.8976	-0.96918	0.012659	1	4	151808286	151808312	26
AT_rich	Low_complexity	-4.97769	-31.509	-1	1.8976	-0.96918	0.012659	1	9	49559252	49559285	33
(A)n	Simple_repeat	-4.97769	-31.509	-1	1.8976	-0.96918	0.012659	1	6	33862706	33862736	30
B1_Mus1	SINE/Alu	-4.97769	-31.509	-1	1.8976	-0.96918	0.012659	1	8	73123342	73123485	143
PB1D9	SINE/Alu	-4.97769	-31.509	-1	1.8976	-0.96918	0.012659	1	13	73504008	73504127	119
B2_Mm1a	SINE/B2	-4.97769	-31.509	-1	1.8976	-0.96918	0.012659	1	13	45912580	45912784	204
B4A	SINE/B4	-4.97769	-31.509	-1	1.8976	-0.96918	0.012659	1	2	4349483	4349703	220
ID4	SINE/ID	-4.97769	-31.509	-1	1.8976	-0.96918	0.012659	1	6	33965841	33965915	74
L2c	LINE	-4.97769	-31.509	-1	1.8976	-0.96918	0.012659	1	13	104662428	104662697	269
B1_Mus2	SINE/Alu	-3.26947	-9.64289	-1	1.89722	-0.228349	0.0126701	1	6	30141009	30141129	120
A-rich	Simple_repeat	-2.49013	-5.6183	-1	1.897	0.758506	0.0126764	1	16	24648423	24648505	82
B1_Mur4	SINE/Alu	-5.0493	-33.1124	-1	1.89696	-0.921577	0.0126776	1	8	111809952	111810088	136
B1_Mus1	SINE/Alu	-5.0493	-33.1124	-1	1.89696	-0.921577	0.0126776	1	5	65558144	65558288	144
B1_Mus1	SINE/Alu	-5.0493	-33.1124	-1	1.89696	-0.921577	0.0126776	1	9	46096106	46096244	138
B1_Mus1	SINE/Alu	-5.0493	-33.1124	-1	1.89696	-0.921577	0.0126776	1	X	13523447	13523593	146
B1F2	SINE/Alu	-5.0493	-33.1124	-1	1.89696	-0.921577	0.0126776	1	1	118427171	118427275	104
B3A	SINE/B2	-5.0493	-33.1124	-1	1.89696	-0.921577	0.0126776	1	12	50600418	50600579	161
(T)n	Simple_repeat	-5.0493	-33.1124	-1	1.89696	-0.921577	0.0126776	1	6	34606424	34606446	22
L1Md_F2	LINE	-5.0493	-33.1124	-1	1.89696	-0.921577	0.0126776	1	10	9372997	9373687	690
B1F	SINE/Alu	-2.55327	-5.86964	-1	1.89665	-0.821331	0.0126867	1	9	65994645	65994772	127
L2	LINE/L2	-2.6593	-6.31728	-1	1.89623	-0.0041397	0.0126989	1	8	47960342	47960469	127
B2_Mm1a	SINE/B2	-4.86022	-29.0449	-1	1.89508	-1.06632	0.0127327	1	5	110164944	110165131	187
MIR	SINE/MIR	-4.86022	-29.0449	-1	1.89508	-1.06632	0.0127327	1	16	58416591	58416647	56
Lx3_Mus	LINE	-4.86022	-29.0449	-1	1.89508	-1.06632	0.0127327	1	8	63007157	63008400	1243
RLTR18B	LTR/ERVK	-2.7525	-6.73883	-1	1.89503	-0.666065	0.0127342	1	1	34033090	34033161	71
B1F	SINE/Alu	-2.35381	-5.11173	-1	1.89488	0.36307	0.0127386	1	11	100935628	100935727	99
B1_Mus2	SINE/Alu	-2.50643	-5.68211	-1	1.89444	0.104917	0.0127514	1	3	159875178	159875329	151
MER5A1	DNA/hAT-Charlie	-2.88401	-7.38199	-1	1.89412	-0.559191	0.0127608	1	7	80742061	80742156	95
L1_Mur3	LINE	-2.88401	-7.38199	-1	1.89412	-0.559191	0.0127608	1	1	185214109	185214553	444
(TTCC)n	Simple_repeat	-2.35246	-5.10693	-1	1.89342	-0.0305012	0.0127814	1	8	128492027	128492147	120
ORR1D1	LTR/ERVL-MaLR	-2.54716	-5.84482	-1	1.89296	-0.820328	0.0127951	1	1	10686239	10686603	364
B1_Mus1	SINE/Alu	-2.56642	-5.92339	-1	1.89283	1.07483	0.0127988	1	11	86747881	86748027	146
RMER15	LTR/ERVL	-2.48111	-5.58328	-1	1.89255	0.0980255	0.0128071	1	17	74682040	74682161	121
B1_Mm	SINE/Alu	-2.17845	-4.52666	-1	1.8918	-0.193005	0.0128291	1	11	75749380	75749525	145
BC1_Mm	SINE/ID	-3.14715	-8.85906	-1	1.89074	0.108906	0.0128605	1	6	30234606	30234722	116
ORR1C2	LTR/ERVL-MaLR	-2.87733	-7.34789	-1	1.89027	-0.587307	0.0128744	1	6	17786921	17787251	330
(TTTTC)n	Simple_repeat	-2.45893	-5.49809	-1	1.8893	0.626318	0.0129034	1	10	9489507	9489625	118
(TTTC)n	Simple_repeat	-2.93577	-7.65165	-1	1.88819	-0.493509	0.0129362	1	6	34626516	34626599	83
ID	0	-2.93577	-7.65165	-1	1.88819	-0.493509	0.0129362	1	10	8836358	8836411	53
RMER15	LTR/ERVL	-2.40155	-5.2837	-1	1.88562	0.244595	0.0130131	1	5	131168793	131169088	295
B1_Mus1	SINE/Alu	-2.73354	-6.65086	-1	1.88556	-0.28076	0.013015	1	17	24589154	24589300	146
MIR	SINE/MIR	-2.09962	-4.28597	-1	1.8844	-0.326208	0.0130496	1	19	10592970	10593099	129
B2_Mm2	SINE/B2	-1.81718	-3.52391	-1	1.88432	0.438581	0.0130521	1	11	76381969	76382153	184
RMER17A	LTR/ERVK	-2.2983	-4.91879	-1	1.88348	-0.352456	0.0130773	1	13	117003062	117003603	541
ORR1F	LTR/ERVL-MaLR	-3.10991	-8.63326	-1	1.88303	-1.01784	0.0130908	1	19	31261654	31261895	241
B1_Mur2	SINE/Alu	-2.93901	-7.66887	-1	1.88229	-0.492461	0.0131132	1	3	104851027	104851157	130
MTC	LTR/ERVL-MaLR	-2.15197	-4.44435	-1	1.8817	0.35706	0.0131311	1	8	22540847	22541244	397
RSINE1	SINE/B4	-2.41965	-5.35041	-1	1.88108	0.593647	0.0131497	1	12	16923273	16923379	106
B1_Mm	SINE/Alu	-3.07216	-8.41032	-1	1.88091	-1.02394	0.0131549	1	13	9104709	9104853	144
B4A	SINE/B4	-2.1804	-4.53279	-1	1.88025	0.617405	0.0131749	1	7	143276703	143276960	257
ORR1A2	LTR/ERVL-MaLR	-4.87532	-29.3506	-1	1.87889	-1.0644	0.0132162	1	X	113108636	113108954	318
(A)n	Simple_repeat	-4.87532	-29.3506	-1	1.87889	-1.0644	0.0132162	1	8	11393749	11393771	22
B2_Mm2	SINE/B2	-4.87532	-29.3506	-1	1.87889	-1.0644	0.0132162	1	2	128358987	128359173	186
A-rich	Simple_repeat	-4.87532	-29.3506	-1	1.87889	-1.0644	0.0132162	1	X	159702302	159702342	40
AT_rich	Low_complexity	-2.93541	-7.64971	-1	1.87812	-0.12415	0.0132399	1	6	101266290	101266318	28
RLTR20A4	LTR/ERVK	-2.88175	-7.37043	-1	1.87809	-0.556421	0.0132406	1	9	67020675	67020824	149
B2_Mm1a	SINE/B2	-3.16005	-8.93861	-1	1.87651	-0.943098	0.0132888	1	11	54691878	54692035	157
B1_Mur2	SINE/Alu	-3.15847	-8.92882	-1	1.87625	-0.942937	0.013297	1	11	79346220	79346339	119
B3	SINE/B2	-3.15847	-8.92882	-1	1.87625	-0.942937	0.013297	1	9	65985271	65985482	211
B3A	SINE/B2	-3.15847	-8.92882	-1	1.87625	-0.942937	0.013297	1	9	41436089	41436286	197
Lx8	LINE	-3.15847	-8.92882	-1	1.87625	-0.942937	0.013297	1	9	32183636	32184587	951
B3	SINE/B2	-2.34383	-5.07649	-1	1.87617	0.894968	0.0132993	1	5	90276360	90276489	129
(GAAAA)n	Simple_repeat	-2.98269	-7.90456	-1	1.87523	-0.459346	0.0133282	1	11	85596818	85596876	58
ORR1D1	LTR/ERVL-MaLR	-3.14863	-8.86813	-1	1.87461	-0.941931	0.0133473	1	14	104496088	104496431	343
MER2B	DNA/TcMar-Tigger	-2.58291	-5.99148	-1	1.8721	-0.813717	0.0134244	1	6	99381651	99381756	105
B1_Mm	SINE/Alu	-2.31925	-4.99072	-1	1.87209	-0.606559	0.0134248	1	10	18120946	18121028	82
L2	LINE/L2	-1.79046	-3.45926	-1	1.87087	0.870805	0.0134625	1	6	34627436	34627514	78
B1_Mus1	SINE/Alu	-3.04314	-8.24285	-1	1.87081	-1.03181	0.0134645	1	1	12762636	12762770	134
B1_Mm	SINE/Alu	-2.6728	-6.37665	-1	1.87074	-0.321709	0.0134665	1	5	66409295	66409438	143
Lx6	LINE	-3.0422	-8.23744	-1	1.8705	-1.03165	0.013474	1	5	73526083	73527293	1210
L1MCa	LINE	-3.13412	-8.77936	-1	1.86937	-0.361639	0.0135093	1	4	35794564	35794925	361
PB1D10	SINE/Alu	-2.76364	-6.79108	-1	1.86908	-0.664363	0.0135182	1	X	142783543	142783643	100
B4A	SINE/B4	-2.34846	-5.0928	-1	1.86886	0.190024	0.0135252	1	4	59215156	59215370	214
L1MC5	LINE	-2.30219	-4.93205	-1	1.86854	-0.327989	0.013535	1	13	95206240	95206865	625
(TTTC)n	Simple_repeat	-3.06406	-8.36322	-1	1.86828	-0.422354	0.013543	1	1	149869043	149869118	75
L1MA6	LINE	-2.70732	-6.53107	-1	1.86777	-0.786714	0.013559	1	3	123274895	123275048	153
B2_Mm1t	SINE/B2	-2.77242	-6.83251	-1	1.86655	-0.212611	0.0135973	1	15	25718495	25718674	179
PB1D11	SINE/Alu	-2.32452	-5.009	-1	1.8664	1.05889	0.0136021	1	11	104407787	104407866	79
ORR1C2-int	0	-2.46141	-5.50753	-1	1.86607	-0.167882	0.0136124	1	18	84510003	84511332	1329
(T)n	Simple_repeat	-3.11624	-8.67124	-1	1.86485	-0.33865	0.0136505	1	8	73022565	73022585	20
ORR1D2	LTR/ERVL-MaLR	-2.96664	-7.81711	-1	1.86466	0.258783	0.0136564	1	8	36698556	36698885	329
(CA)n	Simple_repeat	-2.13898	-4.4045	-1	1.8643	-0.472028	0.0136678	1	4	107085439	107085463	24
PB1D9	SINE/Alu	-3.01709	-8.09533	-1	1.86212	-1.03869	0.0137365	1	2	173667484	173667581	97
MTE2a	LTR/ERVL-MaLR	-3.01609	-8.08975	-1	1.86182	-1.03852	0.013746	1	2	58498319	58498639	320
B2_Mm2	SINE/B2	-3.01609	-8.08975	-1	1.86182	-1.03852	0.013746	1	16	4189537	4189723	186
RSINE1	SINE/B4	-3.01609	-8.08975	-1	1.86182	-1.03852	0.013746	1	16	36853959	36854108	149
A-rich	Simple_repeat	-1.73472	-3.32816	-1	1.86123	0.84371	0.0137649	1	X	143791799	143791868	69
Lx2A	LINE	-2.87445	-7.33322	-1	1.86082	-0.156865	0.0137778	1	8	103307970	103308323	353
Charlie10a	DNA/hAT-Charlie	-2.72166	-6.59634	-1	1.86052	0.0644186	0.0137874	1	7	98925977	98926134	157
B4	SINE/B4	-2.29204	-4.8975	-1	1.86033	1.13281	0.0137933	1	12	33227471	33227764	293
MIRb	SINE/MIR	-1.85344	-3.61362	-1	1.8603	0.0472161	0.0137942	1	7	25752522	25752638	116
MamRep137	DNA/TcMar-Tigger	-3.00992	-8.05517	-1	1.85996	-1.0375	0.013805	1	6	83398564	83398637	73
(CA)n	Simple_repeat	-3.00992	-8.05517	-1	1.85996	-1.0375	0.013805	1	7	134217449	134217488	39
B1_Mus1	SINE/Alu	-3.00992	-8.05517	-1	1.85996	-1.0375	0.013805	1	8	61523380	61523523	143
Lx	LINE	-3.00992	-8.05517	-1	1.85996	-1.0375	0.013805	1	9	50989697	50990032	335
LTR72_RN	LTR/ERV1	-2.41683	-5.33995	-1	1.85996	0.244463	0.0138051	1	8	64179791	64179922	131
A-rich	Simple_repeat	-2.29351	-4.90248	-1	1.85928	0.610359	0.0138266	1	3	126685220	126685276	56
(A)n	Simple_repeat	-3.4605	-11.0081	-1	1.85692	-0.692063	0.013902	1	19	40570387	40570417	30
RSINE1	SINE/B4	-3.4605	-11.0081	-1	1.85692	-0.692063	0.013902	1	5	66531874	66532033	159
B1_Mus2	SINE/Alu	-3.45748	-10.9851	-1	1.85669	-0.69191	0.0139095	1	2	69051505	69051651	146
B1_Mur3	SINE/Alu	-1.92903	-3.808	-1	1.85631	-0.214959	0.0139216	1	1	178597582	178597711	129
RLTR28B	LTR/ERVL	-2.31915	-4.99037	-1	1.85611	-0.302567	0.0139281	1	14	26410846	26411162	316
L1MA9	LINE	-3.15465	-8.90521	-1	1.85504	-0.9768	0.0139625	1	11	76130281	76130745	464
PB1D10	SINE/Alu	-1.99765	-3.99349	-1	1.85491	0.901803	0.0139666	1	11	86578234	86578325	91
MIRb	SINE/MIR	-2.83792	-7.14989	-1	1.85478	-0.164158	0.0139709	1	11	100935413	100935488	75
(GGAA)n	Simple_repeat	-1.88471	-3.69279	-1	1.85399	0.693225	0.0139963	1	16	45790103	45790165	62
B1_Mur2	SINE/Alu	-2.51654	-5.72209	-1	1.85393	-0.852958	0.013998	1	14	61651374	61651519	145
RSINE1	SINE/B4	-2.96752	-7.82191	-1	1.8529	-1.07803	0.0140315	1	2	166958061	166958206	145
B2_Mm1t	SINE/B2	-2.99819	-7.98999	-1	1.85202	-0.0191321	0.0140598	1	1	39974955	39975141	186
ID_B1	SINE/B4	-3.05531	-8.31266	-1	1.85113	-0.400939	0.0140886	1	10	8795124	8795256	132
(TTTTC)n	Simple_repeat	-3.05531	-8.31266	-1	1.85113	-0.400939	0.0140886	1	7	73520953	73520988	35
(A)n	Simple_repeat	-2.99265	-7.95937	-1	1.85073	-0.0188647	0.0141017	1	16	24685186	24685213	27
B1_Mus2	SINE/Alu	-2.81987	-7.06099	-1	1.85041	-0.163144	0.014112	1	14	18811079	18811224	145
RLTR20C2_MM	LTR/ERVK	-4.76698	-27.2273	-1	1.85034	-1.16422	0.0141144	1	8	8636722	8636777	55
L1Md_F2	LINE	-4.76698	-27.2273	-1	1.85034	-1.16422	0.0141144	1	4	149767450	149768173	723
Lx7	LINE	-2.29557	-4.90948	-1	1.85003	-0.659064	0.0141244	1	1	151385017	151386135	1118
B3	SINE/B2	-2.13475	-4.39161	-1	1.84993	0.15538	0.0141276	1	11	105319404	105319610	206
L1_Mus2	LINE	-3.20199	-9.20225	-1	1.84949	-0.934463	0.0141419	1	6	119035730	119035902	172
ID_B1	SINE/B4	-2.87481	-7.33509	-1	1.84802	-0.13794	0.01419	1	9	117158213	117158428	215
B2_Mm2	SINE/B2	-3.02048	-8.1144	-1	1.84721	-1.03772	0.0142164	1	4	139385585	139385772	187
B2_Mm1a	SINE/B2	-3.01944	-8.10855	-1	1.84692	-1.03755	0.014226	1	4	129852320	129852500	180
PB1D10	SINE/Alu	-2.13321	-4.38693	-1	1.84685	1.27593	0.0142281	1	18	68156240	68156340	100
B1_Mus2	SINE/Alu	-3.25855	-9.5702	-1	1.84678	-0.855796	0.0142304	1	4	116382160	116382306	146
(A)n	Simple_repeat	-3.49839	-11.3011	-1	1.84667	-0.651528	0.0142341	1	14	21269791	21269835	44
RMER10B	LTR/ERVL	-3.20331	-9.21072	-1	1.84656	-1.00616	0.0142376	1	1	160198642	160198921	279
(A)n	Simple_repeat	-3.25634	-9.55558	-1	1.84656	-0.855638	0.0142376	1	11	121297405	121297436	31
(GTCTG)n	Simple_repeat	-3.25634	-9.55558	-1	1.84656	-0.855638	0.0142376	1	15	6408747	6408865	118
B4A	SINE/B4	-3.47438	-11.1146	-1	1.84568	-0.690227	0.0142666	1	2	126637162	126637384	222
MLT1A0	LTR/ERVL-MaLR	-2.56387	-5.9129	-1	1.84566	-0.0756741	0.0142672	1	11	46074386	46074483	97
B1_Mus1	SINE/Alu	-2.54607	-5.8404	-1	1.8454	-0.0756561	0.0142757	1	14	26642287	26642431	144
B1_Mus2	SINE/Alu	-4.65468	-25.1882	-1	1.84517	-1.22383	0.0142834	1	8	107152344	107152490	146
(TCTG)n	Simple_repeat	-2.21875	-4.65491	-1	1.84489	0.911218	0.0142926	1	11	35330658	35330680	22
MIRb	SINE/MIR	-2.54737	-5.84566	-1	1.84391	-0.822126	0.014325	1	11	35345468	35345544	76
B1_Mur1	SINE/Alu	-2.85669	-7.2435	-1	1.84372	-0.136932	0.014331	1	14	93735463	93735584	121
B1_Mm	SINE/Alu	-2.39846	-5.27239	-1	1.84359	-0.221126	0.0143354	1	9	13432784	13432914	130
L1Md_F2	LINE	-2.6879	-6.44373	-1	1.84318	-0.705709	0.0143488	1	11	29976009	29980994	4985
B1_Mus1	SINE/Alu	-2.17018	-4.5008	-1	1.84271	-0.200589	0.0143643	1	3	79925243	79925387	144
L2a	LINE	-1.98229	-3.9512	-1	1.84172	-0.171293	0.0143973	1	3	117824480	117824935	455
RSINE1	SINE/B4	-2.27818	-4.85067	-1	1.84165	-0.66353	0.0143996	1	1	168422809	168422951	142
MIRb	SINE/MIR	-1.81966	-3.52998	-1	1.84157	0.851072	0.0144022	1	16	24786049	24786261	212
B1_Mm	SINE/Alu	-2.59332	-6.03486	-1	1.84111	-0.0519242	0.0144176	1	14	121230268	121230414	146
(CATA)n	Simple_repeat	-2.74779	-6.71689	-1	1.84093	-0.687924	0.0144234	1	15	53088651	53088733	82
L1MDa	LINE	-1.95219	-3.86961	-1	1.8409	0.0288404	0.0144243	1	14	32299896	32300302	406
(TG)n	Simple_repeat	-3.2393	-9.44339	-1	1.84066	-0.894807	0.0144325	1	9	49523391	49523494	103
B1_Mur4	SINE/Alu	-2.35105	-5.10197	-1	1.84059	-0.0110916	0.0144348	1	6	120805909	120806053	144
MTE2b	LTR/ERVL-MaLR	-3.23761	-9.43227	-1	1.84043	-0.894647	0.0144402	1	5	117160119	117160487	368
Lx7	LINE	-3.05088	-8.28716	-1	1.84009	-1.0297	0.0144516	1	2	135991986	135992656	670
RSINE1	SINE/B4	-2.2212	-4.66281	-1	1.83918	0.0748232	0.0144816	1	15	64156417	64156500	83
B1_Mm	SINE/Alu	-3.10765	-8.61977	-1	1.83911	0.360791	0.0144842	1	5	131037163	131037309	146
B1_Mus2	SINE/Alu	-3.26444	-9.60934	-1	1.83893	-0.854855	0.0144899	1	11	23451057	23451200	143
B1_Mus1	SINE/Alu	-3.26221	-9.5945	-1	1.83871	-0.854697	0.0144972	1	3	8936086	8936232	146
B2_Mm2	SINE/B2	-3.26221	-9.5945	-1	1.83871	-0.854697	0.0144972	1	10	67114719	67114907	188
RSINE1	SINE/B4	-3.26221	-9.5945	-1	1.83871	-0.854697	0.0144972	1	16	57223477	57223636	159
RSINE1	SINE/B4	-3.26221	-9.5945	-1	1.83871	-0.854697	0.0144972	1	4	40832073	40832232	159
B3	SINE/B2	-2.76945	-6.81848	-1	1.83853	-0.632359	0.0145034	1	16	17198213	17198396	183
B4	SINE/B4	-3.37772	-10.3943	-1	1.83811	-0.768365	0.0145176	1	11	109707543	109707780	237
B2_Mm2	SINE/B2	-2.76756	-6.80955	-1	1.83805	-0.632205	0.0145194	1	5	35930926	35931032	106
(TG)n	Simple_repeat	-1.96065	-3.89238	-1	1.83802	-0.210251	0.0145204	1	2	104610317	104610395	78
(GAAAA)n	Simple_repeat	-3.51181	-11.4067	-1	1.83615	-0.6497	0.0145831	1	5	103757017	103757039	22
B2_Mm1t	SINE/B2	-3.51181	-11.4067	-1	1.83615	-0.6497	0.0145831	1	11	32659066	32659254	188
(GAAA)n	Simple_repeat	-2.83672	-7.14394	-1	1.83598	-0.594477	0.0145887	1	14	21038447	21038491	44
B1_Mur4	SINE/Alu	-2.53328	-5.78886	-1	1.8359	-0.820121	0.0145915	1	9	80113504	80113645	141
MYSERV6-int	0	-2.96733	-7.82087	-1	1.8356	-1.07601	0.0146017	1	12	81446800	81447326	526
MTC	LTR/ERVL-MaLR	-5.1287	-34.9858	-1	1.83525	-0.836129	0.0146134	1	17	30253087	30253327	240
(A)n	Simple_repeat	-5.1287	-34.9858	-1	1.83525	-0.836129	0.0146134	1	7	64303173	64303198	25
B1_Mur2	SINE/Alu	-5.1287	-34.9858	-1	1.83525	-0.836129	0.0146134	1	15	82002279	82002431	152
B1_Mus1	SINE/Alu	-5.1287	-34.9858	-1	1.83525	-0.836129	0.0146134	1	1	180126705	180126844	139
B1_Mus2	SINE/Alu	-5.1287	-34.9858	-1	1.83525	-0.836129	0.0146134	1	14	25600642	25600787	145
B1F	SINE/Alu	-5.1287	-34.9858	-1	1.83525	-0.836129	0.0146134	1	1	159280827	159280938	111
B1F2	SINE/Alu	-5.1287	-34.9858	-1	1.83525	-0.836129	0.0146134	1	7	27449180	27449325	145
GA-rich	Simple_repeat	-5.1287	-34.9858	-1	1.83525	-0.836129	0.0146134	1	5	4865928	4865993	65
(GA)n	Simple_repeat	-3.14775	-8.86272	-1	1.8349	-0.943892	0.0146253	1	18	79010757	79010820	63
B1F	SINE/Alu	-3.14775	-8.86272	-1	1.8349	-0.943892	0.0146253	1	4	54975403	54975552	149
PB1D10	SINE/Alu	-3.14775	-8.86272	-1	1.8349	-0.943892	0.0146253	1	8	94388049	94388143	94
B4A	SINE/B4	-2.00662	-4.01841	-1	1.83482	0.0312762	0.014628	1	16	24775781	24776047	266
B4A	SINE/B4	-2.58904	-6.01698	-1	1.83477	-0.0692098	0.0146296	1	14	21121869	21122038	169
MTD	LTR/ERVL-MaLR	-4.68503	-25.7237	-1	1.83468	-1.17714	0.0146326	1	15	3540391	3540524	133
ORR1B1	LTR/ERVL-MaLR	-4.68503	-25.7237	-1	1.83468	-1.17714	0.0146326	1	3	84824155	84824517	362
ORR1C1	LTR/ERVL-MaLR	-4.68503	-25.7237	-1	1.83468	-1.17714	0.0146326	1	1	55574183	55574341	158
(CA)n	Simple_repeat	-4.68503	-25.7237	-1	1.83468	-1.17714	0.0146326	1	1	134833555	134833592	37
(CA)n	Simple_repeat	-4.68503	-25.7237	-1	1.83468	-1.17714	0.0146326	1	15	53172690	53172738	48
B1_Mus1	SINE/Alu	-4.68503	-25.7237	-1	1.83468	-1.17714	0.0146326	1	7	88282669	88282806	137
PB1D9	SINE/Alu	-4.68503	-25.7237	-1	1.83468	-1.17714	0.0146326	1	11	84328129	84328215	86
PB1D9	SINE/Alu	-4.68503	-25.7237	-1	1.83468	-1.17714	0.0146326	1	7	80673273	80673386	113
B2_Mm1t	SINE/B2	-4.68503	-25.7237	-1	1.83468	-1.17714	0.0146326	1	2	22975669	22975863	194
B3A	SINE/B2	-4.68503	-25.7237	-1	1.83468	-1.17714	0.0146326	1	6	30245489	30245665	176
MIRb	SINE/MIR	-4.68503	-25.7237	-1	1.83468	-1.17714	0.0146326	1	17	29856865	29856986	121
MIRb	SINE/MIR	-4.68503	-25.7237	-1	1.83468	-1.17714	0.0146326	1	9	68717903	68717955	52
(T)n	Simple_repeat	-4.68503	-25.7237	-1	1.83468	-1.17714	0.0146326	1	10	117358822	117358844	22
(T)n	Simple_repeat	-4.68503	-25.7237	-1	1.83468	-1.17714	0.0146326	1	X	161990298	161990323	25
(T)n	Simple_repeat	-4.68503	-25.7237	-1	1.83468	-1.17714	0.0146326	1	X	162010691	162010716	25
(TC)n	Simple_repeat	-4.68503	-25.7237	-1	1.83468	-1.17714	0.0146326	1	10	127588769	127588800	31
(TG)n	Simple_repeat	-4.68503	-25.7237	-1	1.83468	-1.17714	0.0146326	1	5	34827160	34827190	30
(TTTC)n	Simple_repeat	-4.68503	-25.7237	-1	1.83468	-1.17714	0.0146326	1	4	16156839	16156906	67
IMPB_1	Satellite	-4.68503	-25.7237	-1	1.83468	-1.17714	0.0146326	1	9	62734045	62734179	134
L1Md_T	LINE	-4.68503	-25.7237	-1	1.83468	-1.17714	0.0146326	1	3	114047390	114047909	519
L2c	LINE	-4.68503	-25.7237	-1	1.83468	-1.17714	0.0146326	1	13	28522656	28522703	47
T-rich	Simple_repeat	-4.68503	-25.7237	-1	1.83468	-1.17714	0.0146326	1	3	55915694	55915765	71
B2_Mm1a	SINE/B2	-2.69065	-6.45606	-1	1.83349	-0.704619	0.0146728	1	1	39908595	39908746	151
B4A	SINE/B4	-3.13703	-8.7971	-1	1.83328	-0.942886	0.0146799	1	10	75215358	75215609	251
B2_Mm2	SINE/B2	-3.22774	-9.36797	-1	1.83288	-0.256538	0.0146933	1	16	33431200	33431383	183
B1_Mur1	SINE/Alu	-2.26473	-4.80564	-1	1.83286	-0.353298	0.0146941	1	11	32390710	32390861	151
MLT1A0	LTR/ERVL-MaLR	-2.24724	-4.74772	-1	1.83277	0.0961652	0.0146972	1	6	84833794	84834099	305
PB1D10	SINE/Alu	-2.071	-4.20178	-1	1.83254	1.93657	0.0147048	1	17	12764134	12764228	94
B1_Mus2	SINE/Alu	-3.16016	-8.93926	-1	1.83168	-0.284918	0.014734	1	13	104305021	104305166	145
(T)n	Simple_repeat	-3.58466	-11.9975	-1	1.83165	-0.583266	0.0147349	1	15	26858262	26858292	30
URR1A	DNA/hAT-Charlie	-2.942	-7.68476	-1	1.83038	-0.494294	0.0147783	1	15	81919459	81919587	128
L1Md_F2	LINE	-2.02547	-4.07125	-1	1.82964	0.387317	0.0148035	1	5	5059934	5063031	3097
RSINE1	SINE/B4	-3.12939	-8.75067	-1	1.829	-1.01289	0.0148251	1	17	46420751	46420891	140
A-rich	Simple_repeat	-2.29379	-4.90342	-1	1.82861	2.69752	0.0148387	1	6	34601484	34601600	116
MER21B	LTR/ERVL	-2.73377	-6.65193	-1	1.82755	-0.698223	0.0148748	1	7	30011479	30011614	135
MTD	LTR/ERVL-MaLR	-3.59522	-12.0856	-1	1.82746	-0.582514	0.014878	1	8	71307236	71307595	359
B1_Mus2	SINE/Alu	-3.59176	-12.0567	-1	1.82722	-0.582365	0.014886	1	3	69731786	69731980	194
B1_Mus2	SINE/Alu	-3.44246	-10.8714	-1	1.82661	-0.726382	0.0149068	1	X	169834230	169834367	137
L2a	LINE	-3.44246	-10.8714	-1	1.82661	-0.726382	0.0149068	1	2	70823677	70823721	44
B3	SINE/B2	-2.26464	-4.80534	-1	1.82638	0.1288	0.0149149	1	14	121221317	121221474	157
B3A	SINE/B2	-3.32741	-10.0381	-1	1.82633	-0.810691	0.0149167	1	17	12801644	12801705	61
L1M5	LINE	-1.92535	-3.79829	-1	1.82577	1.73336	0.014936	1	17	12764289	12764398	109
B3	SINE/B2	-3.56993	-11.8756	-1	1.82575	-0.581426	0.0149365	1	12	80888142	80888317	175
(A)n	Simple_repeat	-2.48811	-5.61043	-1	1.82526	0.313966	0.0149534	1	6	134235744	134235782	38
(TG)n	Simple_repeat	-2.11707	-4.33813	-1	1.82525	-0.226889	0.0149536	1	3	27708076	27708120	44
B1_Mus2	SINE/Alu	-3.18058	-9.0667	-1	1.82499	-0.254483	0.0149628	1	15	38053498	38053641	143
B1_Mur4	SINE/Alu	-4.71973	-26.3499	-1	1.82458	-1.17118	0.014977	1	16	32903822	32903963	141
B3A	SINE/B2	-4.71973	-26.3499	-1	1.82458	-1.17118	0.014977	1	17	46522649	46522772	123
(T)n	Simple_repeat	-4.71973	-26.3499	-1	1.82458	-1.17118	0.014977	1	10	123074246	123074310	64
B3A	SINE/B2	-2.19026	-4.56389	-1	1.82397	-0.434446	0.014998	1	8	34866423	34866574	151
MTD	LTR/ERVL-MaLR	-2.33074	-5.03064	-1	1.82308	-0.0351143	0.0150288	1	14	121332878	121333260	382
B3	SINE/B2	-2.48863	-5.61244	-1	1.82275	-0.146898	0.0150402	1	7	68058882	68059039	157
(TG)n	Simple_repeat	-3.1117	-8.64398	-1	1.82219	-0.986344	0.0150594	1	5	118643623	118643662	39
B1_Mm	SINE/Alu	-2.49027	-5.61882	-1	1.82145	0.111769	0.0150852	1	7	73518634	73518774	140
Lx3_Mus	LINE	-2.14259	-4.41553	-1	1.8208	0.850532	0.0151076	1	6	119640242	119641326	1084
RLTR34C_MM	LTR/ERVK	-2.49267	-5.62819	-1	1.8206	-0.471393	0.0151147	1	11	30798999	30799255	256
ID_B1	SINE/B4	-2.21593	-4.64579	-1	1.81997	0.382251	0.0151366	1	5	90276586	90276698	112
B4	SINE/B4	-3.33332	-10.0793	-1	1.81922	-0.809755	0.0151627	1	5	131762596	131762847	251
B2_Mm1t	SINE/B2	-2.07034	-4.19987	-1	1.81911	0.109345	0.0151668	1	12	16905260	16905451	191
B1_Mus1	SINE/Alu	-3.31896	-9.97945	-1	1.81795	-0.808773	0.0152072	1	X	13561268	13561415	147
B1F1	SINE/Alu	-3.31896	-9.97945	-1	1.81795	-0.808773	0.0152072	1	7	27599742	27599849	107
MIR3	SINE/MIR	-2.36339	-5.1458	-1	1.81693	0.205163	0.015243	1	12	76586633	76586767	134
RLTR20C2_MM	LTR/ERVK	-4.78744	-27.6162	-1	1.81659	-1.12004	0.0152548	1	13	60630704	60630779	75
MTD	LTR/ERVL-MaLR	-4.78744	-27.6162	-1	1.81659	-1.12004	0.0152548	1	6	22060345	22060695	350
B1_Mus1	SINE/Alu	-4.78744	-27.6162	-1	1.81659	-1.12004	0.0152548	1	11	53388159	53388296	137
B1_Mus1	SINE/Alu	-4.78744	-27.6162	-1	1.81659	-1.12004	0.0152548	1	11	83761113	83761257	144
B1_Mus1	SINE/Alu	-4.78744	-27.6162	-1	1.81659	-1.12004	0.0152548	1	12	80882533	80882686	153
B1F	SINE/Alu	-4.78744	-27.6162	-1	1.81659	-1.12004	0.0152548	1	8	90925366	90925492	126
B1F1	SINE/Alu	-4.78744	-27.6162	-1	1.81659	-1.12004	0.0152548	1	13	59807389	59807519	130
PB1D10	SINE/Alu	-4.78744	-27.6162	-1	1.81659	-1.12004	0.0152548	1	8	111235459	111235565	106
B2_Mm1t	SINE/B2	-4.78744	-27.6162	-1	1.81659	-1.12004	0.0152548	1	11	105205827	105206020	193
B2_Mm2	SINE/B2	-4.78744	-27.6162	-1	1.81659	-1.12004	0.0152548	1	6	94111239	94111424	185
B3	SINE/B2	-4.78744	-27.6162	-1	1.81659	-1.12004	0.0152548	1	8	46764288	46764483	195
(T)n	Simple_repeat	-4.78744	-27.6162	-1	1.81659	-1.12004	0.0152548	1	16	8836291	8836319	28
CT-rich	Simple_repeat	-4.78744	-27.6162	-1	1.81659	-1.12004	0.0152548	1	9	62745989	62746166	177
L1Md_T	LINE	-4.78744	-27.6162	-1	1.81659	-1.12004	0.0152548	1	8	72838516	72845181	6665
Lx10	LINE	-4.78744	-27.6162	-1	1.81659	-1.12004	0.0152548	1	18	60489922	60490164	242
Lx7	LINE	-4.78744	-27.6162	-1	1.81659	-1.12004	0.0152548	1	11	103945392	103945495	103
B2_Mm1t	SINE/B2	-3.71582	-13.1393	-1	1.81634	-0.449633	0.0152636	1	8	70549967	70550132	165
MIRb	SINE/MIR	-2.7244	-6.60886	-1	1.81579	-0.238639	0.015283	1	1	75412165	75412322	157
A-rich	Simple_repeat	-2.25876	-4.78581	-1	1.81577	-0.125118	0.0152837	1	6	101269698	101269766	68
RLTR28	LTR/ERVL	-2.3433	-5.07462	-1	1.8153	-0.27266	0.0153002	1	2	91761334	91761785	451
G-rich	Simple_repeat	-1.49952	-2.82749	-1	1.81522	2.65436	0.0153029	1	7	84054502	84054602	100
Charlie13b	DNA/hAT-Charlie	-3.41277	-10.6499	-1	1.81504	-0.731834	0.0153095	1	10	94430920	94431198	278
MER21B	LTR/ERVL	-3.41277	-10.6499	-1	1.81504	-0.731834	0.0153095	1	16	34061882	34062388	506
B1_Mur1	SINE/Alu	-3.41277	-10.6499	-1	1.81504	-0.731834	0.0153095	1	18	37895842	37895987	145
B3	SINE/B2	-3.41277	-10.6499	-1	1.81504	-0.731834	0.0153095	1	11	121521713	121521906	193
B2_Mm2	SINE/B2	-3.41	-10.6295	-1	1.81484	-0.73168	0.0153167	1	3	104174666	104174859	193
B4A	SINE/B4	-2.17179	-4.50582	-1	1.81441	1.97645	0.0153315	1	14	7921453	7921637	184
(A)n	Simple_repeat	-3.39266	-10.5025	-1	1.81358	-0.730714	0.015361	1	1	64713872	64713892	20
B1_Mus2	SINE/Alu	-3.39266	-10.5025	-1	1.81358	-0.730714	0.015361	1	17	80056277	80056421	144
B1_Mm	SINE/Alu	-3.1577	-8.92404	-1	1.81356	-0.941982	0.0153616	1	6	87233754	87233900	146
B2_Mm2	SINE/B2	-3.1577	-8.92404	-1	1.81356	-0.941982	0.0153616	1	17	66043800	66043973	173
L1MEc	LINE	-3.1577	-8.92404	-1	1.81356	-0.941982	0.0153616	1	5	132015531	132015916	385
B1_Mur3	SINE/Alu	-2.16054	-4.47081	-1	1.81316	0.0272834	0.0153758	1	3	158035958	158036099	141
L1MA4A	LINE	-2.49899	-5.6529	-1	1.81216	-0.120644	0.0154115	1	5	25332512	25332851	339
MIRb	SINE/MIR	-2.19119	-4.5668	-1	1.81215	0.389106	0.0154116	1	2	60845439	60845555	116
L1MEd	LINE	-2.37272	-5.17918	-1	1.81209	0.224041	0.0154138	1	2	130720196	130720335	139
L1Md_F3	LINE	-3.14655	-8.85533	-1	1.81199	-0.940975	0.0154174	1	12	78782635	78783604	969
MLT1B	LTR/ERVL-MaLR	-3.14919	-8.87155	-1	1.81162	0.130869	0.0154306	1	12	99249977	99250319	342
L1MEg	LINE	-2.25652	-4.77836	-1	1.81101	0.441103	0.0154524	1	1	131386512	131386961	449
B1_Mur4	SINE/Alu	-2.17992	-4.53128	-1	1.81083	-0.418804	0.0154586	1	14	20933927	20934072	145
B2_Mm1t	SINE/B2	-2.55026	-5.85741	-1	1.80897	-0.819372	0.0155249	1	18	53354397	53354568	171
ORR1D-int	LTR/ERVL-MaLR	-2.38147	-5.21067	-1	1.80866	-0.23882	0.0155359	1	14	72641727	72642380	653
B3	SINE/B2	-2.38147	-5.21067	-1	1.80866	-0.23882	0.0155359	1	14	67055265	67055445	180
B3	SINE/B2	-1.9518	-3.86858	-1	1.80779	0.857393	0.0155672	1	5	66429903	66430091	188
L1Md_F2	LINE	-2.75791	-6.76418	-1	1.80776	-0.633126	0.0155682	1	9	70730783	70731087	304
B1_Mur4	SINE/Alu	-2.85129	-7.21643	-1	1.80664	-0.564464	0.0156084	1	12	83828388	83828531	143
CR1_Mam	LINE/CR1	-2.2431	-4.73413	-1	1.80491	2.39493	0.0156709	1	X	52157931	52158337	406
RLTR42-int	LTR/ERVK	-2.55118	-5.86114	-1	1.80396	-0.435609	0.0157052	1	5	34836721	34837157	436
L1_Mus4	LINE	-2.09613	-4.27562	-1	1.80369	0.787023	0.0157148	1	12	116358550	116359230	680
B3	SINE/B2	-2.41804	-5.34446	-1	1.80337	-0.223062	0.0157262	1	5	150660350	150660548	198
(TTTC)n	Simple_repeat	-2.17108	-4.50359	-1	1.80315	0.220874	0.0157344	1	9	49550183	49550222	39
PB1D11	SINE/Alu	-2.46914	-5.53714	-1	1.80249	0.28323	0.0157582	1	11	86748065	86748172	107
B2_Mm1t	SINE/B2	-3.21569	-9.29007	-1	1.80246	-0.894598	0.0157596	1	9	59448717	59448933	216
PB1D10	SINE/Alu	-3.12539	-8.72643	-1	1.80206	-0.33941	0.0157738	1	12	52523878	52523988	110
ID_B1	SINE/B4	-2.05105	-4.14407	-1	1.80151	-0.304886	0.015794	1	3	96724694	96724869	175
LTR87	LTR/ERVL?	-2.1732	-4.51024	-1	1.80112	-0.178658	0.015808	1	7	84000108	84000314	206
LTR40c	LTR/ERVL	-2.49494	-5.63706	-1	1.80007	-0.470335	0.0158465	1	16	45696886	45697235	349
B1_Mm	SINE/Alu	-4.62933	-24.7495	-1	1.80003	-1.22792	0.0158478	1	14	87035896	87036039	143
B4A	SINE/B4	-2.58198	-5.9876	-1	1.79991	-0.383555	0.0158523	1	9	117236166	117236469	303
MIRc	SINE/MIR	-3.09494	-8.54419	-1	1.79981	0.04819	0.015856	1	13	37848077	37848200	123
B3A	SINE/B2	-2.54765	-5.84681	-1	1.79976	0.672931	0.0158579	1	11	105308001	105308146	145
(GGAAA)n	Simple_repeat	-2.70648	-6.52728	-1	1.79889	0.0356222	0.0158896	1	3	126607310	126607372	62
PB1D9	SINE/Alu	-4.68632	-25.7468	-1	1.79764	-1.2199	0.0159353	1	14	52192109	52192227	118
B3	SINE/B2	-2.38686	-5.2302	-1	1.79745	-0.537107	0.0159424	1	6	99066779	99066980	201
(T)n	Simple_repeat	-2.95945	-7.77825	-1	1.79559	-0.0426305	0.0160107	1	10	120797976	120798009	33
RLTR20A3_MM	LTR/ERVK	-2.21018	-4.62733	-1	1.79537	-0.391159	0.016019	1	15	59470960	59471508	548
PB1D10	SINE/Alu	-2.25351	-4.76842	-1	1.79523	-0.358127	0.0160238	1	2	94000848	94000966	118
B1_Mm	SINE/Alu	-2.88241	-7.3738	-1	1.79475	-0.52832	0.0160419	1	17	32282732	32282868	136
B2_Mm2	SINE/B2	-2.70146	-6.50461	-1	1.79427	-0.262306	0.0160593	1	7	34249461	34249651	190
PB1D10	SINE/Alu	-1.71872	-3.29145	-1	1.79393	1.13159	0.016072	1	12	109702478	109702599	121
B1_Mur2	SINE/Alu	-2.66613	-6.34724	-1	1.79373	-0.79826	0.0160793	1	2	119940406	119940545	139
AT_rich	Low_complexity	-1.75806	-3.38242	-1	1.79367	0.770955	0.0160817	1	9	7282415	7282442	27
MTC	LTR/ERVL-MaLR	-4.74091	-26.7397	-1	1.79307	-1.16826	0.0161038	1	1	132439318	132439707	389
B3	SINE/B2	-4.74091	-26.7397	-1	1.79307	-1.16826	0.0161038	1	11	106043368	106043543	175
B4	SINE/B4	-4.74091	-26.7397	-1	1.79307	-1.16826	0.0161038	1	X	101903612	101903777	165
Lx3_Mus	LINE	-4.74091	-26.7397	-1	1.79307	-1.16826	0.0161038	1	10	27080123	27081847	1724
B2_Mm2	SINE/B2	-2.96514	-7.80901	-1	1.792	-0.431276	0.0161438	1	2	168202409	168202526	117
B1_Mur2	SINE/Alu	-2.69677	-6.4835	-1	1.7917	0.0372892	0.0161547	1	2	128391510	128391647	137
Lx8	LINE	-1.94148	-3.84098	-1	1.79148	1.02836	0.0161627	1	6	146984707	146985009	302
Lx10	LINE	-2.07842	-4.22344	-1	1.79042	-0.529256	0.0162023	1	4	6400821	6401696	875
(A)n	Simple_repeat	-1.82748	-3.54916	-1	1.78952	1.45088	0.0162362	1	8	108957940	108957972	32
B4	SINE/B4	-2.46103	-5.5061	-1	1.7888	-0.174576	0.0162629	1	16	94643562	94643797	235
(TG)n	Simple_repeat	-2.36699	-5.15864	-1	1.78848	-0.567749	0.0162749	1	5	53599346	53599388	42
B4A	SINE/B4	-2.81824	-7.053	-1	1.78792	0.570377	0.0162959	1	8	73199129	73199191	62
ORR1E	LTR/ERVL-MaLR	-2.77909	-6.86417	-1	1.78749	-0.190913	0.0163121	1	13	60608590	60608704	114
MER77B	LTR/ERVL	-3.27846	-9.70322	-1	1.78676	-0.85001	0.0163394	1	1	178905174	178905627	453
L1MA9	LINE	-1.89826	-3.72763	-1	1.78653	1.20394	0.0163482	1	5	66592019	66592594	575
B1_Mur2	SINE/Alu	-2.50916	-5.69289	-1	1.78583	-0.121519	0.0163746	1	10	117704657	117704762	105
(GGTTG)n	Simple_repeat	-2.69344	-6.46852	-1	1.78572	-0.70684	0.0163786	1	6	101227916	101227946	30
B1_Mus1	SINE/Alu	-2.57359	-5.95291	-1	1.78548	-0.0509291	0.0163877	1	4	59215386	59215533	147
(TC)n	Simple_repeat	-1.8699	-3.65508	-1	1.78523	0.385747	0.0163971	1	4	64043112	64043166	54
MTD	LTR/ERVL-MaLR	-3.01212	-8.06752	-1	1.78488	-0.398964	0.0164104	1	8	41107610	41108003	393
ID4	SINE/ID	-3.01212	-8.06752	-1	1.78488	-0.398964	0.0164104	1	X	48436030	48436106	76
(GA)n	Simple_repeat	-2.00704	-4.01957	-1	1.78411	0.45141	0.0164394	1	10	120441806	120441858	52
B1_Mus2	SINE/Alu	-2.78202	-6.87813	-1	1.78331	-0.189916	0.0164697	1	X	77531286	77531431	145
(TTTTTG)n	Simple_repeat	-2.58267	-5.99046	-1	1.78322	-0.0503581	0.0164732	1	11	68827838	68827890	52
B1_Mur2	SINE/Alu	-2.7772	-6.85522	-1	1.78269	-0.633472	0.0164934	1	6	101218816	101218962	146
AT_rich	Low_complexity	-1.84098	-3.58254	-1	1.78251	-0.101002	0.0165003	1	1	78819989	78820009	20
GC_rich	Low_complexity	-2.3552	-5.11666	-1	1.78214	-0.595538	0.0165144	1	15	8445124	8445146	22
MLT2F	LTR/ERVL	-2.54147	-5.8218	-1	1.7821	-0.823081	0.016516	1	6	84971951	84972368	417
L1M2	LINE	-1.71037	-3.27245	-1	1.78058	0.741676	0.0165736	1	7	98263627	98264501	874
B3A	SINE/B2	-2.25706	-4.78015	-1	1.77769	-0.333896	0.0166846	1	10	84423225	84423408	183
(T)n	Simple_repeat	-2.41281	-5.32511	-1	1.7776	-0.224076	0.0166877	1	16	11154139	11154178	39
(TTTTTG)n	Simple_repeat	-1.41271	-2.66236	-1	1.777	1.91851	0.0167109	1	16	45750029	45750068	39
Charlie1a	DNA/hAT-Charlie	-2.59729	-6.05148	-1	1.77585	-0.784384	0.0167551	1	16	24545177	24545348	171
MTC	LTR/ERVL-MaLR	-2.95962	-7.77917	-1	1.77467	-0.466438	0.0168009	1	9	64241871	64241940	69
Lx3C	LINE	-2.53381	-5.79097	-1	1.77356	-0.851184	0.0168438	1	12	78242078	78242981	903
L2	LINE/L2	-4.80184	-27.8932	-1	1.77329	-1.07214	0.0168544	1	17	86175285	86175703	418
(A)n	Simple_repeat	-4.80184	-27.8932	-1	1.77329	-1.07214	0.0168544	1	17	83470861	83470887	26
B1_Mur1	SINE/Alu	-4.80184	-27.8932	-1	1.77329	-1.07214	0.0168544	1	19	46908552	46908660	108
B1_Mus2	SINE/Alu	-4.80184	-27.8932	-1	1.77329	-1.07214	0.0168544	1	2	167624531	167624662	131
B2_Mm2	SINE/B2	-4.80184	-27.8932	-1	1.77329	-1.07214	0.0168544	1	7	102458028	102458186	158
B2_Mm2	SINE/B2	-4.80184	-27.8932	-1	1.77329	-1.07214	0.0168544	1	8	68460343	68460535	192
ID_B1	SINE/B4	-4.80184	-27.8932	-1	1.77329	-1.07214	0.0168544	1	12	82336177	82336322	145
ID4	SINE/ID	-4.80184	-27.8932	-1	1.77329	-1.07214	0.0168544	1	3	27478141	27478213	72
(T)n	Simple_repeat	-4.80184	-27.8932	-1	1.77329	-1.07214	0.0168544	1	10	84365482	84365513	31
(T)n	Simple_repeat	-4.80184	-27.8932	-1	1.77329	-1.07214	0.0168544	1	9	106722100	106722138	38
(GA)n	Simple_repeat	-4.88427	-29.5333	-1	1.77311	-1.02058	0.0168613	1	4	13797309	13797377	68
(GA)n	Simple_repeat	-4.88427	-29.5333	-1	1.77311	-1.02058	0.0168613	1	9	68671147	68671207	60
B1_Mm	SINE/Alu	-4.88427	-29.5333	-1	1.77311	-1.02058	0.0168613	1	8	109874071	109874217	146
B1_Mur2	SINE/Alu	-4.88427	-29.5333	-1	1.77311	-1.02058	0.0168613	1	16	31271584	31271727	143
B1_Mus2	SINE/Alu	-4.88427	-29.5333	-1	1.77311	-1.02058	0.0168613	1	11	107463833	107463978	145
B1_Mus2	SINE/Alu	-4.88427	-29.5333	-1	1.77311	-1.02058	0.0168613	1	4	53150009	53150155	146
ID_B1	SINE/B4	-4.88427	-29.5333	-1	1.77311	-1.02058	0.0168613	1	11	61807381	61807520	139
ID_B1	SINE/B4	-4.88427	-29.5333	-1	1.77311	-1.02058	0.0168613	1	2	90540635	90540822	187
(T)n	Simple_repeat	-4.88427	-29.5333	-1	1.77311	-1.02058	0.0168613	1	13	74728488	74728512	24
A-rich	Simple_repeat	-4.88427	-29.5333	-1	1.77311	-1.02058	0.0168613	1	10	82865242	82865265	23
A-rich	Simple_repeat	-4.88427	-29.5333	-1	1.77311	-1.02058	0.0168613	1	8	83028678	83028837	159
ID_B1	SINE/B4	-3.10758	-8.61939	-1	1.77298	-1.02085	0.0168665	1	7	74403276	74403474	198
B2_Mm2	SINE/B2	-1.81058	-3.50784	-1	1.77144	-0.104934	0.0169263	1	9	59424699	59424884	185
B1F1	SINE/Alu	-2.37179	-5.17582	-1	1.77124	-0.596043	0.0169338	1	1	10024497	10024620	123
L1MD1	LINE	-2.51125	-5.70113	-1	1.77092	0.116702	0.0169464	1	1	10454597	10455098	501
(CAAAA)n	Simple_repeat	-2.63883	-6.22825	-1	1.7704	-0.805279	0.0169668	1	3	53112441	53112476	35
(GAAA)n	Simple_repeat	-2.57549	-5.96074	-1	1.77009	-0.076811	0.0169789	1	15	11212851	11212883	32
(T)n	Simple_repeat	-2.57125	-5.94322	-1	1.76881	-0.076538	0.0170289	1	15	73222747	73222769	22
Lx8	LINE	-2.09201	-4.26342	-1	1.76875	0.813036	0.0170314	1	8	36698919	36699477	558
B1_Mur2	SINE/Alu	-3.00511	-8.02839	-1	1.76815	-1.03949	0.0170548	1	17	74636007	74636158	151
MLTR14	LTR/ERV1	-4.89282	-29.7089	-1	1.7672	-1.01963	0.0170923	1	7	130680264	130680628	364
B1_Mm	SINE/Alu	-4.89282	-29.7089	-1	1.7672	-1.01963	0.0170923	1	4	137880305	137880440	135
B1_Mur3	SINE/Alu	-4.89282	-29.7089	-1	1.7672	-1.01963	0.0170923	1	4	150510779	150510922	143
B1_Mur4	SINE/Alu	-4.89282	-29.7089	-1	1.7672	-1.01963	0.0170923	1	4	134673062	134673194	132
PB1D10	SINE/Alu	-4.89282	-29.7089	-1	1.7672	-1.01963	0.0170923	1	15	38673716	38673849	133
PB1D9	SINE/Alu	-4.89282	-29.7089	-1	1.7672	-1.01963	0.0170923	1	11	20215935	20216018	83
B3A	SINE/B2	-4.89282	-29.7089	-1	1.7672	-1.01963	0.0170923	1	6	140434203	140434383	180
ID4	SINE/ID	-4.89282	-29.7089	-1	1.7672	-1.01963	0.0170923	1	2	4346568	4346641	73
MIRc	SINE/MIR	-4.89282	-29.7089	-1	1.7672	-1.01963	0.0170923	1	10	8289926	8290094	168
(T)n	Simple_repeat	-4.89282	-29.7089	-1	1.7672	-1.01963	0.0170923	1	10	110933798	110933876	78
ID_B1	SINE/B4	-1.82562	-3.5446	-1	1.76659	2.35741	0.0171164	1	10	80070829	80071032	203
B3	SINE/B2	-2.46051	-5.50409	-1	1.76558	0.0901805	0.0171563	1	11	76306375	76306582	207
L1_Mus4	LINE	-2.20516	-4.61125	-1	1.76537	-0.67824	0.0171645	1	9	8987124	8988212	1088
L1Md_F2	LINE	-2.44849	-5.45846	-1	1.76498	-0.195988	0.01718	1	10	32274009	32274992	983
B1_Mus2	SINE/Alu	-1.70519	-3.26072	-1	1.76476	1.84348	0.0171888	1	15	77764911	77765053	142
(GAAA)n	Simple_repeat	-3.1801	-9.06373	-1	1.76458	-0.284943	0.0171958	1	3	145821458	145821498	40
(CCTG)n	Simple_repeat	-3.1801	-9.06373	-1	1.76458	-0.284943	0.0171958	1	3	27482156	27482197	41
MTD	LTR/ERVL-MaLR	-2.22488	-4.67473	-1	1.7643	0.108157	0.0172069	1	9	41336949	41337343	394
RMER6C	LTR/ERVK	-1.96499	-3.9041	-1	1.76349	-0.176214	0.0172388	1	3	68536691	68537375	684
B4A	SINE/B4	-2.37946	-5.20341	-1	1.76337	0.726311	0.0172437	1	17	12800045	12800245	200
L2c	LINE	-2.06083	-4.17226	-1	1.76313	-0.0418471	0.0172533	1	7	112526449	112526515	66
B1_Mus1	SINE/Alu	-1.92327	-3.79281	-1	1.76289	1.36587	0.0172626	1	5	38557198	38557318	120
B1F2	SINE/Alu	-2.6072	-6.09318	-1	1.76258	0.399544	0.0172749	1	4	150491594	150491740	146
MIRc	SINE/MIR	-2.67677	-6.39421	-1	1.76251	-0.76725	0.0172778	1	19	40503676	40503798	122
ORR1B2	LTR/ERVL-MaLR	-2.58442	-5.99776	-1	1.76196	-0.382665	0.0172996	1	1	91029916	91030272	356
(TTTC)n	Simple_repeat	-2.47122	-5.54513	-1	1.76139	-0.229699	0.0173225	1	8	64132150	64132237	87
URR1A	DNA/hAT-Charlie	-2.27226	-4.83079	-1	1.76087	1.56151	0.0173433	1	15	64375553	64375762	209
(CA)n	Simple_repeat	-2.62123	-6.15274	-1	1.76075	-0.353207	0.017348	1	7	125566690	125566739	49
B4A	SINE/B4	-3.08021	-8.45738	-1	1.76046	-0.343452	0.0173594	1	5	131724070	131724358	288
L1M4	LINE	-1.97655	-3.93551	-1	1.7602	1.66722	0.0173698	1	16	31825789	31826185	396
URR1B	DNA/hAT-Charlie	-2.4129	-5.32542	-1	1.75956	-0.200786	0.0173957	1	2	60835573	60835638	65
B1F	SINE/Alu	-3.11775	-8.6803	-1	1.75944	-0.314272	0.0174004	1	11	107064073	107064203	130
B1F2	SINE/Alu	-1.97223	-3.92374	-1	1.75918	0.0466783	0.0174108	1	5	118630320	118630392	72
RMER13A	LTR/ERVK	-2.20262	-4.60314	-1	1.75898	-0.392062	0.0174189	1	8	83055409	83055975	566
B1_Mus1	SINE/Alu	-2.11839	-4.3421	-1	1.75854	-0.480288	0.0174363	1	13	21452454	21452575	121
(T)n	Simple_repeat	-2.20734	-4.61823	-1	1.75773	0.0676801	0.0174691	1	19	20377909	20377935	26
B1_Mus1	SINE/Alu	-2.7358	-6.66128	-1	1.75758	-0.666025	0.0174751	1	9	117153376	117153522	146
B2_Mm2	SINE/B2	-2.5614	-5.90279	-1	1.75714	-0.791726	0.0174928	1	3	89406687	89406882	195
(TG)n	Simple_repeat	-2.5614	-5.90279	-1	1.75714	-0.791726	0.0174928	1	16	65834246	65834378	132
RLTR25A	LTR/ERVK	-2.39046	-5.24325	-1	1.75679	0.959666	0.0175068	1	2	61747382	61747772	390
Charlie7	DNA/hAT-Charlie	-3.00456	-8.02535	-1	1.75584	-0.0197113	0.0175453	1	6	33876744	33877097	353
B1_Mus2	SINE/Alu	-2.46545	-5.52299	-1	1.75407	0.482251	0.0176171	1	8	73034382	73034524	142
B2_Mm2	SINE/B2	-2.17741	-4.52341	-1	1.75392	0.20432	0.017623	1	17	30077477	30077650	173
L2	LINE/L2	-2.55278	-5.86765	-1	1.75385	-0.790737	0.0176257	1	11	61879401	61879493	92
MER5A	DNA/hAT-Charlie	-2.20035	-4.59592	-1	1.75334	-0.705899	0.0176465	1	6	101191865	101191965	100
MusHAL1	LINE/L1	-2.20035	-4.59592	-1	1.75334	-0.705899	0.0176465	1	6	112783990	112785817	1827
(GAGAA)n	Simple_repeat	-3.39457	-10.5164	-1	1.75306	-0.732603	0.0176578	1	5	3359494	3359619	125
B1_Mur3	SINE/Alu	-3.39457	-10.5164	-1	1.75306	-0.732603	0.0176578	1	9	37493494	37493611	117
L1_Mus2	LINE	-3.39457	-10.5164	-1	1.75306	-0.732603	0.0176578	1	15	23147416	23149974	2558
(GAAAA)n	Simple_repeat	-4.6613	-25.3041	-1	1.75304	-1.17811	0.0176586	1	5	16031559	16031596	37
B1_Mm	SINE/Alu	-4.6613	-25.3041	-1	1.75304	-1.17811	0.0176586	1	19	7322772	7322914	142
B1_Mur4	SINE/Alu	-4.6613	-25.3041	-1	1.75304	-1.17811	0.0176586	1	X	48430612	48430761	149
B2_Mm1t	SINE/B2	-4.6613	-25.3041	-1	1.75304	-1.17811	0.0176586	1	11	121567577	121567730	153
B2_Mm1t	SINE/B2	-4.6613	-25.3041	-1	1.75304	-1.17811	0.0176586	1	7	16507847	16508038	191
B3A	SINE/B2	-4.6613	-25.3041	-1	1.75304	-1.17811	0.0176586	1	5	23483328	23483503	175
ID_B1	SINE/B4	-4.6613	-25.3041	-1	1.75304	-1.17811	0.0176586	1	10	59993579	59993746	167
Lx3_Mus	LINE	-3.28908	-9.77486	-1	1.75266	-0.845241	0.0176744	1	4	94644759	94645787	1028
B1F	SINE/Alu	-2.14434	-4.4209	-1	1.75215	0.0235721	0.017695	1	7	68075173	68075309	136
Charlie1	DNA/hAT-Charlie	-3.3758	-10.3805	-1	1.75169	-0.731637	0.0177136	1	13	104776066	104776818	752
(T)n	Simple_repeat	-3.3758	-10.3805	-1	1.75169	-0.731637	0.0177136	1	10	20691503	20691538	35
B1_Mus2	SINE/Alu	-3.03714	-8.20863	-1	1.75157	0.00361681	0.0177187	1	10	67199510	67199656	146
(A)n	Simple_repeat	-2.65656	-6.30527	-1	1.75152	-0.297318	0.0177206	1	4	80938777	80938812	35
L1MD2	LINE	-2.82039	-7.06354	-1	1.75124	-0.143454	0.0177321	1	15	80833318	80833609	291
RMER21B	LTR/ERV1	-2.7679	-6.81115	-1	1.75105	-0.634392	0.01774	1	14	56649364	56649830	466
B2_Mm2	SINE/B2	-2.31575	-4.97864	-1	1.75026	-0.605473	0.017772	1	10	108236047	108236236	189
MIRb	SINE/MIR	-3.01685	-8.09397	-1	1.74965	-1.07006	0.0177973	1	15	95849388	95849582	194
L1_Mur3	LINE	-3.01685	-8.09397	-1	1.74965	-1.07006	0.0177973	1	X	83139822	83140909	1087
ID4	SINE/ID	-4.74488	-26.8133	-1	1.74832	-1.21185	0.0178519	1	12	69861844	69861928	84
L1Md_F2	LINE	-4.74488	-26.8133	-1	1.74832	-1.21185	0.0178519	1	16	34434204	34435001	797
(TTCC)n	Simple_repeat	-2.0843	-4.24069	-1	1.74829	-0.506261	0.0178528	1	7	64345121	64345181	60
MER58B	DNA/hAT-Charlie	-2.91359	-7.53491	-1	1.74785	-0.0926882	0.0178711	1	10	58328973	58329090	117
(TTTC)n	Simple_repeat	-2.35734	-5.12425	-1	1.74777	0.65327	0.0178743	1	13	107768102	107768140	38
B3	SINE/B2	-3.14604	-8.85225	-1	1.74712	-1.00988	0.0179011	1	10	63010152	63010281	129
(A)n	Simple_repeat	-2.17832	-4.52626	-1	1.74554	0.88269	0.0179663	1	16	24508506	24508539	33
B2_Mm1a	SINE/B2	-2.55935	-5.89441	-1	1.74474	-0.820535	0.0179995	1	9	44611379	44611570	191
RLTR12D	LTR/ERVK	-3.46923	-11.075	-1	1.74439	-0.658731	0.0180138	1	8	106515862	106516267	405
MLT1J1	LTR/ERVL-MaLR	-3.46923	-11.075	-1	1.74439	-0.658731	0.0180138	1	3	101106452	101106813	361
Lx7	LINE	-3.46923	-11.075	-1	1.74439	-0.658731	0.0180138	1	13	34587505	34587785	280
PB1D10	SINE/Alu	-2.55681	-5.88405	-1	1.74365	-0.789793	0.0180445	1	4	8580399	8580498	99
L2	LINE/L2	-4.76502	-27.1904	-1	1.74344	-1.121	0.0180536	1	1	24060698	24061014	316
(GAAA)n	Simple_repeat	-4.76502	-27.1904	-1	1.74344	-1.121	0.0180536	1	4	155563135	155563217	82
B1_Mur4	SINE/Alu	-4.76502	-27.1904	-1	1.74344	-1.121	0.0180536	1	2	30289054	30289193	139
B4	SINE/B4	-4.76502	-27.1904	-1	1.74344	-1.121	0.0180536	1	9	121338791	121339044	253
ID4	SINE/ID	-4.76502	-27.1904	-1	1.74344	-1.121	0.0180536	1	19	31283613	31283687	74
L1Md_F2	LINE	-2.86246	-7.27254	-1	1.74294	-0.116891	0.0180741	1	6	22067960	22068520	560
B4	SINE/B4	-3.41167	-10.6418	-1	1.74232	-0.730911	0.0181	1	10	4320711	4320950	239
B1_Mur3	SINE/Alu	-3.40864	-10.6195	-1	1.7421	-0.730757	0.0181091	1	10	12605139	12605289	150
B2_Mm2	SINE/B2	-3.40864	-10.6195	-1	1.7421	-0.730757	0.0181091	1	10	8925641	8925822	181
RSINE1	SINE/B4	-3.40864	-10.6195	-1	1.7421	-0.730757	0.0181091	1	4	101237470	101237557	87
B4A	SINE/B4	-1.9342	-3.82167	-1	1.74145	-0.364546	0.0181363	1	18	10072448	10072719	271
B4	SINE/B4	-3.69166	-12.9212	-1	1.74133	-0.483861	0.0181414	1	5	65694023	65694271	248
B1_Mus2	SINE/Alu	-3.38963	-10.4804	-1	1.74074	-0.729791	0.0181662	1	8	114733439	114733589	150
PB1D10	SINE/Alu	-2.81259	-7.02543	-1	1.74051	-0.562422	0.0181756	1	17	79861999	79862105	106
GA-rich	Simple_repeat	-1.9901	-3.97263	-1	1.74045	-0.146958	0.0181782	1	7	111736375	111736427	52
L1_Mus2	LINE	-2.02013	-4.0562	-1	1.74028	-0.543858	0.0181853	1	6	68835702	68837151	1449
L1MB7	LINE	-3.07489	-8.42625	-1	1.74024	-0.993292	0.0181871	1	6	116243556	116244128	572
MTEb	LTR/ERVL-MaLR	-2.89051	-7.41535	-1	1.74004	-0.529259	0.0181954	1	3	28558950	28559316	366
(A)n	Simple_repeat	-3.07345	-8.41785	-1	1.73998	-0.99313	0.0181979	1	9	89204397	89204419	22
B1_Mur2	SINE/Alu	-3.07345	-8.41785	-1	1.73998	-0.99313	0.0181979	1	5	124423329	124423433	104
L1MA5	LINE	-3.47661	-11.1318	-1	1.73985	-0.65782	0.0182033	1	4	35201625	35202033	408
T-rich	Simple_repeat	-3.47661	-11.1318	-1	1.73985	-0.65782	0.0182033	1	6	83409195	83409253	58
ORR1E	LTR/ERVL-MaLR	-1.85699	-3.62252	-1	1.73977	2.2016	0.0182066	1	1	178616013	178616366	353
L1MC4	LINE	-3.09948	-8.57112	-1	1.73974	-0.987307	0.0182081	1	8	13101661	13101945	284
ORR1E	LTR/ERVL-MaLR	-3.66586	-12.6921	-1	1.7397	-0.482942	0.0182098	1	7	111676053	111676389	336
B1_Mus1	SINE/Alu	-3.52819	-11.5369	-1	1.73925	-0.620438	0.0182285	1	10	8836583	8836732	149
(GAAA)n	Simple_repeat	-2.02084	-4.05821	-1	1.73886	-0.305585	0.0182448	1	7	12805807	12805893	86
B2_Mm2	SINE/B2	-2.9915	-7.953	-1	1.73856	-1.07623	0.0182573	1	3	141513801	141513982	181
B4	SINE/B4	-2.9915	-7.953	-1	1.73856	-1.07623	0.0182573	1	12	82380649	82380804	155
MER103C	DNA/hAT-Charlie	-2.99012	-7.9454	-1	1.73827	-1.07607	0.0182697	1	7	80625425	80625535	110
MLT2C1	LTR/ERVL	-3.09057	-8.51833	-1	1.73801	-0.986291	0.0182806	1	9	116137796	116138057	261
B1_Mm	SINE/Alu	-3.09057	-8.51833	-1	1.73801	-0.986291	0.0182806	1	3	95112728	95112824	96
(TCCTG)n	Simple_repeat	-2.14893	-4.43498	-1	1.73752	0.183037	0.0183014	1	17	85018763	85018814	51
ID4	SINE/ID	-3.07447	-8.42377	-1	1.73737	0.042692	0.0183076	1	2	128290213	128290316	103
B3	SINE/B2	-2.46943	-5.53827	-1	1.73719	-0.867597	0.0183152	1	11	30794964	30795143	179
B1_Mus2	SINE/Alu	-2.77507	-6.84509	-1	1.73647	-0.632245	0.0183455	1	14	79348226	79348372	146
(TG)n	Simple_repeat	-2.33866	-5.05834	-1	1.73634	-0.575775	0.0183509	1	9	116608480	116608881	401
(CA)n	Simple_repeat	-2.49096	-5.62151	-1	1.73628	0.150501	0.0183537	1	9	13478131	13478314	183
B3A	SINE/B2	-2.25238	-4.76468	-1	1.73612	0.291455	0.0183604	1	10	108195526	108195701	175
Lx4A	LINE	-2.14916	-4.43568	-1	1.7357	-0.183357	0.0183782	1	10	99035012	99035324	312
B1_Mus1	SINE/Alu	-3.53886	-11.6226	-1	1.73516	-0.619682	0.018401	1	15	81920053	81920199	146
MER20	DNA/hAT-Charlie	-4.67661	-25.574	-1	1.73506	-1.17617	0.0184054	1	6	72768163	72768286	123
MusHAL1	LINE/L1	-4.67661	-25.574	-1	1.73506	-1.17617	0.0184054	1	14	18590135	18590535	400
RMER5	LTR/ERV1	-4.67661	-25.574	-1	1.73506	-1.17617	0.0184054	1	14	105141628	105141777	149
(CA)n	Simple_repeat	-4.67661	-25.574	-1	1.73506	-1.17617	0.0184054	1	2	117139574	117139617	43
B3	SINE/B2	-4.67661	-25.574	-1	1.73506	-1.17617	0.0184054	1	16	91844510	91844675	165
B3	SINE/B2	-4.67661	-25.574	-1	1.73506	-1.17617	0.0184054	1	18	35220517	35220707	190
B3	SINE/B2	-4.67661	-25.574	-1	1.73506	-1.17617	0.0184054	1	8	111126654	111126856	202
(TTTTG)n	Simple_repeat	-4.67661	-25.574	-1	1.73506	-1.17617	0.0184054	1	1	10401439	10401478	39
L1Md_T	LINE	-4.67661	-25.574	-1	1.73506	-1.17617	0.0184054	1	5	16050579	16051007	428
B1_Mm	SINE/Alu	-2.01132	-4.03151	-1	1.73497	0.520518	0.0184088	1	11	29711874	29712030	156
B1_Mur3	SINE/Alu	-3.53542	-11.5949	-1	1.73494	-0.619532	0.0184104	1	12	35081885	35082016	131
B1_Mus2	SINE/Alu	-3.53542	-11.5949	-1	1.73494	-0.619532	0.0184104	1	9	13527005	13527150	145
URR1B	DNA/hAT-Charlie	-1.98866	-3.96868	-1	1.73426	1.16272	0.0184391	1	8	117411764	117412013	249
B1_Mur3	SINE/Alu	-1.9767	-3.93591	-1	1.73384	-0.361587	0.0184569	1	9	72357806	72357958	152
B4	SINE/B4	-1.72534	-3.30657	-1	1.73369	2.78591	0.0184635	1	13	104430492	104430765	273
Lx7	LINE	-2.07164	-4.20364	-1	1.73284	-0.280429	0.0184993	1	6	38705680	38706102	422
ID_B1	SINE/B4	-2.2995	-4.92287	-1	1.73128	-0.46321	0.0185661	1	15	99471331	99471410	79
RLTR14	LTR/ERV1	-2.71001	-6.54327	-1	1.73081	-0.671615	0.0185863	1	11	76227913	76228256	343
ORR1C2	LTR/ERVL-MaLR	-2.59728	-6.05146	-1	1.73081	-0.837428	0.0185863	1	14	56801692	56801863	171
B3A	SINE/B2	-2.70111	-6.50302	-1	1.73073	-0.266348	0.0185896	1	16	34542206	34542363	157
B3A	SINE/B2	-2.15327	-4.44834	-1	1.7306	0.385982	0.0185952	1	16	37791544	37791653	109
B2_Mm2	SINE/B2	-2.32725	-5.01847	-1	1.73057	-0.302739	0.0185966	1	7	134913235	134913340	105
B3	SINE/B2	-2.69429	-6.47233	-1	1.72935	0.0591646	0.0186486	1	2	155200989	155201173	184
B2_Mm2	SINE/B2	-3.01545	-8.08614	-1	1.7293	-1.07121	0.018651	1	11	115607727	115607865	138
L1M4	LINE	-2.09709	-4.27846	-1	1.72918	-0.476037	0.0186562	1	12	116362108	116362255	147
A-rich	Simple_repeat	-2.58211	-5.98816	-1	1.72871	-0.357159	0.0186761	1	13	34021675	34021772	97
ID_B1	SINE/B4	-3.00036	-8.002	-1	1.72835	-0.432228	0.0186918	1	5	103727792	103727972	180
L2a	LINE	-2.39705	-5.26725	-1	1.72802	-0.509371	0.018706	1	14	25599510	25599619	109
MER33	DNA/hAT-Charlie	-4.78022	-27.4783	-1	1.72783	-1.11908	0.0187141	1	16	34084388	34084616	228
B1_Mus2	SINE/Alu	-4.78022	-27.4783	-1	1.72783	-1.11908	0.0187141	1	1	134763660	134763806	146
PB1D10	SINE/Alu	-4.78022	-27.4783	-1	1.72783	-1.11908	0.0187141	1	8	111044175	111044271	96
B2_Mm1a	SINE/B2	-4.78022	-27.4783	-1	1.72783	-1.11908	0.0187141	1	7	89966705	89966896	191
B2_Mm1t	SINE/B2	-4.78022	-27.4783	-1	1.72783	-1.11908	0.0187141	1	10	62752270	62752451	181
B3	SINE/B2	-4.78022	-27.4783	-1	1.72783	-1.11908	0.0187141	1	5	64194671	64194844	173
B1_Mur4	SINE/Alu	-2.68812	-6.44474	-1	1.72743	-0.265593	0.0187315	1	16	11144594	11144737	143
B1_Mus1	SINE/Alu	-2.44049	-5.42827	-1	1.72734	-0.87526	0.0187353	1	5	96795572	96795703	131
(TGAG)n	Simple_repeat	-3.02095	-8.11703	-1	1.72708	-1.03675	0.0187467	1	3	10014873	10014892	19
L1_Mus1	LINE	-1.98317	-3.95361	-1	1.72702	-0.332776	0.018749	1	2	16638913	16641390	2477
B1_Mus2	SINE/Alu	-2.59714	-6.05085	-1	1.72639	-0.783119	0.0187762	1	2	119291463	119291600	137
MER5A	DNA/hAT-Charlie	-2.50911	-5.69268	-1	1.72579	-0.099754	0.0188021	1	8	61255460	61255546	86
B1_Mus1	SINE/Alu	-2.27277	-4.83249	-1	1.72517	0.126749	0.0188291	1	16	33911164	33911310	146
Lx8	LINE	-1.59505	-3.02105	-1	1.72496	0.731659	0.018838	1	10	50851434	50852441	1007
(GGAA)n	Simple_repeat	-2.9981	-7.98947	-1	1.72471	-0.399849	0.0188493	1	13	45675258	45675434	176
MLT1A0	LTR/ERVL-MaLR	-2.07483	-4.21296	-1	1.72456	0.445151	0.0188555	1	9	59410695	59410943	248
PB1D7	SINE/Alu	-3.30692	-9.89649	-1	1.72393	-0.811627	0.018883	1	11	103237355	103237473	118
B1_Mur4	SINE/Alu	-2.43435	-5.40522	-1	1.72383	-0.874253	0.0188875	1	10	12379383	12379533	150
B1F	SINE/Alu	-2.43435	-5.40522	-1	1.72383	-0.874253	0.0188875	1	9	62957634	62957758	124
MER5A	DNA/hAT-Charlie	-2.8693	-7.30708	-1	1.72368	-0.586083	0.018894	1	18	68139517	68139602	85
(CA)n	Simple_repeat	-3.18334	-9.0841	-1	1.72329	-0.90239	0.0189109	1	15	99812554	99812599	45
B2_Mm2	SINE/B2	-3.18334	-9.0841	-1	1.72329	-0.90239	0.0189109	1	2	90507823	90508018	195
RSINE1	SINE/B4	-2.43335	-5.40145	-1	1.72325	-0.874092	0.0189124	1	4	57757856	57757995	139
A-rich	Simple_repeat	-2.38663	-5.22935	-1	1.72321	-0.223626	0.0189144	1	4	65181440	65181525	85
L1M1	LINE	-4.88287	-29.5045	-1	1.72318	-1.19566	0.0189158	1	10	120393968	120394063	95
B2_Mm2	SINE/B2	-2.14134	-4.41171	-1	1.7229	0.505392	0.018928	1	16	4148728	4148902	174
CT-rich	Simple_repeat	-3.29034	-9.7834	-1	1.72252	-0.810645	0.0189445	1	4	84517723	84517788	65
MTC	LTR/ERVL-MaLR	-5.05393	-33.2188	-1	1.72136	-0.881312	0.0189949	1	10	77350536	77350844	308
(A)n	Simple_repeat	-5.05393	-33.2188	-1	1.72136	-0.881312	0.0189949	1	1	137926380	137926422	42
B4	SINE/B4	-5.05393	-33.2188	-1	1.72136	-0.881312	0.0189949	1	2	29692716	29692789	73
ID_B1	SINE/B4	-5.05393	-33.2188	-1	1.72136	-0.881312	0.0189949	1	1	87648376	87648602	226
ID_B1	SINE/B4	-5.05393	-33.2188	-1	1.72136	-0.881312	0.0189949	1	8	44966994	44967136	142
L1Md_F2	LINE	-5.05393	-33.2188	-1	1.72136	-0.881312	0.0189949	1	13	109202501	109203031	530
Lx8b	LINE	-5.05393	-33.2188	-1	1.72136	-0.881312	0.0189949	1	17	51168649	51168916	267
B4	SINE/B4	-3.33179	-10.0686	-1	1.72087	-0.154	0.0190165	1	9	116679051	116679234	183
MTD	LTR/ERVL-MaLR	-2.60476	-6.08289	-1	1.72062	-0.836453	0.0190275	1	8	12839586	12839692	106
RLTR25A	LTR/ERVK	-2.07651	-4.21787	-1	1.72029	0.579804	0.0190419	1	1	105712649	105713568	919
B1F	SINE/Alu	-2.67433	-6.38341	-1	1.71999	0.280406	0.019055	1	11	100935877	100936042	165
B4	SINE/B4	-2.70298	-6.51147	-1	1.71996	-0.245238	0.0190562	1	9	13625900	13626055	155
B4A	SINE/B4	-2.70298	-6.51147	-1	1.71996	-0.245238	0.0190562	1	2	52982753	52982973	220
Lx5b	LINE	-1.95431	-3.8753	-1	1.71911	0.33458	0.0190936	1	8	64172546	64173103	557
B1_Mus2	SINE/Alu	-1.6471	-3.13204	-1	1.71906	1.6726	0.0190958	1	5	142899910	142900053	143
(A)n	Simple_repeat	-4.97493	-31.4487	-1	1.71892	-0.928145	0.019102	1	1	89749712	89749737	25
(A)n	Simple_repeat	-4.97493	-31.4487	-1	1.71892	-0.928145	0.019102	1	8	108911814	108911857	43
(CAGAGA)n	Simple_repeat	-4.97493	-31.4487	-1	1.71892	-0.928145	0.019102	1	14	117375998	117376096	98
B1_Mm	SINE/Alu	-4.97493	-31.4487	-1	1.71892	-0.928145	0.019102	1	1	87645063	87645158	95
B1_Mm	SINE/Alu	-4.97493	-31.4487	-1	1.71892	-0.928145	0.019102	1	7	49308020	49308165	145
B1_Mus1	SINE/Alu	-4.97493	-31.4487	-1	1.71892	-0.928145	0.019102	1	2	84584866	84585000	134
B1_Mus2	SINE/Alu	-4.97493	-31.4487	-1	1.71892	-0.928145	0.019102	1	8	122943844	122943990	146
PB1D9	SINE/Alu	-4.97493	-31.4487	-1	1.71892	-0.928145	0.019102	1	5	90312212	90312329	117
B4A	SINE/B4	-4.97493	-31.4487	-1	1.71892	-0.928145	0.019102	1	16	91835035	91835190	155
ID_B1	SINE/B4	-4.97493	-31.4487	-1	1.71892	-0.928145	0.019102	1	1	10633306	10633411	105
(T)n	Simple_repeat	-4.97493	-31.4487	-1	1.71892	-0.928145	0.019102	1	X	133676197	133676267	70
L1_Mus3	LINE	-4.97493	-31.4487	-1	1.71892	-0.928145	0.019102	1	6	22065281	22065670	389
(TG)n	Simple_repeat	-2.11393	-4.3287	-1	1.71888	-0.495639	0.0191039	1	8	3622086	3622140	54
B3	SINE/B2	-2.28248	-4.86514	-1	1.7163	-0.638069	0.0192177	1	11	85034555	85034761	206
(T)n	Simple_repeat	-2.63043	-6.19212	-1	1.71607	-0.0276845	0.0192277	1	9	49688717	49688745	28
Lx	LINE	-3.18913	-9.12063	-1	1.71553	-0.901443	0.0192518	1	11	35210153	35210710	557
BC1_Mm	SINE/ID	-2.78997	-6.91616	-1	1.71519	-0.602391	0.0192668	1	6	92177383	92177478	95
(T)n	Simple_repeat	-2.21441	-4.64092	-1	1.71484	1.27231	0.0192823	1	10	120411337	120411363	26
PB1D9	SINE/Alu	-3.27827	-9.70189	-1	1.71479	-0.817342	0.0192848	1	X	13536768	13536885	117
Charlie13a	DNA/hAT-Charlie	-1.90468	-3.74425	-1	1.71464	-0.18941	0.0192912	1	9	110041313	110041396	83
MER77B	LTR/ERVL	-3.27559	-9.68389	-1	1.71458	-0.817186	0.0192938	1	9	21690196	21690260	64
B1_Mur2	SINE/Alu	-3.27559	-9.68389	-1	1.71458	-0.817186	0.0192938	1	6	39714254	39714393	139
B2_Mm1t	SINE/B2	-3.27559	-9.68389	-1	1.71458	-0.817186	0.0192938	1	1	13324289	13324478	189
B2_Mm2	SINE/B2	-3.27559	-9.68389	-1	1.71458	-0.817186	0.0192938	1	X	13668436	13668621	185
MLT1C	LTR/ERVL-MaLR	-2.62507	-6.16916	-1	1.71434	-0.746412	0.0193048	1	8	47278794	47279201	407
T-rich	Simple_repeat	-1.71063	-3.27303	-1	1.71418	1.54661	0.0193116	1	8	102782509	102782562	53
B1_Mus2	SINE/Alu	-2.13789	-4.40116	-1	1.71413	-0.205453	0.0193137	1	12	69868817	69868953	136
B3A	SINE/B2	-3.28567	-9.75178	-1	1.71382	-0.152268	0.0193278	1	9	68848518	68848695	177
B1_Mm	SINE/Alu	-3.23873	-9.43962	-1	1.71346	-0.852766	0.0193438	1	16	24870039	24870144	105
B3	SINE/B2	-3.23873	-9.43962	-1	1.71346	-0.852766	0.0193438	1	17	25969247	25969439	192
L2	LINE/L2	-2.40916	-5.31164	-1	1.71335	-0.538403	0.0193486	1	X	162154227	162154519	292
B3A	SINE/B2	-3.25878	-9.57175	-1	1.71332	-0.816207	0.0193497	1	4	120449845	120449974	129
Lx6	LINE	-2.99649	-7.98057	-1	1.71324	-0.434151	0.0193536	1	5	25436458	25436672	214
L1_Mus3	LINE	-2.2409	-4.72691	-1	1.71241	-0.426591	0.0193906	1	6	33613346	33613650	304
B2_Mm2	SINE/B2	-2.57258	-5.94873	-1	1.71197	-0.785126	0.0194103	1	7	113531909	113532085	176
B1_Mus2	SINE/Alu	-2.47663	-5.56595	-1	1.71124	-0.475691	0.0194427	1	11	93934563	93934708	145
L2b	LINE	-1.85548	-3.61871	-1	1.71114	0.714413	0.0194475	1	11	55008344	55008446	102
B1_Mus2	SINE/Alu	-2.65973	-6.31916	-1	1.71077	-0.712173	0.0194638	1	7	143583742	143583888	146
B4A	SINE/B4	-2.91647	-7.54996	-1	1.70993	-0.464439	0.0195014	1	9	45883806	45884034	228
ID_B1	SINE/B4	-2.72519	-6.61248	-1	1.70917	0.0573611	0.019536	1	8	108770555	108770767	212
ID_B1	SINE/B4	-2.64606	-6.25954	-1	1.70729	-0.711044	0.0196205	1	1	118553070	118553174	104
L1_Mus1	LINE	-2.64606	-6.25954	-1	1.70729	-0.711044	0.0196205	1	15	43081453	43081721	268
(TTGG)n	Simple_repeat	-2.33536	-5.04676	-1	1.70689	-0.28074	0.0196387	1	10	120368296	120368325	29
B2_Mm2	SINE/B2	-2.78184	-6.87729	-1	1.70688	-0.600527	0.019639	1	7	98605169	98605331	162
Lx5	LINE	-2.96563	-7.81168	-1	1.70638	-0.0443153	0.0196619	1	2	14273601	14274010	409
ORR1D1	LTR/ERVL-MaLR	-1.92681	-3.80214	-1	1.70624	-0.182447	0.0196682	1	2	126066459	126066800	341
T-rich	Simple_repeat	-2.35995	-5.13352	-1	1.70604	0.79322	0.019677	1	2	45075396	45075436	40
PB1D10	SINE/Alu	-2.05216	-4.14725	-1	1.70604	-0.512666	0.019677	1	13	3543211	3543316	105
Lx9	LINE	-2.50862	-5.69076	-1	1.70571	-0.413741	0.019692	1	1	13159014	13159425	411
MTEa	LTR/ERVL-MaLR	-1.54828	-2.92469	-1	1.70521	2.09642	0.0197148	1	7	84057424	84057618	194
RLTR11A2	LTR/ERVK	-2.93789	-7.66287	-1	1.70505	-1.08517	0.019722	1	13	94096212	94096522	310
MTEa	LTR/ERVL-MaLR	-2.93789	-7.66287	-1	1.70505	-1.08517	0.019722	1	6	116176691	116177056	365
B2_Mm1t	SINE/B2	-2.71217	-6.55306	-1	1.70477	-0.673506	0.0197349	1	11	75663616	75663806	190
RMER4A	LTR/ERVK	-2.93712	-7.65879	-1	1.70471	-1.085	0.0197373	1	10	7689081	7689464	383
MIR	SINE/MIR	-2.93712	-7.65879	-1	1.70471	-1.085	0.0197373	1	7	112576021	112576064	43
B2_Mm1a	SINE/B2	-2.40323	-5.28988	-1	1.70453	-0.909802	0.0197457	1	4	150622477	150622663	186
RSINE1	SINE/B4	-2.04777	-4.13466	-1	1.70424	0.0716957	0.0197586	1	9	21740445	21740537	92
L1Md_F2	LINE	-3.32995	-10.0557	-1	1.70422	-0.808976	0.0197595	1	X	95817273	95822258	4985
AT_rich	Low_complexity	-1.79168	-3.46218	-1	1.70383	1.48107	0.0197773	1	15	95975419	95975440	21
(A)n	Simple_repeat	-2.28187	-4.86309	-1	1.70379	-0.310363	0.0197793	1	17	69274606	69274635	29
URR1B	DNA/hAT-Charlie	-3.03166	-8.17751	-1	1.70319	-1.06924	0.0198065	1	1	39906661	39906744	83
RLTR14_RN	LTR/ERV1	-3.03016	-8.16899	-1	1.70292	-1.06907	0.019819	1	8	106558053	106558506	453
B1_Mur4	SINE/Alu	-2.29981	-4.92394	-1	1.70287	-0.305229	0.0198211	1	11	20209451	20209597	146
B1F	SINE/Alu	-2.93232	-7.63336	-1	1.70264	-1.08397	0.0198318	1	10	59990399	59990482	83
B1F1	SINE/Alu	-2.93232	-7.63336	-1	1.70264	-1.08397	0.0198318	1	3	19207315	19207427	112
B1_Mus1	SINE/Alu	-3.34722	-10.1769	-1	1.70263	-0.77387	0.0198321	1	7	81823175	81823317	142
ID_B1	SINE/B4	-2.18382	-4.54355	-1	1.70261	-0.389143	0.019833	1	8	107343984	107344094	110
Tigger1	DNA/TcMar-Tigger	-3.3445	-10.1577	-1	1.70244	-0.773714	0.0198408	1	13	53229579	53229993	414
B1_Mus2	SINE/Alu	-3.3445	-10.1577	-1	1.70244	-0.773714	0.0198408	1	9	116853755	116853906	151
B4A	SINE/B4	-3.3445	-10.1577	-1	1.70244	-0.773714	0.0198408	1	3	84829455	84829716	261
LTRIS4B	LTR/ERV1	-1.86661	-3.64674	-1	1.70219	1.24558	0.0198524	1	3	53232593	53232964	371
B1_Mus2	SINE/Alu	-3.32741	-10.0381	-1	1.70125	-0.772742	0.0198951	1	7	25731025	25731170	145
ORR1E	LTR/ERVL-MaLR	-2.11585	-4.33447	-1	1.70032	0.00411001	0.0199378	1	10	68233412	68233620	208
ERVB4_1-I_MM-int	0	-2.52896	-5.77156	-1	1.69995	-0.850004	0.0199548	1	3	64030682	64032873	2191
(GA)n	Simple_repeat	-2.04131	-4.11618	-1	1.69995	0.536811	0.0199551	1	19	31464139	31464215	76
MIR	SINE/MIR	-3.06422	-8.36415	-1	1.69949	-0.994252	0.0199762	1	4	41257184	41257268	84
RMER20B	LTR/ERVK	-3.06262	-8.35491	-1	1.69922	-0.99409	0.0199883	1	19	31361991	31362594	603
B1_Mus2	SINE/Alu	-3.06262	-8.35491	-1	1.69922	-0.99409	0.0199883	1	9	46028858	46029001	143
PB1D10	SINE/Alu	-3.06262	-8.35491	-1	1.69922	-0.99409	0.0199883	1	12	80219701	80219790	89
GA-rich	Simple_repeat	-3.06262	-8.35491	-1	1.69922	-0.99409	0.0199883	1	17	63308258	63308308	50
Lx2B	LINE	-3.06262	-8.35491	-1	1.69922	-0.99409	0.0199883	1	12	116286637	116286741	104
B1_Mus1	SINE/Alu	-2.44199	-5.43389	-1	1.6985	0.0681996	0.0200217	1	15	77826781	77826927	146
(T)n	Simple_repeat	-3.09368	-8.53672	-1	1.69838	-0.344354	0.0200271	1	10	8922451	8922492	41
L1MB3	LINE	-2.20319	-4.60497	-1	1.69806	-0.705739	0.020042	1	3	126623354	126623440	86
MT-int	LTR/ERVL-MaLR	-2.30959	-4.95743	-1	1.6978	-0.654891	0.0200541	1	14	56807805	56807988	183
B2_Mm1a	SINE/B2	-2.07983	-4.22757	-1	1.69681	-0.0164847	0.0200995	1	10	108393590	108393782	192
Lx4A	LINE	-1.68782	-3.22171	-1	1.69584	1.16169	0.0201445	1	3	53099089	53099675	586
L1MD	LINE	-2.33109	-5.03185	-1	1.69584	-0.57389	0.0201446	1	9	46081006	46081111	105
MTD	LTR/ERVL-MaLR	-1.66037	-3.16098	-1	1.69581	0.716795	0.0201461	1	11	72680392	72680765	373
L3	LINE/CR1	-2.50111	-5.6612	-1	1.69576	-0.859911	0.0201482	1	14	70503180	70503250	70
MER34A	LTR/ERV1	-2.48499	-5.59829	-1	1.69548	-0.893197	0.0201616	1	14	122103267	122103568	301
B2_Mm2	SINE/B2	-3.04677	-8.26361	-1	1.69547	-0.343424	0.0201618	1	4	128732671	128732857	186
MER20	DNA/hAT-Charlie	-1.95643	-3.88099	-1	1.69458	-0.172472	0.0202034	1	11	76310857	76311036	179
B3	SINE/B2	-1.687	-3.21986	-1	1.69421	1.87175	0.0202202	1	17	12763162	12763328	166
B1_Mus2	SINE/Alu	-2.17328	-4.51047	-1	1.69381	-0.395359	0.0202389	1	3	105032142	105032266	124
RMER6C	LTR/ERVK	-1.80434	-3.49269	-1	1.69314	0.839126	0.0202705	1	17	63297293	63297751	458
ID_B1	SINE/B4	-2.56692	-5.92543	-1	1.69307	0.71677	0.0202733	1	13	45688894	45689104	210
B1F1	SINE/Alu	-2.11023	-4.31762	-1	1.69305	-0.49358	0.0202746	1	5	134273538	134273685	147
RMER13B	LTR/ERVK	-2.83828	-7.15167	-1	1.69302	-0.53444	0.0202758	1	11	85770993	85771893	900
B1_Mus1	SINE/Alu	-2.5606	-5.89953	-1	1.69224	0.16834	0.0203122	1	11	117342753	117342900	147
MER21B	LTR/ERVL	-2.41512	-5.33364	-1	1.69156	-0.202683	0.0203441	1	1	167266596	167266737	141
ORR1A2	LTR/ERVL-MaLR	-2.39804	-5.27086	-1	1.69115	1.14848	0.0203634	1	17	6120846	6121065	219
L1Md_F3	LINE	-1.50103	-2.83045	-1	1.6906	1.0676	0.0203892	1	2	112145830	112147390	1560
RSINE1	SINE/B4	-1.78547	-3.44732	-1	1.69059	-0.0344935	0.0203898	1	6	142772393	142772548	155
MER44C	DNA/TcMar-Tigger	-2.91057	-7.51916	-1	1.69005	-1.09309	0.020415	1	18	78830106	78830398	292
B1_Mus1	SINE/Alu	-2.91057	-7.51916	-1	1.69005	-1.09309	0.020415	1	11	5074604	5074722	118
B1F	SINE/Alu	-2.91057	-7.51916	-1	1.69005	-1.09309	0.020415	1	9	116916519	116916628	109
B1_Mur4	SINE/Alu	-3.0319	-8.17884	-1	1.68997	-0.375259	0.0204189	1	11	104403367	104403512	145
(CATG)n	Simple_repeat	-2.90971	-7.51468	-1	1.68973	-1.09293	0.0204299	1	1	57960989	57961018	29
B1_Mus1	SINE/Alu	-2.90971	-7.51468	-1	1.68973	-1.09293	0.0204299	1	9	46036435	46036581	146
B2_Mm1a	SINE/B2	-2.90971	-7.51468	-1	1.68973	-1.09293	0.0204299	1	11	75093587	75093778	191
ID_B1	SINE/B4	-2.90971	-7.51468	-1	1.68973	-1.09293	0.0204299	1	19	56804314	56804390	76
RSINE1	SINE/B4	-2.90971	-7.51468	-1	1.68973	-1.09293	0.0204299	1	4	133408496	133408656	160
(CAAAA)n	Simple_repeat	-3.05722	-8.32365	-1	1.68928	-0.375288	0.0204511	1	18	67971533	67971592	59
RSINE1	SINE/B4	-2.3635	-5.14616	-1	1.68856	-0.623489	0.0204851	1	17	70796965	70797112	147
MTEa	LTR/ERVL-MaLR	-2.70874	-6.53749	-1	1.68789	-0.670534	0.0205169	1	1	89140355	89140697	342
(CA)n	Simple_repeat	-2.90436	-7.48686	-1	1.68779	-1.09189	0.0205217	1	17	67930248	67930473	225
B1F2	SINE/Alu	-2.90436	-7.48686	-1	1.68779	-1.09189	0.0205217	1	2	71428427	71428495	68
CT-rich	Simple_repeat	-2.90436	-7.48686	-1	1.68779	-1.09189	0.0205217	1	15	6727967	6728034	67
B1_Mus2	SINE/Alu	-2.15389	-4.45027	-1	1.6875	0.959944	0.0205351	1	2	168199993	168200138	145
ID_B1	SINE/B4	-2.0507	-4.14307	-1	1.68741	0.561732	0.0205397	1	18	78847579	78847709	130
B4A	SINE/B4	-2.09575	-4.27448	-1	1.68699	0.142158	0.0205595	1	9	55204808	55205067	259
(GA)n	Simple_repeat	-1.55437	-2.93706	-1	1.68634	0.987362	0.02059	1	14	121249098	121249139	41
B1_Mus1	SINE/Alu	-2.54875	-5.85127	-1	1.68608	-0.0556584	0.0206023	1	11	35488309	35488456	147
B2_Mm1t	SINE/B2	-2.07896	-4.22502	-1	1.6856	-0.0265358	0.0206254	1	3	53174878	53175054	176
B4A	SINE/B4	-2.39948	-5.27615	-1	1.68466	0.0709799	0.02067	1	14	121162977	121163180	203
(GGAA)n	Simple_repeat	-2.82072	-7.06517	-1	1.68444	-1.14191	0.0206806	1	16	4621404	4621470	66
B3A	SINE/B2	-2.82072	-7.06517	-1	1.68444	-1.14191	0.0206806	1	18	4927550	4927758	208
B1_Mus1	SINE/Alu	-2.56181	-5.90448	-1	1.68437	-0.790941	0.0206839	1	2	126834545	126834690	145
MTC	LTR/ERVL-MaLR	-2.81989	-7.06106	-1	1.68415	-1.14174	0.0206942	1	11	119506372	119506496	124
Lx5c	LINE	-2.81989	-7.06106	-1	1.68415	-1.14174	0.0206942	1	15	26833452	26834183	731
B1_Mus2	SINE/Alu	-2.89051	-7.41532	-1	1.68328	-0.49943	0.0207358	1	14	121113035	121113183	148
ID	0	-2.81466	-7.03555	-1	1.6824	-1.1407	0.0207779	1	4	136527312	136527389	77
L1MC1	LINE	-2.59059	-6.02346	-1	1.68167	-0.358071	0.0208129	1	4	21789913	21790162	249
MER2	DNA/TcMar-Tigger	-1.94098	-3.83966	-1	1.68122	0.703429	0.0208345	1	11	76339796	76340080	284
Lx8	LINE	-1.89849	-3.72822	-1	1.6792	0.000328655	0.0209316	1	5	91948094	91948490	396
B1_Mur2	SINE/Alu	-2.24056	-4.72581	-1	1.6789	-0.0828196	0.020946	1	5	65543546	65543692	146
B2_Mm2	SINE/B2	-3.07368	-8.41919	-1	1.67776	-0.992331	0.0210011	1	4	137333684	137333874	190
B1_Mur1	SINE/Alu	-2.44322	-5.43852	-1	1.67767	-0.874302	0.0210053	1	11	104530946	104531069	123
B2_Mm2	SINE/B2	-2.44322	-5.43852	-1	1.67767	-0.874302	0.0210053	1	14	20498974	20499140	166
(TTTTG)n	Simple_repeat	-2.44322	-5.43852	-1	1.67767	-0.874302	0.0210053	1	1	12854271	12854309	38
(T)n	Simple_repeat	-1.71482	-3.28256	-1	1.67761	2.07805	0.0210083	1	11	11958412	11958468	56
MTC	LTR/ERVL-MaLR	-2.02719	-4.07611	-1	1.67756	-0.521905	0.0210107	1	7	111697927	111698284	357
B1_Mur4	SINE/Alu	-3.07201	-8.40943	-1	1.67751	-0.992169	0.0210133	1	16	11100245	11100373	128
B4A	SINE/B4	-2.06719	-4.19068	-1	1.67713	0.159108	0.0210315	1	1	134833210	134833423	213
PB1D10	SINE/Alu	-2.71324	-6.55792	-1	1.67697	-0.672427	0.0210394	1	19	45773047	45773135	88
IMPB_1	Satellite	-2.71324	-6.55792	-1	1.67697	-0.672427	0.0210394	1	3	60528556	60528646	90
ORR1D2	LTR/ERVL-MaLR	-2.47275	-5.551	-1	1.67661	0.658909	0.0210565	1	5	131168256	131168590	334
B3	SINE/B2	-2.53876	-5.81089	-1	1.67629	-0.788644	0.0210722	1	17	47318467	47318622	155
B3	SINE/B2	-2.9595	-7.77853	-1	1.67627	-1.08304	0.0210733	1	15	98818586	98818698	112
B2_Mm2	SINE/B2	-2.15794	-4.46276	-1	1.67614	0.668575	0.0210795	1	6	34666881	34667068	187
L1MA5	LINE	-3.06158	-8.34888	-1	1.67594	-0.991155	0.021089	1	X	51178570	51179307	737
MTC	LTR/ERVL-MaLR	-2.05853	-4.16563	-1	1.6759	-0.0246674	0.0210914	1	15	93310324	93310559	235
MIRc	SINE/MIR	-2.05853	-4.16563	-1	1.6759	-0.0246674	0.0210914	1	1	168395731	168395860	129
RMER19B	LTR/ERVK	-1.98523	-3.95926	-1	1.67568	0.0795304	0.0211017	1	5	34362904	34363761	857
L1Md_F2	LINE	-2.51749	-5.72586	-1	1.67555	-0.829875	0.0211084	1	12	91240642	91245574	4932
B2_Mm2	SINE/B2	-2.40712	-5.30416	-1	1.67534	-0.906676	0.0211182	1	2	4338242	4338424	182
B1F2	SINE/Alu	-2.91392	-7.53665	-1	1.67497	-1.09212	0.0211363	1	12	3461613	3461726	113
RLTR30E_MM	LTR/ERV1	-2.91301	-7.53188	-1	1.67468	-1.09195	0.0211507	1	1	5114448	5114671	223
B1_Mur1	SINE/Alu	-2.91301	-7.53188	-1	1.67468	-1.09195	0.0211507	1	3	65185874	65186012	138
B2_Mm2	SINE/B2	-2.91301	-7.53188	-1	1.67468	-1.09195	0.0211507	1	17	64094148	64094325	177
(TTTG)n	Simple_repeat	-2.9493	-7.72376	-1	1.67443	-1.082	0.0211626	1	7	114099808	114099838	30
L1MA4	LINE	-2.43511	-5.40804	-1	1.67365	-0.873133	0.0212009	1	17	6146564	6146708	144
polypyrimidine	0	-2.43511	-5.40804	-1	1.67365	-0.873133	0.0212009	1	16	65823400	65823485	85
B1_Mur1	SINE/Alu	-2.90733	-7.50227	-1	1.67286	-1.09092	0.0212395	1	X	75808650	75808702	52
B3	SINE/B2	-2.93573	-7.65143	-1	1.67001	-1.08615	0.0213792	1	7	25016144	25016356	212
RLTR20A4	LTR/ERVK	-2.93481	-7.64658	-1	1.66972	-1.08598	0.0213932	1	11	35192774	35192869	95
Lx5	LINE	-2.93481	-7.64658	-1	1.66972	-1.08598	0.0213932	1	5	57732171	57732440	269
B1_Mm	SINE/Alu	-2.12007	-4.34715	-1	1.66961	-0.457891	0.0213987	1	4	150584851	150584961	110
A-rich	Simple_repeat	-2.23041	-4.69267	-1	1.66953	-0.700425	0.0214028	1	13	49548633	49548701	68
B2_Mm2	SINE/B2	-2.18898	-4.55982	-1	1.6684	0.801023	0.0214587	1	6	72885590	72885780	190
RMER30	DNA/hAT-Charlie	-2.62406	-6.16483	-1	1.66813	-0.748333	0.021472	1	10	4316952	4317108	156
ORR1A2	LTR/ERVL-MaLR	-2.92912	-7.61646	-1	1.66797	-1.08495	0.0214796	1	11	32206430	32206725	295
ID_B1	SINE/B4	-2.92912	-7.61646	-1	1.66797	-1.08495	0.0214796	1	8	40382410	40382613	203
(GAAA)n	Simple_repeat	-2.62959	-6.18851	-1	1.66706	-0.297434	0.0215246	1	9	62690848	62691024	176
B1_Mur4	SINE/Alu	-2.21481	-4.64219	-1	1.66697	0.404647	0.0215292	1	12	16982978	16983113	135
Lx5c	LINE	-1.82671	-3.54727	-1	1.66651	-0.238399	0.021552	1	6	65884533	65884929	396
ID4	SINE/ID	-2.19467	-4.57785	-1	1.6653	0.438446	0.0216123	1	9	66013461	66013543	82
B2_Mm2	SINE/B2	-1.82265	-3.53729	-1	1.66403	-0.261965	0.0216756	1	11	60408277	60408473	196
B2_Mm1a	SINE/B2	-1.56221	-2.95305	-1	1.66346	0.580369	0.0217039	1	7	45396312	45396484	172
Lx7	LINE	-1.93126	-3.81387	-1	1.66346	-0.184671	0.0217041	1	6	94328403	94328845	442
T-rich	Simple_repeat	-2.60958	-6.10328	-1	1.66282	-0.748446	0.0217359	1	15	26707321	26707388	67
B1_Mus1	SINE/Alu	-3.20559	-9.22528	-1	1.66262	-0.896705	0.0217459	1	4	135239625	135239759	134
PB1D10	SINE/Alu	-3.20323	-9.21021	-1	1.66237	-0.896545	0.0217583	1	4	155520220	155520281	61
MT2B2	LTR/ERVL	-4.57282	-23.7989	-1	1.66174	-1.23689	0.02179	1	8	111601001	111601242	241
(A)n	Simple_repeat	-4.57282	-23.7989	-1	1.66174	-1.23689	0.02179	1	12	31282806	31282858	52
(CA)n	Simple_repeat	-4.57282	-23.7989	-1	1.66174	-1.23689	0.02179	1	2	38869398	38869459	61
B1_Mm	SINE/Alu	-4.57282	-23.7989	-1	1.66174	-1.23689	0.02179	1	2	119421817	119421936	119
B1_Mur3	SINE/Alu	-4.57282	-23.7989	-1	1.66174	-1.23689	0.02179	1	16	56019986	56020134	148
B1_Mur3	SINE/Alu	-4.57282	-23.7989	-1	1.66174	-1.23689	0.02179	1	19	60910613	60910741	128
B1_Mur4	SINE/Alu	-4.57282	-23.7989	-1	1.66174	-1.23689	0.02179	1	11	105904576	105904725	149
B1_Mus1	SINE/Alu	-4.57282	-23.7989	-1	1.66174	-1.23689	0.02179	1	11	120143196	120143338	142
B1_Mus1	SINE/Alu	-4.57282	-23.7989	-1	1.66174	-1.23689	0.02179	1	11	80023140	80023290	150
B1_Mus1	SINE/Alu	-4.57282	-23.7989	-1	1.66174	-1.23689	0.02179	1	16	33887629	33887774	145
B1_Mus2	SINE/Alu	-4.57282	-23.7989	-1	1.66174	-1.23689	0.02179	1	10	63295539	63295679	140
B1_Mus2	SINE/Alu	-4.57282	-23.7989	-1	1.66174	-1.23689	0.02179	1	X	13800786	13800928	142
B1F2	SINE/Alu	-4.57282	-23.7989	-1	1.66174	-1.23689	0.02179	1	10	128171986	128172102	116
PB1D9	SINE/Alu	-4.57282	-23.7989	-1	1.66174	-1.23689	0.02179	1	17	80422955	80423056	101
B2_Mm1a	SINE/B2	-4.57282	-23.7989	-1	1.66174	-1.23689	0.02179	1	11	106870035	106870207	172
B2_Mm2	SINE/B2	-4.57282	-23.7989	-1	1.66174	-1.23689	0.02179	1	13	66947141	66947333	192
B3	SINE/B2	-4.57282	-23.7989	-1	1.66174	-1.23689	0.02179	1	8	61668467	61668664	197
B4A	SINE/B4	-4.57282	-23.7989	-1	1.66174	-1.23689	0.02179	1	17	67931898	67932166	268
B4A	SINE/B4	-4.57282	-23.7989	-1	1.66174	-1.23689	0.02179	1	X	152358613	152358873	260
ID_B1	SINE/B4	-4.57282	-23.7989	-1	1.66174	-1.23689	0.02179	1	4	59865476	59865671	195
RSINE1	SINE/B4	-4.57282	-23.7989	-1	1.66174	-1.23689	0.02179	1	5	65693486	65693630	144
(TG)n	Simple_repeat	-4.57282	-23.7989	-1	1.66174	-1.23689	0.02179	1	11	117299351	117299424	73
(TTTCC)n	Simple_repeat	-4.57282	-23.7989	-1	1.66174	-1.23689	0.02179	1	15	3339338	3339386	48
G-rich	Simple_repeat	-4.57282	-23.7989	-1	1.66174	-1.23689	0.02179	1	13	24038881	24038956	75
L1Md_Gf	LINE	-4.57282	-23.7989	-1	1.66174	-1.23689	0.02179	1	14	123821120	123826390	5270
L1Md_T	LINE	-4.57282	-23.7989	-1	1.66174	-1.23689	0.02179	1	1	138601612	138602228	616
L1MD2	LINE	-4.57282	-23.7989	-1	1.66174	-1.23689	0.02179	1	11	64012566	64012702	136
L1MDa	LINE	-4.57282	-23.7989	-1	1.66174	-1.23689	0.02179	1	12	80197653	80197694	41
B4	SINE/B4	-2.33465	-5.04428	-1	1.66149	-0.256231	0.0218028	1	9	70271800	70271946	146
L1M5	LINE	-2.55894	-5.89276	-1	1.6609	-0.0483833	0.0218324	1	6	87294701	87294847	146
B1_Mus2	SINE/Alu	-3.56016	-11.7955	-1	1.66067	-0.552305	0.0218437	1	4	8597150	8597295	145
B3	SINE/B2	-1.54932	-2.92679	-1	1.65973	1.29824	0.0218912	1	7	112342745	112342927	182
LTRIS_Mus	LTR/ERV1	-2.4385	-5.42077	-1	1.65973	-0.475624	0.0218913	1	11	4534827	4535250	423
MTC-int	LTR/ERVL-MaLR	-2.20422	-4.60825	-1	1.65954	-0.153067	0.0219007	1	8	73293096	73293565	469
L1MD2	LINE	-2.62887	-6.18542	-1	1.65927	-0.747395	0.0219147	1	9	72052213	72052407	194
L1MA4A	LINE	-2.40398	-5.29262	-1	1.65866	0.272668	0.0219455	1	7	111707597	111707879	282
Lx8b	LINE	-2.12281	-4.35542	-1	1.65844	-0.308327	0.0219566	1	18	70238631	70239209	578
B3A	SINE/B2	-2.59715	-6.05092	-1	1.65804	0.250013	0.0219766	1	13	45778891	45779070	179
MTE-int	LTR/ERVL-MaLR	-1.43135	-2.69699	-1	1.65778	2.6274	0.0219897	1	11	12008972	12009734	762
B3	SINE/B2	-2.5172	-5.72469	-1	1.65699	0.374552	0.0220298	1	8	123012366	123012555	189
ID_B1	SINE/B4	-2.41488	-5.33276	-1	1.65568	-0.180191	0.0220965	1	1	13343576	13343794	218
HAL1	LINE/L1	-1.98964	-3.97138	-1	1.65565	0.23045	0.0220976	1	5	151074814	151075117	303
B1_Mur1	SINE/Alu	-1.9962	-3.98948	-1	1.65562	-0.575259	0.0220994	1	7	126621708	126621836	128
Lx4A	LINE	-2.14777	-4.43143	-1	1.65493	-0.279609	0.0221343	1	7	111488397	111488758	361
MamSINE1	SINE/tRNA	-2.13141	-4.38147	-1	1.65351	0.215923	0.022207	1	11	12000959	12001068	109
PB1D10	SINE/Alu	-2.79185	-6.92518	-1	1.65348	-0.60163	0.0222084	1	14	61661989	61662104	115
RLTR13D3A1	LTR/ERVK	-3.25896	-9.57296	-1	1.65303	-0.818118	0.0222318	1	9	119275248	119275576	328
B1F	SINE/Alu	-3.25896	-9.57296	-1	1.65303	-0.818118	0.0222318	1	6	35116164	35116336	172
PB1D7	SINE/Alu	-3.25896	-9.57296	-1	1.65303	-0.818118	0.0222318	1	4	117622571	117622690	119
B2_Mm2	SINE/B2	-3.25896	-9.57296	-1	1.65303	-0.818118	0.0222318	1	9	110171131	110171267	136
MIRc	SINE/MIR	-3.25896	-9.57296	-1	1.65303	-0.818118	0.0222318	1	1	131321202	131321266	64
A-rich	Simple_repeat	-3.25896	-9.57296	-1	1.65303	-0.818118	0.0222318	1	1	60354157	60354245	88
B1_Mus2	SINE/Alu	-2.89069	-7.41625	-1	1.65282	-0.0732406	0.0222423	1	1	34032471	34032616	145
B1F2	SINE/Alu	-1.54136	-2.91068	-1	1.65212	0.975853	0.0222784	1	8	107328908	107329030	122
(TG)n	Simple_repeat	-1.80562	-3.49579	-1	1.65156	0.928831	0.0223071	1	9	121735542	121735571	29
B2_Mm2	SINE/B2	-2.07587	-4.21599	-1	1.65121	-0.485207	0.0223248	1	9	113698337	113698484	147
(TG)n	Simple_repeat	-1.81744	-3.52455	-1	1.65116	0.209815	0.0223277	1	11	35325901	35325926	25
B3A	SINE/B2	-3.11559	-8.66732	-1	1.65115	-0.983613	0.0223282	1	11	96057010	96057208	198
A-rich	Simple_repeat	-2.95711	-7.76569	-1	1.65	-0.465692	0.022387	1	14	7852186	7852228	42
L1Md_A	LINE	-2.35967	-5.13252	-1	1.64985	0.0247587	0.0223951	1	9	3674708	3680080	5372
RMER15	LTR/ERVL	-2.65179	-6.28447	-1	1.64971	-0.712018	0.0224023	1	8	84631475	84632005	530
MIRb	SINE/MIR	-2.53109	-5.78009	-1	1.64956	-0.389467	0.0224099	1	16	34542031	34542158	127
ORR1B2-int	0	-1.58961	-3.00968	-1	1.64937	0.944092	0.0224196	1	9	49778224	49779117	893
B1_Mus2	SINE/Alu	-2.87439	-7.33294	-1	1.64894	-0.530163	0.0224421	1	14	26479849	26479991	142
Lx7	LINE	-1.77129	-3.41358	-1	1.64885	2.20491	0.0224463	1	10	58458687	58459814	1127
Lx9	LINE	-2.40633	-5.30125	-1	1.64881	-0.199778	0.0224488	1	3	159920974	159921128	154
(T)n	Simple_repeat	-2.60712	-6.09288	-1	1.64831	-0.328265	0.0224748	1	4	123429866	123429901	35
ID_B1	SINE/B4	-2.81989	-7.0611	-1	1.6481	-1.1429	0.0224852	1	5	34337591	34337705	114
(GGAA)n	Simple_repeat	-2.8189	-7.05624	-1	1.64784	-1.14273	0.0224987	1	14	45597578	45597626	48
ID4	SINE/ID	-2.8189	-7.05624	-1	1.64784	-1.14273	0.0224987	1	17	28175219	28175288	69
ID_B1	SINE/B4	-2.46784	-5.53214	-1	1.64741	0.0903004	0.0225209	1	7	112478519	112478744	225
B2_Mm1t	SINE/B2	-1.93522	-3.82436	-1	1.64739	0.587578	0.0225222	1	7	112842931	112843123	192
Lx8	LINE	-3.01973	-8.11013	-1	1.64724	-1.0722	0.0225297	1	9	88470542	88470711	169
ERVB7_3-LTR_MM	LTR/ERVK	-3.41097	-10.6366	-1	1.64715	-0.698367	0.0225344	1	18	4417002	4417354	352
B2_Mm2	SINE/B2	-2.81273	-7.02611	-1	1.64624	-1.14169	0.0225819	1	17	26269055	26269264	209
PB1D9	SINE/Alu	-3.38618	-10.4555	-1	1.64559	-0.697258	0.0226156	1	11	60950421	60950536	115
B1_Mus1	SINE/Alu	-2.32164	-4.999	-1	1.64557	1.34524	0.0226166	1	6	134040097	134040231	134
ORR1E	LTR/ERVL-MaLR	-1.8973	-3.72515	-1	1.64524	-0.399353	0.0226341	1	X	159925748	159926121	373
L1_Mus3	LINE	-1.75979	-3.38649	-1	1.64508	1.55786	0.0226423	1	18	9326587	9327846	1259
MLT1I	LTR/ERVL-MaLR	-4.60736	-24.3755	-1	1.64495	-1.23086	0.0226489	1	7	100306625	100306840	215
B1_Mus2	SINE/Alu	-4.60736	-24.3755	-1	1.64495	-1.23086	0.0226489	1	16	13829229	13829374	145
PB1D9	SINE/Alu	-4.60736	-24.3755	-1	1.64495	-1.23086	0.0226489	1	16	45710395	45710514	119
B2_Mm1t	SINE/B2	-4.60736	-24.3755	-1	1.64495	-1.23086	0.0226489	1	11	106892412	106892582	170
B2_Mm2	SINE/B2	-4.60736	-24.3755	-1	1.64495	-1.23086	0.0226489	1	16	94110751	94110937	186
(TG)n	Simple_repeat	-4.60736	-24.3755	-1	1.64495	-1.23086	0.0226489	1	7	135008811	135008990	179
L1_Mus1	LINE	-4.60736	-24.3755	-1	1.64495	-1.23086	0.0226489	1	16	77546047	77546473	426
ID2	SINE/ID	-2.24085	-4.72674	-1	1.64441	0.940465	0.0226773	1	8	11393667	11393748	81
B1_Mus1	SINE/Alu	-3.33146	-10.0663	-1	1.64429	-0.774797	0.0226836	1	17	31657015	31657163	148
(T)n	Simple_repeat	-3.33146	-10.0663	-1	1.64429	-0.774797	0.0226836	1	2	45007019	45007050	31
B4A	SINE/B4	-2.44696	-5.45265	-1	1.64411	-0.152357	0.0226931	1	5	45758148	45758449	301
(TCTG)n	Simple_repeat	-3.3285	-10.0457	-1	1.64408	-0.774642	0.0226944	1	14	20938895	20938933	38
B1_Mur1	SINE/Alu	-2.47169	-5.54695	-1	1.64345	-0.448739	0.0227273	1	11	61807224	61807373	149
B3A	SINE/B2	-3.30993	-9.91717	-1	1.64279	-0.77367	0.0227622	1	2	173679454	173679630	176
ORR1A1	LTR/ERVL-MaLR	-3.41851	-10.6923	-1	1.64274	-0.697452	0.0227645	1	14	99158644	99158965	321
7SLRNA	SINE/Alu	-3.41851	-10.6923	-1	1.64274	-0.697452	0.0227645	1	2	16683068	16683265	197
L1MEd	LINE	-3.41851	-10.6923	-1	1.64274	-0.697452	0.0227645	1	16	13883846	13883966	120
B1_Mur4	SINE/Alu	-2.94573	-7.70466	-1	1.64268	-1.08419	0.0227679	1	4	41273363	41273496	133
B3	SINE/B2	-2.50397	-5.67242	-1	1.64263	-0.12751	0.0227703	1	5	121157242	121157435	193
(GAAA)n	Simple_repeat	-2.84064	-7.1634	-1	1.64255	-0.528285	0.0227745	1	3	96607339	96607380	41
(TTTC)n	Simple_repeat	-2.84064	-7.1634	-1	1.64255	-0.528285	0.0227745	1	X	51508338	51508480	142
L1_Mur2	LINE	-3.4151	-10.6671	-1	1.64253	-0.697299	0.0227757	1	4	36664877	36665283	406
L1Md_F	LINE	-3.15003	-8.87676	-1	1.64248	-0.941026	0.0227781	1	X	96281812	96286920	5108
B4A	SINE/B4	-2.94471	-7.69922	-1	1.64241	-1.08402	0.022782	1	8	47246119	47246363	244
(TATATG)n	Simple_repeat	-2.94471	-7.69922	-1	1.64241	-1.08402	0.022782	1	5	66430407	66430500	93
B2_Mm2	SINE/B2	-1.90902	-3.75553	-1	1.64236	-0.023732	0.0227846	1	5	53611029	53611164	135
(CA)n	Simple_repeat	-3.27345	-9.66955	-1	1.6415	-0.816252	0.02283	1	15	62077778	62077849	71
B1_Mm	SINE/Alu	-3.27345	-9.66955	-1	1.6415	-0.816252	0.02283	1	17	74628693	74628839	146
PB1D9	SINE/Alu	-3.27345	-9.66955	-1	1.6415	-0.816252	0.02283	1	9	57023589	57023697	108
ID_B1	SINE/B4	-3.27345	-9.66955	-1	1.6415	-0.816252	0.02283	1	10	20560096	20560247	151
L1M3a	LINE	-3.27345	-9.66955	-1	1.6415	-0.816252	0.02283	1	6	84757636	84757922	286
(TTTTTG)n	Simple_repeat	-2.45425	-5.48028	-1	1.64113	-0.151639	0.0228489	1	13	45865310	45865374	64
Lx8	LINE	-1.63943	-3.11544	-1	1.64089	1.94799	0.0228619	1	16	84973415	84973835	420
B1_Mur4	SINE/Alu	-3.13482	-8.78367	-1	1.64084	-0.940019	0.0228642	1	4	149254171	149254326	155
LTRIS_Mus	LTR/ERV1	-2.93838	-7.66548	-1	1.64076	-1.08299	0.0228688	1	4	121092481	121093042	561
MLT1F2	LTR/ERVL-MaLR	-2.93838	-7.66548	-1	1.64076	-1.08299	0.0228688	1	14	62926251	62926570	319
MTC	LTR/ERVL-MaLR	-2.93838	-7.66548	-1	1.64076	-1.08299	0.0228688	1	9	58239743	58240156	413
B1_Mm	SINE/Alu	-2.93838	-7.66548	-1	1.64076	-1.08299	0.0228688	1	9	62780291	62780428	137
B1_Mur1	SINE/Alu	-2.93838	-7.66548	-1	1.64076	-1.08299	0.0228688	1	2	126641450	126641578	128
B2_Mm2	SINE/B2	-2.93838	-7.66548	-1	1.64076	-1.08299	0.0228688	1	12	59167269	59167457	188
B1_Mur2	SINE/Alu	-2.68477	-6.42977	-1	1.6406	0.951635	0.0228772	1	2	45066739	45066876	137
Lx9	LINE	-1.7666	-3.40251	-1	1.64032	-0.135528	0.0228918	1	6	31063952	31064019	67
ID_B1	SINE/B4	-2.80674	-6.99701	-1	1.64026	-0.563331	0.0228951	1	2	119402750	119402848	98
MTD	LTR/ERVL-MaLR	-2.2348	-4.70698	-1	1.64021	1.17232	0.0228977	1	8	36597938	36598250	312
BGLII	LTR/ERVK	-2.58163	-5.98616	-1	1.64019	-0.753989	0.0228988	1	5	34651290	34651632	342
B3	SINE/B2	-2.58163	-5.98616	-1	1.64019	-0.753989	0.0228988	1	6	83327953	83328116	163
B2_Mm2	SINE/B2	-2.57991	-5.97903	-1	1.63973	-0.753832	0.0229232	1	6	99454420	99454613	193
RSINE1	SINE/B4	-2.57991	-5.97903	-1	1.63973	-0.753832	0.0229232	1	10	127467157	127467282	125
L1M5	LINE	-2.40713	-5.30419	-1	1.6393	-0.909639	0.0229456	1	5	110989060	110989135	75
B1_Mur1	SINE/Alu	-2.43354	-5.40217	-1	1.63876	-0.876379	0.022974	1	5	72947878	72947999	121
(CA)n	Simple_repeat	-2.25595	-4.77648	-1	1.638	-0.644804	0.0230147	1	7	111692389	111692443	54
MTD	LTR/ERVL-MaLR	-1.63513	-3.10616	-1	1.63762	0.386428	0.0230347	1	1	39975947	39976057	110
RMER17C	LTR/ERVK	-2.43106	-5.39289	-1	1.63753	-0.876057	0.0230392	1	15	73382113	73382278	165
PB1D9	SINE/Alu	-2.80743	-7.00034	-1	1.63735	0.154387	0.0230491	1	7	84083822	84083937	115
B4A	SINE/B4	-1.92549	-3.79867	-1	1.63725	0.0169002	0.0230542	1	18	67936691	67936919	228
B4A	SINE/B4	-1.60469	-3.04131	-1	1.63599	0.390899	0.0231211	1	14	20974047	20974304	257
Tigger19a	DNA/TcMar-Tigger	-4.69461	-25.8951	-1	1.63599	-1.12785	0.0231212	1	3	94486083	94486212	129
ORR1A2	LTR/ERVL-MaLR	-4.69461	-25.8951	-1	1.63599	-1.12785	0.0231212	1	9	3416244	3416304	60
ORR1A4	LTR/ERVL-MaLR	-4.69461	-25.8951	-1	1.63599	-1.12785	0.0231212	1	13	49474285	49474632	347
ORR1F	LTR/ERVL-MaLR	-4.69461	-25.8951	-1	1.63599	-1.12785	0.0231212	1	11	114696223	114696413	190
(GAAA)n	Simple_repeat	-4.69461	-25.8951	-1	1.63599	-1.12785	0.0231212	1	1	34122781	34122826	45
B1_Mm	SINE/Alu	-4.69461	-25.8951	-1	1.63599	-1.12785	0.0231212	1	1	34245526	34245672	146
B1_Mur4	SINE/Alu	-4.69461	-25.8951	-1	1.63599	-1.12785	0.0231212	1	14	57926322	57926464	142
B1_Mus1	SINE/Alu	-4.69461	-25.8951	-1	1.63599	-1.12785	0.0231212	1	12	82381922	82382067	145
B1_Mus1	SINE/Alu	-4.69461	-25.8951	-1	1.63599	-1.12785	0.0231212	1	7	139481169	139481316	147
B1_Mus2	SINE/Alu	-4.69461	-25.8951	-1	1.63599	-1.12785	0.0231212	1	14	67863111	67863254	143
B1_Mus2	SINE/Alu	-4.69461	-25.8951	-1	1.63599	-1.12785	0.0231212	1	7	97282024	97282173	149
B1F1	SINE/Alu	-4.69461	-25.8951	-1	1.63599	-1.12785	0.0231212	1	5	136367340	136367454	114
PB1D11	SINE/Alu	-4.69461	-25.8951	-1	1.63599	-1.12785	0.0231212	1	7	80617965	80618062	97
B2_Mm2	SINE/B2	-4.69461	-25.8951	-1	1.63599	-1.12785	0.0231212	1	1	131484423	131484618	195
B2_Mm2	SINE/B2	-4.69461	-25.8951	-1	1.63599	-1.12785	0.0231212	1	9	110232372	110232547	175
B3	SINE/B2	-4.69461	-25.8951	-1	1.63599	-1.12785	0.0231212	1	12	34510062	34510265	203
ID_B1	SINE/B4	-4.69461	-25.8951	-1	1.63599	-1.12785	0.0231212	1	11	86288477	86288613	136
ID_B1	SINE/B4	-4.69461	-25.8951	-1	1.63599	-1.12785	0.0231212	1	5	105566255	105566453	198
(T)n	Simple_repeat	-4.69461	-25.8951	-1	1.63599	-1.12785	0.0231212	1	2	59828616	59828647	31
(TTTC)n	Simple_repeat	-4.69461	-25.8951	-1	1.63599	-1.12785	0.0231212	1	1	135620545	135620692	147
C-rich	Simple_repeat	-4.69461	-25.8951	-1	1.63599	-1.12785	0.0231212	1	8	115109879	115109937	58
L1Md_F2	LINE	-4.69461	-25.8951	-1	1.63599	-1.12785	0.0231212	1	3	104152400	104153381	981
Lx5	LINE	-4.69461	-25.8951	-1	1.63599	-1.12785	0.0231212	1	14	74841983	74842262	279
Lx5c	LINE	-4.69461	-25.8951	-1	1.63599	-1.12785	0.0231212	1	4	36914089	36914512	423
L1ME2z	LINE	-2.14738	-4.43022	-1	1.63587	-0.72209	0.0231276	1	1	149896783	149897002	219
ORR1B2	LTR/ERVL-MaLR	-2.13266	-4.38524	-1	1.63534	-0.430222	0.023156	1	11	72639974	72640241	267
(T)n	Simple_repeat	-2.8967	-7.44719	-1	1.63514	-0.501406	0.0231667	1	X	52083784	52083826	42
B1_Mur1	SINE/Alu	-2.87359	-7.32884	-1	1.63449	0.194009	0.0232013	1	9	46128709	46128855	146
B3	SINE/B2	-1.58025	-2.99021	-1	1.63448	0.727352	0.0232015	1	14	20954631	20954818	187
MLT1D	LTR/ERVL-MaLR	-2.26065	-4.79206	-1	1.63414	0.31748	0.0232199	1	2	113607766	113608218	452
ID_B1	SINE/B4	-2.42247	-5.36086	-1	1.63375	-0.481611	0.0232409	1	17	3332225	3332378	153
MTA_Mm	LTR/ERVL-MaLR	-2.2897	-4.88953	-1	1.63372	-0.614803	0.0232424	1	1	118426777	118427170	393
(A)n	Simple_repeat	-3.34278	-10.1456	-1	1.63344	-0.772786	0.0232574	1	17	12764018	12764049	31
B1_Mur4	SINE/Alu	-3.34278	-10.1456	-1	1.63344	-0.772786	0.0232574	1	4	109950422	109950572	150
B3A	SINE/B2	-2.22363	-4.67066	-1	1.63328	-0.365451	0.0232657	1	14	121258769	121258960	191
PB1D10	SINE/Alu	-2.40391	-5.29235	-1	1.6327	0.434077	0.0232967	1	7	111696800	111696916	116
ORR1D1	LTR/ERVL-MaLR	-1.72757	-3.31169	-1	1.63264	0.380005	0.0233002	1	18	37703123	37703516	393
ORR1C1	LTR/ERVL-MaLR	-4.79313	-27.7252	-1	1.6322	-1.0731	0.0233236	1	9	6237720	6237815	95
ORR1G	LTR/ERVL-MaLR	-4.79313	-27.7252	-1	1.6322	-1.0731	0.0233236	1	5	131269527	131269623	96
B1_Mus1	SINE/Alu	-4.79313	-27.7252	-1	1.6322	-1.0731	0.0233236	1	2	35459173	35459319	146
B1_Mus2	SINE/Alu	-4.79313	-27.7252	-1	1.6322	-1.0731	0.0233236	1	2	68938819	68938964	145
B1_Mus2	SINE/Alu	-4.79313	-27.7252	-1	1.6322	-1.0731	0.0233236	1	5	36249971	36250113	142
B1F1	SINE/Alu	-4.79313	-27.7252	-1	1.6322	-1.0731	0.0233236	1	7	112920105	112920203	98
PB1D10	SINE/Alu	-4.79313	-27.7252	-1	1.6322	-1.0731	0.0233236	1	3	142369419	142369523	104
B2_Mm2	SINE/B2	-4.79313	-27.7252	-1	1.6322	-1.0731	0.0233236	1	3	136690276	136690461	185
B3A	SINE/B2	-4.79313	-27.7252	-1	1.6322	-1.0731	0.0233236	1	17	81549943	81550086	143
B3A	SINE/B2	-4.79313	-27.7252	-1	1.6322	-1.0731	0.0233236	1	9	117072121	117072238	117
(T)n	Simple_repeat	-4.79313	-27.7252	-1	1.6322	-1.0731	0.0233236	1	8	72350030	72350052	22
(TCCA)n	Simple_repeat	-4.79313	-27.7252	-1	1.6322	-1.0731	0.0233236	1	13	9392998	9393028	30
A-rich	Simple_repeat	-4.79313	-27.7252	-1	1.6322	-1.0731	0.0233236	1	9	100703100	100703191	91
T-rich	Simple_repeat	-4.79313	-27.7252	-1	1.6322	-1.0731	0.0233236	1	17	67306394	67306437	43
(A)n	Simple_repeat	-3.32395	-10.014	-1	1.63215	-0.771814	0.0233267	1	7	134955090	134955123	33
ID4	SINE/ID	-2.87955	-7.35918	-1	1.63108	-1.10002	0.023384	1	7	43474884	43474965	81
Lx2B2	LINE	-2.87955	-7.35918	-1	1.63108	-1.10002	0.023384	1	6	133137258	133138027	769
(GGAA)n	Simple_repeat	-2.87844	-7.35352	-1	1.63084	-1.09985	0.0233967	1	1	131078128	131078193	65
B1_Mus1	SINE/Alu	-2.87844	-7.35352	-1	1.63084	-1.09985	0.0233967	1	9	45974204	45974338	134
B2_Mm1t	SINE/B2	-2.87844	-7.35352	-1	1.63084	-1.09985	0.0233967	1	1	156336270	156336429	159
B3	SINE/B2	-2.87844	-7.35352	-1	1.63084	-1.09985	0.0233967	1	5	65432388	65432590	202
B4A	SINE/B4	-2.87844	-7.35352	-1	1.63084	-1.09985	0.0233967	1	4	149414997	149415287	290
MTC	LTR/ERVL-MaLR	-1.80063	-3.48372	-1	1.63082	0.399666	0.0233982	1	7	84031760	84032174	414
L1M4b	LINE	-3.23241	-9.39834	-1	1.63049	-0.892907	0.0234157	1	17	44996466	44997362	896
RMER17B2	LTR/ERVK	-2.90035	-7.46609	-1	1.63044	-0.500361	0.0234184	1	2	14266726	14266880	154
B2_Mm1a	SINE/B2	-2.90035	-7.46609	-1	1.63044	-0.500361	0.0234184	1	11	95420820	95421010	190
IAPLTR2b	LTR/ERVK	-2.4864	-5.60379	-1	1.63043	-0.836493	0.0234192	1	2	112145512	112145828	316
L1MB3	LINE	-2.4864	-5.60379	-1	1.63043	-0.836493	0.0234192	1	13	63307848	63308139	291
Lx5b	LINE	-2.4864	-5.60379	-1	1.63043	-0.836493	0.0234192	1	3	141493731	141494089	358
(TG)n	Simple_repeat	-2.2101	-4.62706	-1	1.63033	-0.366949	0.0234247	1	4	65128043	65128104	61
RLTR17	LTR/ERVK	-3.22993	-9.38221	-1	1.63025	-0.892747	0.0234288	1	11	61782659	61782781	122
(A)n	Simple_repeat	-1.55249	-2.93322	-1	1.63014	1.17748	0.023435	1	12	109597097	109597123	26
MLTR14	LTR/ERV1	-4.70352	-26.0556	-1	1.62982	-1.12689	0.023452	1	2	22832116	22832259	143
RMER21B	LTR/ERV1	-4.70352	-26.0556	-1	1.62982	-1.12689	0.023452	1	5	72817102	72817227	125
RLTR11A	LTR/ERVK	-4.70352	-26.0556	-1	1.62982	-1.12689	0.023452	1	17	50866621	50867027	406
RLTR11A	LTR/ERVK	-4.70352	-26.0556	-1	1.62982	-1.12689	0.023452	1	5	34422832	34423208	376
MTB_Mm	LTR/ERVL-MaLR	-4.70352	-26.0556	-1	1.62982	-1.12689	0.023452	1	14	21810018	21810296	278
MTC	LTR/ERVL-MaLR	-4.70352	-26.0556	-1	1.62982	-1.12689	0.023452	1	6	30234069	30234164	95
MTEa	LTR/ERVL-MaLR	-4.70352	-26.0556	-1	1.62982	-1.12689	0.023452	1	11	79748998	79749326	328
(A)n	Simple_repeat	-4.70352	-26.0556	-1	1.62982	-1.12689	0.023452	1	9	6186724	6186760	36
(CAAA)n	Simple_repeat	-4.70352	-26.0556	-1	1.62982	-1.12689	0.023452	1	19	55853822	55853860	38
B1_Mm	SINE/Alu	-4.70352	-26.0556	-1	1.62982	-1.12689	0.023452	1	9	65727252	65727397	145
B1_Mus1	SINE/Alu	-4.70352	-26.0556	-1	1.62982	-1.12689	0.023452	1	1	55058353	55058499	146
B1_Mus2	SINE/Alu	-4.70352	-26.0556	-1	1.62982	-1.12689	0.023452	1	1	157386490	157386634	144
B1_Mus2	SINE/Alu	-4.70352	-26.0556	-1	1.62982	-1.12689	0.023452	1	12	69805506	69805642	136
B1_Mus2	SINE/Alu	-4.70352	-26.0556	-1	1.62982	-1.12689	0.023452	1	2	154514324	154514472	148
B1_Mus2	SINE/Alu	-4.70352	-26.0556	-1	1.62982	-1.12689	0.023452	1	7	80040425	80040555	130
B4	SINE/B4	-4.70352	-26.0556	-1	1.62982	-1.12689	0.023452	1	2	4321189	4321407	218
B4A	SINE/B4	-4.70352	-26.0556	-1	1.62982	-1.12689	0.023452	1	8	120244258	120244563	305
ID_B1	SINE/B4	-4.70352	-26.0556	-1	1.62982	-1.12689	0.023452	1	10	121452985	121453185	200
(TTTTG)n	Simple_repeat	-4.70352	-26.0556	-1	1.62982	-1.12689	0.023452	1	10	117087654	117087693	39
L1M5	LINE	-4.70352	-26.0556	-1	1.62982	-1.12689	0.023452	1	12	85937569	85937779	210
L1Md_F2	LINE	-4.70352	-26.0556	-1	1.62982	-1.12689	0.023452	1	13	91553753	91554735	982
Lx8	LINE	-4.70352	-26.0556	-1	1.62982	-1.12689	0.023452	1	5	105601502	105601726	224
T-rich	Simple_repeat	-4.70352	-26.0556	-1	1.62982	-1.12689	0.023452	1	6	84696468	84696532	64
RCHARR1	DNA/hAT-Charlie	-2.96199	-7.79198	-1	1.6298	-1.07896	0.023453	1	2	113490459	113491117	658
L1MC4	LINE	-2.13488	-4.39201	-1	1.62977	0.514959	0.0234546	1	11	93896247	93896435	188
MLT1I	LTR/ERVL-MaLR	-2.60373	-6.07857	-1	1.62957	0.181347	0.0234657	1	17	81509326	81509662	336
5S	rRNA	-2.67106	-6.36898	-1	1.6294	-0.679851	0.0234745	1	1	149841537	149841625	88
(TTCTC)n	Simple_repeat	-2.67106	-6.36898	-1	1.6294	-0.679851	0.0234745	1	10	70989853	70989966	113
(GAAA)n	Simple_repeat	-1.4346	-2.70307	-1	1.62939	0.507256	0.0234751	1	18	9878328	9878467	139
MTE2b	LTR/ERVL-MaLR	-2.87154	-7.31844	-1	1.62938	-1.09882	0.0234756	1	6	12014755	12015089	334
B2_Mm1a	SINE/B2	-2.87154	-7.31844	-1	1.62938	-1.09882	0.0234756	1	X	142321390	142321575	185
Lx8	LINE	-2.87154	-7.31844	-1	1.62938	-1.09882	0.0234756	1	5	141342404	141343548	1144
Lx9	LINE	-2.87154	-7.31844	-1	1.62938	-1.09882	0.0234756	1	4	13808078	13808188	110
Lx8	LINE	-2.27978	-4.85605	-1	1.62904	-0.613682	0.0234942	1	8	64096292	64096664	372
ORR1F	LTR/ERVL-MaLR	-1.86495	-3.64256	-1	1.62787	0.612674	0.0235578	1	16	24975053	24975203	150
B1_Mur2	SINE/Alu	-2.02306	-4.06446	-1	1.62705	0.924135	0.023602	1	3	79900668	79900808	140
(GAAA)n	Simple_repeat	-2.75816	-6.76533	-1	1.62698	-0.602353	0.0236057	1	7	36710763	36710793	30
L1M1	LINE	-2.90942	-7.51316	-1	1.62666	-0.499612	0.0236232	1	1	58801658	58801915	257
Lx	LINE	-2.75571	-6.75385	-1	1.62651	-0.602201	0.0236316	1	17	8711489	8712854	1365
B3A	SINE/B2	-2.65566	-6.30134	-1	1.62624	-0.678734	0.0236462	1	9	21374437	21374632	195
B2_Mm2	SINE/B2	-2.18362	-4.54291	-1	1.6261	-0.155241	0.023654	1	8	36736430	36736614	184
PB1D7	SINE/Alu	-1.99966	-3.99906	-1	1.62589	0.393595	0.0236654	1	3	96135903	96136021	118
ID_B1	SINE/B4	-1.81142	-3.50987	-1	1.62536	1.32652	0.0236943	1	6	101266488	101266684	196
Lx9	LINE	-2.18239	-4.53904	-1	1.62459	0.0774199	0.0237362	1	12	75578896	75579012	116
L1_Mus3	LINE	-2.41536	-5.33451	-1	1.62405	0.292141	0.0237655	1	2	16410909	16411325	416
MT2A	LTR/ERVL	-1.57956	-2.9888	-1	1.62385	0.260101	0.0237765	1	1	156583148	156583569	421
MTC	LTR/ERVL-MaLR	-2.96118	-7.78762	-1	1.62379	-0.404879	0.0237797	1	8	64650199	64650433	234
(TTTTG)n	Simple_repeat	-3.00145	-8.00804	-1	1.62375	-0.374208	0.023782	1	15	77826739	77826780	41
B3	SINE/B2	-2.08467	-4.24177	-1	1.62341	0.473775	0.0238007	1	5	118614951	118615115	164
B2_Mm2	SINE/B2	-2.08093	-4.23079	-1	1.62263	-0.497989	0.0238438	1	6	83066855	83067029	174
RMER6A	LTR/ERVK	-1.69812	-3.24478	-1	1.62186	-0.185863	0.0238856	1	19	31250585	31251317	732
Lx9	LINE	-2.12834	-4.37215	-1	1.62171	-0.497315	0.0238942	1	18	66280407	66281478	1071
RSINE1	SINE/B4	-1.71496	-3.28288	-1	1.62142	1.93835	0.0239102	1	16	24508336	24508453	117
MIRb	SINE/MIR	-1.71273	-3.2778	-1	1.62118	1.61726	0.0239231	1	12	109554192	109554237	45
B4A	SINE/B4	-1.66918	-3.18034	-1	1.62111	2.6475	0.0239272	1	5	142900086	142900308	222
Lx8	LINE	-2.18138	-4.53587	-1	1.62107	-0.39539	0.023929	1	8	73021931	73022070	139
AT_rich	Low_complexity	-3.01793	-8.10004	-1	1.62097	-1.00102	0.0239346	1	5	34428056	34428076	20
ERVB4_2-LTR_MM	LTR/ERVK	-3.01793	-8.10004	-1	1.62097	-1.00102	0.0239346	1	17	6250716	6251247	531
L1MC5	LINE	-3.01793	-8.10004	-1	1.62097	-1.00102	0.0239346	1	17	46607151	46607353	202
B1_Mus2	SINE/Alu	-2.66346	-6.33552	-1	1.62082	-0.677965	0.0239431	1	13	49709867	49709989	122
B2_Mm2	SINE/B2	-2.832	-7.12058	-1	1.62079	-1.14093	0.0239446	1	2	26598994	26599153	159
B3A	SINE/B2	-2.832	-7.12058	-1	1.62079	-1.14093	0.0239446	1	7	112500799	112500998	199
B1_Mus1	SINE/Alu	-3.01601	-8.0893	-1	1.62074	-1.00086	0.0239473	1	15	50732451	50732586	135
B1_Mus2	SINE/Alu	-3.01601	-8.0893	-1	1.62074	-1.00086	0.0239473	1	11	104360868	104361001	133
PB1D11	SINE/Alu	-3.01601	-8.0893	-1	1.62074	-1.00086	0.0239473	1	14	26443305	26443415	110
(TG)n	Simple_repeat	-3.01601	-8.0893	-1	1.62074	-1.00086	0.0239473	1	8	11330687	11330827	140
B4	SINE/B4	-2.34311	-5.07395	-1	1.62069	0.0257398	0.0239503	1	9	13547681	13547970	289
(TTTTG)n	Simple_repeat	-2.49041	-5.61938	-1	1.62054	-0.835544	0.0239586	1	11	100897936	100897975	39
B3	SINE/B2	-2.8309	-7.11516	-1	1.62054	-1.14076	0.0239587	1	11	103110818	103110924	106
B4A	SINE/B4	-2.8309	-7.11516	-1	1.62054	-1.14076	0.0239587	1	2	130472190	130472403	213
(TTTTG)n	Simple_repeat	-2.33993	-5.06278	-1	1.62032	-0.0173816	0.0239708	1	9	49790105	49790138	33
B2_Mm2	SINE/B2	-3.00407	-8.0226	-1	1.61931	-0.999845	0.0240264	1	9	114710441	114710638	197
RMER19A	LTR/ERVK	-2.09237	-4.26447	-1	1.61873	0.829448	0.0240584	1	1	93534536	93535227	691
MTA_Mm	LTR/ERVL-MaLR	-1.97726	-3.93744	-1	1.61866	0.377065	0.0240626	1	14	18236438	18236827	389
B3A	SINE/B2	-3.15892	-8.93163	-1	1.61846	-0.903176	0.0240737	1	2	92287968	92288131	163
(TCTCTG)n	Simple_repeat	-2.04018	-4.11298	-1	1.61736	-0.521016	0.0241348	1	2	173636236	173636942	706
(T)n	Simple_repeat	-2.48087	-5.58232	-1	1.61695	-0.834388	0.0241576	1	16	24488455	24488475	20
B1_Mus1	SINE/Alu	-2.22324	-4.6694	-1	1.61552	0.442382	0.0242373	1	11	104355250	104355380	130
B4A	SINE/B4	-1.74867	-3.36048	-1	1.61471	1.99649	0.0242824	1	8	107329145	107329400	255
Lx8	LINE	-2.3494	-5.09613	-1	1.61402	0.53867	0.0243208	1	7	63906538	63906821	283
(A)n	Simple_repeat	-2.94347	-7.69261	-1	1.61393	-0.438303	0.0243257	1	3	145658962	145658998	36
B1_Mur1	SINE/Alu	-2.94347	-7.69261	-1	1.61393	-0.438303	0.0243257	1	8	25666841	25666924	83
MIR	SINE/MIR	-3.12666	-8.7341	-1	1.61361	-1.06024	0.0243438	1	19	3884956	3885045	89
B3A	SINE/B2	-1.79478	-3.46963	-1	1.61314	-0.26803	0.0243705	1	6	99215995	99216188	193
L2a	LINE	-2.44037	-5.42782	-1	1.6131	-0.874141	0.0243724	1	4	53725604	53725876	272
X3_LINE	LINE/RTE-BovB	-1.77959	-3.43328	-1	1.61273	0.758717	0.024393	1	6	34610056	34610148	92
RMER20C_Mm	LTR/ERVK	-3.02333	-8.13042	-1	1.61226	-1.00006	0.0244198	1	14	47041124	47041565	441
B1_Mus2	SINE/Alu	-3.02333	-8.13042	-1	1.61226	-1.00006	0.0244198	1	9	21412612	21412758	146
B2_Mm1t	SINE/B2	-3.02333	-8.13042	-1	1.61226	-1.00006	0.0244198	1	9	62790612	62790772	160
ID_B1	SINE/B4	-2.43074	-5.39171	-1	1.6122	-0.472721	0.024423	1	9	49681354	49681511	157
ORR1B1-int	LTR/ERVL-MaLR	-3.02138	-8.11945	-1	1.61203	-0.999898	0.0244327	1	5	131885960	131886305	345
B1_Mm	SINE/Alu	-3.02138	-8.11945	-1	1.61203	-0.999898	0.0244327	1	15	62156629	62156764	135
B2_Mm2	SINE/B2	-3.02138	-8.11945	-1	1.61203	-0.999898	0.0244327	1	15	98750115	98750294	179
L1_Mus3	LINE	-3.02138	-8.11945	-1	1.61203	-0.999898	0.0244327	1	9	3614773	3615934	1161
Lx5c	LINE	-3.02138	-8.11945	-1	1.61203	-0.999898	0.0244327	1	X	41506544	41507070	526
MER5B	DNA/hAT-Charlie	-1.764	-3.39639	-1	1.61155	-0.11699	0.0244598	1	2	80330362	80330465	103
Lx7	LINE	-1.98374	-3.95518	-1	1.61133	-0.340999	0.024472	1	4	28874204	28874473	269
C-rich	Simple_repeat	-2.06234	-4.17662	-1	1.61115	-0.0806172	0.0244823	1	16	52121092	52121327	235
(TTTC)n	Simple_repeat	-2.39478	-5.25896	-1	1.61071	-0.541308	0.0245068	1	2	57110900	57110986	86
(CA)n	Simple_repeat	-2.18679	-4.5529	-1	1.61057	0.425885	0.0245147	1	7	112852876	112852915	39
B1_Mur1	SINE/Alu	-2.18762	-4.55554	-1	1.60968	0.282226	0.0245651	1	10	58361913	58362044	131
Tigger13a	DNA/TcMar-Tigger	-1.7824	-3.43997	-1	1.60915	0.828985	0.0245951	1	18	53866788	53867382	594
MTB_Mm	LTR/ERVL-MaLR	-2.14396	-4.41973	-1	1.60867	0.228864	0.0246224	1	8	36630530	36630929	399
B1_Mm	SINE/Alu	-2.52138	-5.74132	-1	1.60843	-0.102341	0.0246363	1	7	84057277	84057423	146
(A)n	Simple_repeat	-2.61087	-6.10871	-1	1.60789	-0.0334852	0.0246665	1	X	142684861	142684890	29
(T)n	Simple_repeat	-1.74734	-3.35739	-1	1.60692	0.169309	0.0247221	1	13	70596837	70596906	69
L1M3	LINE	-1.94362	-3.8467	-1	1.6066	0.681163	0.0247403	1	12	80195014	80195155	141
B1_Mus1	SINE/Alu	-2.37733	-5.19576	-1	1.60654	-0.264969	0.0247435	1	10	62792618	62792761	143
(T)n	Simple_repeat	-2.48116	-5.58347	-1	1.6065	-0.420659	0.0247458	1	19	40345696	40345731	35
MTC	LTR/ERVL-MaLR	-2.13484	-4.39188	-1	1.60649	-0.429316	0.0247462	1	11	3169597	3169921	324
PB1D7	SINE/Alu	-3.07165	-8.40737	-1	1.60634	-0.320038	0.0247548	1	18	67502455	67502554	99
Lx4A	LINE	-1.9259	-3.79973	-1	1.606	0.585544	0.0247739	1	9	49716580	49716960	380
(TG)n	Simple_repeat	-2.19399	-4.5757	-1	1.60534	-0.135344	0.0248119	1	3	53084214	53084258	44
URR1B	DNA/hAT-Charlie	-1.68763	-3.22127	-1	1.60528	0.245101	0.0248156	1	19	30060059	30060261	202
MTD	LTR/ERVL-MaLR	-1.97837	-3.94047	-1	1.60472	0.485226	0.0248471	1	2	112387987	112388272	285
MIR3	SINE/MIR	-2.53903	-5.81196	-1	1.60472	-0.390384	0.0248472	1	4	65132633	65132775	142
MTE2a	LTR/ERVL-MaLR	-3.23758	-9.43212	-1	1.60438	-0.856737	0.0248668	1	15	95806106	95806331	225
B1F1	SINE/Alu	-2.92937	-7.61778	-1	1.6037	-1.1246	0.0249057	1	10	93218776	93218898	122
L1_Mus3	LINE	-1.91493	-3.77095	-1	1.60293	-0.18855	0.02495	1	6	33374737	33375044	307
A-rich	Simple_repeat	-3.2187	-9.30948	-1	1.60283	-0.855591	0.0249557	1	3	5406785	5406872	87
L1Md_F2	LINE	-1.96706	-3.90972	-1	1.60234	-0.322602	0.0249838	1	3	99332862	99333114	252
B3A	SINE/B2	-2.5275	-5.76573	-1	1.60191	-0.389612	0.0250086	1	5	143643295	143643478	183
[truncated: 2,210 more rows]

## Sheet: Up-regulated repeats
Motif	Type	log2 ratio	Fold Change	Sign	-Log10(Pvalue)	logCPM	PValue	FDR adj P-value	Chromosome	Start	End	Length
MMVL30-int	LTR/ERV1	4.22325	18.6777	1	9.39426	2.02353	4.03403e-10	7.12582e-05	2	81990919	81991293	374
RLTR6C_Mm	LTR/ERV1	5.42533	42.972	1	8.31548	1.18782	4.83635e-09	0.000360067	2	81993316	81993876	560
RLTR6-int	LTR/ERV1	3.81361	14.0608	1	8.21359	3.04738	6.11516e-09	0.000360067	2	81989524	81990842	1318
MuLV-int	LTR/ERV1	4.43463	21.6251	1	6.33041	0.735777	4.67294e-07	0.0206361	1	170942048	170949650	7602
MMVL30-int	LTR/ERV1	3.51723	11.4496	1	6.06774	1.1893	8.55588e-07	0.0302267	6	41200137	41201548	1411
MMVL30-int	LTR/ERV1	2.75418	6.74667	1	5.493	2.58377	3.21369e-06	0.0946126	3	47483344	47485264	1920
RLTR6-int	LTR/ERV1	3.98051	15.7853	1	5.24125	0.793896	5.73788e-06	0.133803	11	10436462	10444147	7685
MMVL30-int	LTR/ERV1	2.67504	6.38658	1	5.15621	2.55681	6.97889e-06	0.133803	13	68235881	68236581	700
MMVL30-int	LTR/ERV1	6.20837	73.9447	1	5.13963	-0.392491	7.25057e-06	0.133803	6	133720025	133720743	718
ORR1A1	LTR/ERVL-MaLR	2.45974	5.50119	1	5.12063	2.45786	7.57478e-06	0.133803	18	52562537	52562894	357
MMVL30-int	LTR/ERV1	2.80921	7.00899	1	4.50484	1.39779	3.1272e-05	0.454688	Y	40027157	40030022	2865
RLTR6-int	LTR/ERV1	3.36819	10.3258	1	4.49659	0.458946	3.18718e-05	0.454688	15	49169436	49177050	7614
MMVL30-int	LTR/ERV1	2.57874	5.97417	1	4.47544	1.16615	3.34627e-05	0.454688	8	55566795	55567529	734
MMVL30-int	LTR/ERV1	2.32938	5.02589	1	4.35846	3.07285	4.38066e-05	0.552723	1	25015368	25016728	1360
MMVL30-int	LTR/ERV1	2.38334	5.21742	1	4.31436	2.46926	4.84884e-05	0.571009	6	41199707	41200061	354
MMVL30-int	LTR/ERV1	2.08158	4.23271	1	4.27664	3.23491	5.2888e-05	0.583894	19	4061915	4064206	2291
MTA_Mm	LTR/ERVL-MaLR	2.76267	6.7865	1	4.15868	1.69365	6.93935e-05	0.680833	4	136884162	136884556	394
MMVL30-int	LTR/ERV1	2.52116	5.74044	1	4.14981	1.32493	7.0825e-05	0.680833	6	133721175	133723121	1946
L1_Mus3	LINE	3.4432	10.8769	1	4.1353	0.246611	7.32315e-05	0.680833	6	89950475	89953377	2902
RLTR6-int	LTR/ERV1	3.29657	9.82578	1	3.99848	0.939739	0.00010035	0.886306	X	76894483	76902190	7707
RLTR45-int	LTR/ERVK	3.97155	15.6876	1	3.88404	-0.0586828	0.000130605	1	9	115791366	115793842	2476
MMVL30-int	LTR/ERV1	1.94302	3.84509	1	3.80306	5.16933	0.000157377	1	2	81991296	81993315	2019
MMVL30-int	LTR/ERV1	2.23536	4.70881	1	3.77619	1.95442	0.000167423	1	19	4064294	4065815	1521
L1_Rod	LINE	3.76511	13.596	1	3.72528	-0.260973	0.000188242	1	3	35254904	35255093	189
ERVB4_1-I_MM-int	0	3.45191	10.9428	1	3.71289	-0.0213843	0.000193693	1	9	109729699	109730875	1176
MMVL30-int	LTR/ERV1	2.93907	7.66915	1	3.65669	0.376764	0.00022045	1	12	17873359	17874057	698
Lx	LINE	4.16738	17.9682	1	3.53103	-0.521101	0.000294419	1	5	44917872	44918429	557
RLTR6-int	LTR/ERV1	5.70038	51.9977	1	3.38472	-0.736828	0.000412365	1	X	72741459	72749126	7667
ID_B1	SINE/B4	5.33313	40.3119	1	3.33335	-0.949071	0.000464142	1	X	141666487	141666689	202
RLTR6C_Mm	LTR/ERV1	3.31345	9.94144	1	3.29428	-0.118911	0.000507827	1	2	81988848	81989523	675
MMVL30-int	LTR/ERV1	3.38774	10.4668	1	3.13267	-0.471912	0.000736773	1	12	19119699	19121933	2234
RLTR6-int	LTR/ERV1	3.24852	9.50388	1	3.07405	0.214772	0.000843242	1	6	13452609	13460198	7589
PB1D9	SINE/Alu	2.83877	7.15411	1	2.9503	-0.478514	0.00112125	1	4	48192402	48192520	118
ORR1B1-int	LTR/ERVL-MaLR	2.50916	5.69288	1	2.93814	0.869551	0.00115308	1	3	35275262	35275979	717
RLTR6_Mm	LTR/ERV1	1.64319	3.12357	1	2.89708	4.03553	0.00126741	1	2	75638103	75638671	568
7SK	RNA	5.1154	34.6647	1	2.89294	-1.06672	0.00127955	1	1	10166519	10166713	194
L1_Rod	LINE	3.76362	13.582	1	2.87542	-0.734961	0.00133225	1	2	59881260	59881613	353
(CAAA)n	Simple_repeat	5.23746	37.7253	1	2.85376	-1.00476	0.00140037	1	3	126702392	126702434	42
B1F	SINE/Alu	3.7745	13.6848	1	2.79527	-0.733744	0.00160224	1	7	44899521	44899610	89
B3	SINE/B2	5.11344	34.6177	1	2.78349	-1.06706	0.00164629	1	19	60545869	60546075	206
PB1D7	SINE/Alu	2.72839	6.62713	1	2.77758	-0.252682	0.00166886	1	5	113608936	113609039	103
RLTR6-int	LTR/ERV1	2.1168	4.33731	1	2.77316	1.90678	0.00168592	1	12	51310300	51318003	7703
MMSAT4	Satellite	2.06405	4.18158	1	2.75941	0.754846	0.00174015	1	5	138647271	138647485	214
PB1D9	SINE/Alu	2.17279	4.50894	1	2.74515	0.355906	0.00179827	1	7	110050216	110050324	108
RMER17C-int	LTR/ERVK	5.10969	34.5279	1	2.72999	-1.06777	0.00186214	1	2	167427159	167427247	88
RLTR45	LTR/ERVK	5.21516	37.1468	1	2.71679	-1.00887	0.00191961	1	9	115790898	115791365	467
MMVL30-int	LTR/ERV1	5.12384	34.8682	1	2.71442	-1.0648	0.0019301	1	4	145572479	145572530	51
RLTR6_Mm	LTR/ERV1	2.9865	7.92547	1	2.70202	-0.352392	0.001986	1	4	23849567	23850136	569
Tigger17a	DNA/TcMar-Tigger	4.99889	31.9753	1	2.67615	-1.12759	0.00210791	1	12	59164468	59164871	403
MMVL30-int	LTR/ERV1	2.06887	4.19559	1	2.65373	0.288353	0.00221955	1	13	68233440	68235807	2367
B4A	SINE/B4	3.19785	9.17593	1	2.65165	-0.548768	0.00223025	1	11	117151138	117151387	249
MMVL30-int	LTR/ERV1	2.87969	7.3599	1	2.64878	-0.151985	0.002245	1	4	146937407	146938028	621
PB1D10	SINE/Alu	2.97849	7.88162	1	2.62331	-0.748981	0.00238062	1	12	111712101	111712215	114
RLTR45-int	LTR/ERVK	5.10578	34.4345	1	2.61163	-1.06827	0.0024455	1	9	115793871	115795241	1370
PB1D10	SINE/Alu	3.66473	12.6822	1	2.61048	-0.786776	0.002452	1	11	83474784	83474872	88
GC_rich	Low_complexity	4.98912	31.7595	1	2.58768	-1.13002	0.00258417	1	2	93642614	93642649	35
B1F2	SINE/Alu	5.00401	32.0891	1	2.58503	-1.12654	0.0026	1	15	6752462	6752560	98
ID4	SINE/ID	4.98977	31.774	1	2.58414	-1.12985	0.00260529	1	X	162775060	162775126	66
ID4	SINE/ID	4.98977	31.774	1	2.58414	-1.12985	0.00260529	1	13	24470076	24470138	62
ORR1A1	LTR/ERVL-MaLR	5.09988	34.2938	1	2.55008	-1.06914	0.00281784	1	1	128018523	128018833	310
RLTR6C_Mm	LTR/ERV1	2.08889	4.2542	1	2.5271	0.615653	0.00297101	1	4	143981743	143982243	500
RLTR6-int	LTR/ERV1	2.02348	4.06565	1	2.5208	2.28893	0.00301441	1	11	75357406	75365045	7639
ORR1A2-int	0	5.13968	35.2532	1	2.51891	-1.06238	0.00302751	1	9	20511360	20511523	163
RLTR6-int	LTR/ERV1	2.54161	5.82237	1	2.51231	0.82359	0.00307387	1	4	40651997	40659689	7692
B2_Mm2	SINE/B2	3.64754	12.532	1	2.51098	-0.84303	0.00308331	1	11	31669597	31669759	162
PB1D10	SINE/Alu	3.08322	8.47502	1	2.49456	-0.649892	0.00320212	1	8	56533068	56533162	94
RLTR6-int	LTR/ERV1	4.9922	31.8274	1	2.47102	-1.12914	0.00338051	1	12	4801349	4809044	7695
B1_Mur1	SINE/Alu	4.9922	31.8274	1	2.47102	-1.12914	0.00338051	1	17	36955478	36955613	135
B1F2	SINE/Alu	3.48741	11.2154	1	2.46744	-0.891574	0.00340846	1	15	81322874	81322977	103
RLTR44-int	LTR/ERVK	1.50614	2.84049	1	2.45791	4.22727	0.00348412	1	10	60713042	60713611	569
(GGATG)n	Simple_repeat	5.15336	35.5889	1	2.45111	-1.061	0.00353912	1	5	129179682	129179969	287
MMVL30-int	LTR/ERV1	2.24652	4.74538	1	2.45062	0.410682	0.00354305	1	3	18290984	18292419	1435
PB1D10	SINE/Alu	4.86257	29.0923	1	2.43946	-1.19364	0.0036353	1	18	68298944	68299054	110
B3	SINE/B2	4.86257	29.0923	1	2.43946	-1.19364	0.0036353	1	11	4924276	4924470	194
B3A	SINE/B2	4.86257	29.0923	1	2.43946	-1.19364	0.0036353	1	19	5944587	5944665	78
HAL1M8	LINE/L1	4.86315	29.1041	1	2.43538	-1.19347	0.00366963	1	17	84450825	84451225	400
L1_Mus1	LINE	2.77211	6.83108	1	2.43293	-0.851566	0.00369037	1	18	68329636	68334097	4461
(CA)n	Simple_repeat	2.77791	6.85858	1	2.41458	-0.850549	0.00384962	1	8	40546715	40546784	69
B1_Mus2	SINE/Alu	4.86717	29.1853	1	2.41028	-1.19241	0.00388792	1	5	45703149	45703297	148
MIRb	SINE/MIR	4.86717	29.1853	1	2.41028	-1.19241	0.00388792	1	7	18904196	18904319	123
MIRc	SINE/MIR	4.86717	29.1853	1	2.41028	-1.19241	0.00388792	1	1	33804527	33804584	57
Charlie15a	DNA/hAT-Charlie	2.7742	6.84096	1	2.39911	-0.851728	0.00398925	1	16	17033972	17034025	53
RLTR6-int	LTR/ERV1	3.73486	13.3139	1	2.39037	-0.115807	0.00407033	1	10	6399302	6406972	7670
MIR3	SINE/MIR	4.85814	29.0031	1	2.38289	-1.19469	0.00414106	1	11	57527614	57527700	86
L1MB3	LINE	4.85814	29.0031	1	2.38289	-1.19469	0.00414106	1	19	46446420	46446925	505
B2_Mm2	SINE/B2	3.5385	11.6197	1	2.38205	-0.898514	0.00414902	1	18	36598747	36598935	188
B4	SINE/B4	3.49656	11.2868	1	2.3475	-0.890496	0.00449265	1	8	106199735	106199763	28
Ricksha_0	DNA/MULE-MuDR	2.18745	4.55499	1	2.33737	-0.188602	0.00459865	1	9	64247361	64247736	375
MMVL30-int	LTR/ERV1	1.54946	2.92708	1	2.33538	1.78485	0.00461974	1	7	48739226	48741569	2343
(CGG)n	Simple_repeat	4.85669	28.974	1	2.32961	-1.19486	0.00468161	1	11	31870971	31871013	42
B1_Mus2	SINE/Alu	2.70755	6.5321	1	2.32954	-0.515114	0.00468235	1	2	127599580	127599723	143
RLTR6-int	LTR/ERV1	3.01123	8.06249	1	2.32174	-0.691994	0.00476722	1	5	104806973	104807172	199
(TCTG)n	Simple_repeat	2.50005	5.65706	1	2.31905	-0.351885	0.00479679	1	8	4241794	4241822	28
MTEa	LTR/ERVL-MaLR	2.79298	6.93062	1	2.31733	-0.849208	0.00481577	1	15	78617793	78618120	327
MMVL30-int	LTR/ERV1	2.48217	5.58737	1	2.30197	-0.260476	0.00498923	1	17	14075619	14076313	694
B3A	SINE/B2	3.50211	11.3303	1	2.30184	-0.88811	0.00499072	1	17	78924867	78925060	193
B1F	SINE/Alu	3.42705	10.7559	1	2.2966	-0.954331	0.00505131	1	5	45110691	45110831	140
B4A	SINE/B4	3.42705	10.7559	1	2.2966	-0.954331	0.00505131	1	4	139262732	139262949	217
RLTR31D_MM	LTR/ERVK	2.43403	5.40401	1	2.29042	-0.174882	0.0051237	1	9	96775646	96775723	77
B1F	SINE/Alu	5.0172	32.3839	1	2.27383	-1.12515	0.00532318	1	12	59207052	59207172	120
L2c	LINE	1.55131	2.93084	1	2.27108	4.50507	0.005357	1	2	157562270	157562439	169
MER58A	DNA/hAT-Charlie	3.42366	10.7306	1	2.27061	-0.955525	0.00536273	1	18	56532708	56532858	150
MER44A	DNA/TcMar-Tigger	4.87423	29.3284	1	2.26986	-1.19135	0.005372	1	4	108500864	108501065	201
Lx3_Mus	LINE	3.49267	11.2564	1	2.26412	-0.888161	0.00544351	1	2	120319673	120319939	266
RCHARR1	DNA/hAT-Charlie	2.42815	5.38202	1	2.26058	-0.480583	0.00548811	1	6	90410521	90410624	103
L2b	LINE	4.98993	31.7774	1	2.24074	-1.12931	0.00574465	1	1	106726508	106726648	140
Lx8	LINE	2.43385	5.40332	1	2.2388	-0.6995	0.00577031	1	1	156664502	156665803	1301
L1Md_F2	LINE	3.42459	10.7375	1	2.2344	-0.95569	0.00582915	1	13	91802183	91803230	1047
ORR1A2	LTR/ERVL-MaLR	2.6754	6.38814	1	2.22634	-0.903553	0.00593827	1	14	117020345	117020662	317
MuRRS4-int	LTR/ERV1	1.51402	2.85604	1	2.21215	2.18882	0.00613554	1	6	89861940	89865301	3361
(CTG)n	Simple_repeat	2.8798	7.36049	1	2.20727	-0.734383	0.00620488	1	7	142082053	142082155	102
MTC	LTR/ERVL-MaLR	4.84967	28.8335	1	2.19689	-1.19574	0.00635499	1	8	79730805	79731110	305
ORR1C2	LTR/ERVL-MaLR	1.75796	3.38219	1	2.19076	0.405205	0.00644527	1	6	47800507	47800813	306
L1Md_A	LINE	2.66845	6.35747	1	2.18964	-0.905923	0.00646183	1	3	22912079	22915066	2987
(TCC)n	Simple_repeat	2.16399	4.48152	1	2.18555	-0.401525	0.00652303	1	5	143264512	143264569	57
MuRRS4-int	LTR/ERV1	1.96376	3.90078	1	2.18512	-0.0281648	0.00652946	1	6	89860200	89861316	1116
(TCCA)n	Simple_repeat	2.04793	4.13512	1	2.1741	0.0252884	0.00669726	1	4	136882402	136882584	182
B1_Mus1	SINE/Alu	2.67464	6.38478	1	2.17378	-0.904902	0.00670229	1	4	133694995	133695121	126
L2a	LINE	2.67464	6.38478	1	2.17378	-0.904902	0.00670229	1	5	113608701	113608812	111
RSINE1	SINE/B4	2.81168	7.02101	1	2.17144	-0.848516	0.00673853	1	11	72671739	72671897	158
ID_B1	SINE/B4	1.30876	2.47729	1	2.17061	2.79107	0.00675129	1	10	60715218	60715430	212
L1MEc	LINE	2.63969	6.232	1	2.16149	-0.556313	0.00689469	1	13	48514151	48514447	296
MLTR73	LTR/ERV1	1.70221	3.254	1	2.15846	1.9198	0.00694296	1	9	96769865	96770080	215
MMVL30-int	LTR/ERV1	1.34157	2.53426	1	2.15714	8.74815	0.00696403	1	2	75638672	75642371	3699
B1_Mur1	SINE/Alu	4.86774	29.1968	1	2.15131	-1.19275	0.00705819	1	2	150815986	150816129	143
B1_Mur4	SINE/Alu	2.69054	6.45557	1	2.14892	-0.517588	0.00709712	1	6	125194635	125194763	128
RSINE1	SINE/B4	3.50448	11.3489	1	2.14348	-0.886917	0.00718648	1	5	21546438	21546582	144
(TCTA)n	Simple_repeat	2.40092	5.28139	1	2.13518	-0.486574	0.00732513	1	12	86291904	86291964	60
RLTR6-int	LTR/ERV1	4.97256	31.3971	1	2.13502	-1.13157	0.00732788	1	9	4847274	4854976	7702
RLTR44D	LTR/ERVK	1.32784	2.51027	1	2.1344	3.31348	0.00733837	1	10	60714498	60714993	495
B1_Mur4	SINE/Alu	2.25788	4.78287	1	2.13429	-0.277651	0.00734019	1	2	154874173	154874307	134
(CCTG)n	Simple_repeat	4.84613	28.7627	1	2.12536	-1.19608	0.00749272	1	3	35275980	35276135	155
RLTR6C_Mm	LTR/ERV1	2.42977	5.38808	1	2.12305	-0.0705099	0.00753267	1	19	4061416	4061914	498
MER2	DNA/TcMar-Tigger	2.63597	6.21594	1	2.12204	-0.559392	0.00755028	1	3	27636290	27636534	244
RSINE1	SINE/B4	2.30523	4.94246	1	2.12145	-0.247332	0.00756044	1	1	93423435	93423557	122
PB1	SINE/Alu	1.79375	3.46716	1	2.11403	-0.0428647	0.00769069	1	1	16593872	16593982	110
CT-rich	Simple_repeat	2.27191	4.82962	1	2.10278	-0.567443	0.00789258	1	2	120850303	120850346	43
B4	SINE/B4	1.7713	3.41362	1	2.07994	1.20966	0.00831882	1	4	62190657	62190908	251
ERVL-B4-int	0	3.27494	9.67955	1	2.07763	-1.0057	0.00836308	1	8	24974553	24974697	144
L1VL1	LINE	2.3579	5.12625	1	2.05956	-0.250851	0.00871848	1	6	89849776	89853297	3521
MTEb	LTR/ERVL-MaLR	2.24499	4.74035	1	2.05892	-0.322378	0.00873136	1	13	13495903	13496226	323
(CGGGG)n	Simple_repeat	2.6981	6.48945	1	2.05794	-0.902695	0.00875109	1	10	75773407	75773457	50
B3	SINE/B2	3.27333	9.66875	1	2.05461	-1.00351	0.00881844	1	1	192847850	192848060	210
L1M5	LINE	3.27333	9.66875	1	2.05461	-1.00351	0.00881844	1	2	173699072	173699280	208
RLTR17D_Mm	LTR/ERVK	1.7603	3.38767	1	2.03979	0.762913	0.00912447	1	7	43526258	43526738	480
MT2B1	LTR/ERVL	2.43918	5.42333	1	2.03954	-0.702138	0.00912978	1	10	93185236	93185679	443
PB1D10	SINE/Alu	2.23972	4.72305	1	2.03767	-0.321301	0.00916914	1	12	54754093	54754180	87
B1_Mus2	SINE/Alu	2.81865	7.05502	1	2.03126	-0.793762	0.00930557	1	7	3699847	3699993	146
B3	SINE/B2	3.3107	9.92244	1	2.01401	-1.01384	0.00968258	1	10	67122681	67122752	71
PB1D9	SINE/Alu	1.94753	3.85714	1	2.01194	0.0815029	0.00972892	1	9	44697221	44697304	83
RLTR31D_MM	LTR/ERVK	2.56703	5.92587	1	2.01103	-0.958718	0.00974928	1	2	181538240	181538576	336
Lx9	LINE	4.84241	28.6888	1	2.00393	-1.19625	0.00990981	1	10	34564830	34565504	674
MTB_Mm	LTR/ERVL-MaLR	2.97611	7.86863	1	2.00386	-0.698647	0.00991141	1	1	169045790	169046213	423
ORR1A2	LTR/ERVL-MaLR	3.26897	9.63956	1	2.00329	-1.00603	0.00992455	1	16	90752820	90753145	325
B1F	SINE/Alu	3.25844	9.56949	1	1.99864	-1.00592	0.0100313	1	10	81535979	81536090	111
L1MD1	LINE	4.84837	28.8074	1	1.99598	-1.19541	0.010093	1	16	77590283	77590795	512
L3b	LINE	2.39198	5.24879	1	1.98598	-0.755882	0.0103281	1	8	103147779	103147819	40
MTE2a	LTR/ERVL-MaLR	2.82626	7.09234	1	1.98241	-0.791897	0.0104134	1	17	32780798	32781135	337
B3	SINE/B2	1.68793	3.22195	1	1.97894	1.24264	0.0104968	1	13	97496060	97496256	196
L2a	LINE	2.07277	4.20693	1	1.97423	-0.259797	0.0106114	1	7	123280839	123280921	82
B2_Mm1t	SINE/B2	3.4414	10.8634	1	1.97348	-0.955031	0.0106296	1	1	156023746	156023934	188
PB1D10	SINE/Alu	2.68843	6.44611	1	1.96196	-0.90625	0.0109155	1	5	144254699	144254818	119
ID2	SINE/ID	4.97893	31.5359	1	1.96181	-1.1304	0.0109192	1	14	50829981	50830094	113
AT_rich	Low_complexity	2.19665	4.58413	1	1.95628	-0.314998	0.0110592	1	11	62749181	62749206	25
MTC	LTR/ERVL-MaLR	2.69506	6.47581	1	1.95225	-0.90527	0.0111621	1	9	45257790	45258185	395
B4	SINE/B4	3.26981	9.64518	1	1.9514	-1.00281	0.0111841	1	2	126161636	126161887	251
C-rich	Simple_repeat	3.28357	9.73763	1	1.95023	-1.00242	0.0112142	1	7	34654386	34654590	204
Lx	LINE	2.24091	4.72694	1	1.94804	-0.322832	0.011271	1	4	146480929	146481077	148
L3	LINE/CR1	2.0847	4.24188	1	1.94734	-0.445509	0.0112891	1	7	80784320	80784627	307
MER81	DNA/hAT-Blackjack	2.81861	7.05483	1	1.93684	-0.793438	0.0115655	1	9	49525441	49525547	106
L1_Mus3	LINE	4.89944	29.8454	1	1.93575	-1.1889	0.0115944	1	10	70509230	70510202	972
Lx8	LINE	2.73282	6.64753	1	1.93389	-0.844812	0.0116442	1	7	127545036	127545582	546
B3	SINE/B2	2.30603	4.94521	1	1.93127	-0.472615	0.0117146	1	17	33688922	33689115	193
RLTR6-int	LTR/ERV1	2.3429	5.07321	1	1.92719	0.390381	0.0118254	1	5	58318097	58325728	7631
MER20	DNA/hAT-Charlie	2.7877	6.90528	1	1.92457	-0.78261	0.0118969	1	15	78994678	78994743	65
RMER1B	Other	2.85979	7.2591	1	1.91949	-0.788158	0.0120369	1	3	20015116	20015346	230
B1_Mur1	SINE/Alu	2.24355	4.7356	1	1.91443	-0.79786	0.012178	1	14	54892389	54892523	134
B4A	SINE/B4	3.34026	10.1279	1	1.9138	-1.0092	0.0121955	1	7	19712822	19712972	150
ORR1A4-int	0	2.36015	5.13423	1	1.91052	-0.43084	0.0122879	1	16	56182161	56183497	1336
ORR1F	LTR/ERVL-MaLR	3.15235	8.89104	1	1.9102	-1.06426	0.0122971	1	8	8459008	8459340	332
PB1D11	SINE/Alu	2.68899	6.44864	1	1.9041	-0.837068	0.0124709	1	1	171273770	171273831	61
MamSINE1	SINE/tRNA	3.1944	9.15399	1	1.90408	-1.07104	0.0124714	1	2	120728148	120728210	62
B1F	SINE/Alu	2.25368	4.76899	1	1.903	-0.797651	0.0125027	1	12	111781125	111781258	133
RLTR44-int	LTR/ERVK	1.34083	2.53297	1	1.90085	3.97372	0.0125647	1	10	60713938	60714495	557
RLTR44-int	LTR/ERVK	1.28824	2.4423	1	1.89929	2.25445	0.0126098	1	10	60712884	60713038	154
C-rich	Simple_repeat	1.93204	3.81594	1	1.89629	-0.369296	0.0126973	1	1	161876598	161876703	105
ID_B1	SINE/B4	3.15948	8.93505	1	1.89268	-1.06421	0.0128032	1	13	48968655	48968840	185
B2_Mm2	SINE/B2	1.86501	3.64271	1	1.89164	0.132035	0.0128341	1	13	97178417	97178594	177
MYSERV16_I-int	0	3.31516	9.95317	1	1.89156	-1.01417	0.0128363	1	4	145597077	145599732	2655
B2_Mm1a	SINE/B2	2.33365	5.0408	1	1.89142	-0.53083	0.0128403	1	3	36359016	36359198	182
Lx9	LINE	3.15478	8.90604	1	1.89085	-1.06322	0.0128574	1	19	8961248	8961719	471
ID_B1	SINE/B4	1.8385	3.57639	1	1.89041	-0.130653	0.0128704	1	19	47131106	47131253	147
URR1B	DNA/hAT-Charlie	2.28715	4.88092	1	1.88912	-0.519805	0.0129087	1	4	43582623	43582817	194
A-rich	Simple_repeat	3.15522	8.90871	1	1.88795	-1.06305	0.0129433	1	7	45133379	45133399	20
MTEa-int	0	3.15522	8.90871	1	1.88795	-1.06305	0.0129433	1	2	154814725	154814956	231
GC_rich	Low_complexity	2.69207	6.46238	1	1.88702	-0.835882	0.0129713	1	14	75754523	75754557	34
B1_Mur3	SINE/Alu	3.19075	9.13087	1	1.88048	-1.07242	0.0131681	1	15	89297457	89297600	143
B3	SINE/B2	2.68542	6.43269	1	1.87685	-0.837232	0.0132785	1	13	32800955	32801121	166
L1Md_F2	LINE	2.42971	5.38787	1	1.87511	-1.0181	0.0133319	1	4	99287734	99288977	1243
PB1D11	SINE/Alu	3.19243	9.14148	1	1.87503	-1.07208	0.0133343	1	11	86344337	86344431	94
RLTR6B_Mm	LTR/ERV1	2.0712	4.20237	1	1.87167	0.0138862	0.0134378	1	12	51318004	51318509	505
ORR1D2	LTR/ERVL-MaLR	1.91863	3.78065	1	1.87161	-0.145245	0.0134398	1	4	34674097	34674382	285
B1_Mur1	SINE/Alu	1.43091	2.69616	1	1.87146	2.11238	0.0134444	1	4	62190147	62190305	158
RMER17C	LTR/ERVK	3.257	9.55991	1	1.87106	-1.00657	0.0134568	1	10	128070291	128070499	208
L1M4	LINE	1.84141	3.5836	1	1.871	-0.168469	0.0134585	1	6	87303176	87303394	218
ID4	SINE/ID	3.28194	9.72664	1	1.86913	-1.00105	0.0135165	1	2	35186450	35186525	75
L2a	LINE	2.14298	4.41674	1	1.86856	-0.605642	0.0135343	1	16	46452293	46452507	214
ID_B1	SINE/B4	3.15307	8.89546	1	1.86725	-1.06542	0.0135754	1	7	78918013	78918174	161
CT-rich	Simple_repeat	1.98169	3.94956	1	1.8671	-0.111313	0.0135799	1	18	43477420	43477575	155
MIRc	SINE/MIR	1.82921	3.55344	1	1.86238	-0.299785	0.0137285	1	X	41613893	41614021	128
B4	SINE/B4	2.15779	4.4623	1	1.85725	-0.603186	0.0138916	1	17	12684492	12684750	258
B2_Mm1t	SINE/B2	2.47593	5.56327	1	1.85352	-0.644257	0.0140115	1	X	48267267	48267424	157
T-rich	Simple_repeat	2.20765	4.61923	1	1.85313	-0.60999	0.0140238	1	4	143419606	143419654	48
RLTR6-int	LTR/ERV1	1.73876	3.33748	1	1.85308	2.55747	0.0140257	1	5	92543523	92551216	7693
RLTR6-int	LTR/ERV1	2.43543	5.40927	1	1.85298	-0.433926	0.0140287	1	1	9235690	9236547	857
Lx5b	LINE	2.18858	4.55857	1	1.85282	-0.354469	0.014034	1	10	115207918	115208552	634
ID4	SINE/ID	2.69238	6.46378	1	1.84511	-0.83486	0.0142853	1	13	24997884	24997937	53
B2_Mm2	SINE/B2	3.20382	9.21394	1	1.84248	-1.07	0.0143722	1	16	16882815	16882928	113
MIR	SINE/MIR	3.20382	9.21394	1	1.84248	-1.07	0.0143722	1	11	68694769	68694934	165
Lx7	LINE	1.71511	3.28322	1	1.84009	0.526021	0.0144514	1	X	38408348	38408623	275
ID4	SINE/ID	1.84498	3.59247	1	1.83843	0.0685128	0.0145068	1	16	45936286	45936335	49
RSINE1	SINE/B4	2.43364	5.40255	1	1.83783	-1.01827	0.0145268	1	13	3543628	3543778	150
B1F	SINE/Alu	1.76157	3.39066	1	1.83553	0.350695	0.0146038	1	X	136737867	136737936	69
B3	SINE/B2	3.14647	8.85486	1	1.82981	-1.06629	0.0147976	1	11	100608389	100608594	205
RMER19B2	LTR/ERVK	2.13471	4.39148	1	1.82912	-0.451315	0.0148212	1	9	89362303	89363036	733
MTE2a	LTR/ERVL-MaLR	2.72325	6.60359	1	1.82853	-0.844698	0.0148412	1	4	132784483	132784801	318
RLTR6-int	LTR/ERV1	2.03149	4.08827	1	1.82687	1.22404	0.0148979	1	9	7407605	7415296	7691
AT_rich	Low_complexity	1.7814	3.43759	1	1.82512	-0.163035	0.0149581	1	3	137914703	137914735	32
ID4	SINE/ID	2.69127	6.4588	1	1.82328	-0.83702	0.0150219	1	2	128615056	128615117	61
Lx9	LINE	1.90611	3.74798	1	1.82149	-0.0970861	0.0150839	1	17	15404334	15404581	247
ID_B1	SINE/B4	2.44983	5.4635	1	1.82117	-0.701819	0.0150947	1	6	100479074	100479279	205
MER20	DNA/hAT-Charlie	2.68876	6.44759	1	1.81523	-0.835023	0.0153029	1	1	106229538	106229720	182
B3	SINE/B2	2.01292	4.03598	1	1.81476	-0.485628	0.0153195	1	14	32181866	32181954	88
MurSatRep1	Unknown	2.40117	5.28231	1	1.81315	-0.69174	0.0153762	1	13	62046989	62048661	1672
MIRb	SINE/MIR	1.82153	3.53457	1	1.81151	0.16464	0.0154345	1	2	12349715	12349897	182
B3A	SINE/B2	4.86734	29.1888	1	1.81098	-1.19296	0.0154532	1	11	77356485	77356660	175
PB1D11	SINE/Alu	1.97457	3.93011	1	1.8108	-0.323355	0.0154596	1	9	104060781	104060894	113
GC_rich	Low_complexity	1.98136	3.94865	1	1.80879	-0.148821	0.0155312	1	9	118606893	118606962	69
MIR3	SINE/MIR	3.20288	9.20792	1	1.80697	-1.07087	0.0155966	1	2	131151473	131151519	46
MER3	DNA/hAT-Charlie	2.43262	5.39874	1	1.80651	-1.0193	0.0156132	1	6	84111451	84111609	158
B1F	SINE/Alu	2.44928	5.46144	1	1.80511	-1.01587	0.0156634	1	1	165770994	165771110	116
ORR1D1	LTR/ERVL-MaLR	2.06952	4.19747	1	1.7928	-0.44507	0.016114	1	6	12079245	12079587	342
(TGGGGG)n	Simple_repeat	2.82283	7.07551	1	1.79178	-0.74072	0.0161516	1	14	21794158	21794178	20
(TG)n	Simple_repeat	3.28359	9.73778	1	1.78859	-1.00034	0.0162707	1	17	8320744	8320774	30
PB1D10	SINE/Alu	2.12656	4.36676	1	1.78673	-0.609444	0.0163408	1	6	128361864	128361959	95
B1_Mur3	SINE/Alu	2.04911	4.1385	1	1.7861	-0.652621	0.0163645	1	7	143668394	143668458	64
B3A	SINE/B2	3.25666	9.55767	1	1.78525	-1.00297	0.0163966	1	9	119248730	119248887	157
(CCG)n	Simple_repeat	1.71801	3.28981	1	1.78412	0.297028	0.0164393	1	4	119539696	119539721	25
RSINE1	SINE/B4	3.15167	8.88686	1	1.78325	-1.06217	0.0164722	1	7	30166988	30167086	98
MIR3	SINE/MIR	3.1598	8.93703	1	1.78031	-1.06283	0.016584	1	10	59614585	59614631	46
MER3	DNA/hAT-Charlie	2.44634	5.45033	1	1.77907	-1.01724	0.0166315	1	9	64234300	64234465	165
GC_rich	Low_complexity	2.44634	5.45033	1	1.77907	-1.01724	0.0166315	1	2	157397855	157397876	21
ID_B1	SINE/B4	3.35348	10.2211	1	1.77867	-1.00904	0.0166468	1	6	83916834	83916939	105
RLTR45-int	LTR/ERVK	2.71522	6.56692	1	1.77794	-0.846205	0.0166747	1	15	99157567	99158428	861
MTA_Mm	LTR/ERVL-MaLR	2.42167	5.3579	1	1.77739	-0.75536	0.0166958	1	X	135773142	135773528	386
MTE2b	LTR/ERVL-MaLR	2.3071	4.94887	1	1.77669	-0.475007	0.016723	1	16	85027152	85027507	355
Lx9	LINE	2.46249	5.51167	1	1.77344	-0.646254	0.0168484	1	3	109127660	109128733	1073
L1MA6	LINE	2.47741	5.56897	1	1.77311	-0.643099	0.0168612	1	14	32525491	32525956	465
ORR1D1	LTR/ERVL-MaLR	2.0937	4.26843	1	1.77267	-0.171282	0.0168784	1	4	119135351	119135606	255
ETnERV2-int	0	2.74103	6.68547	1	1.76971	-0.422016	0.0169938	1	9	109726765	109728873	2108
B3	SINE/B2	1.52148	2.87086	1	1.76966	0.460251	0.0169958	1	1	45411704	45411804	100
B1_Mus1	SINE/Alu	1.77224	3.41583	1	1.76863	-0.12012	0.0170361	1	1	54992276	54992425	149
Lx3C	LINE	2.38905	5.23812	1	1.76793	-0.691943	0.0170637	1	2	177940053	177940389	336
MTB_Mm	LTR/ERVL-MaLR	2.80125	6.97044	1	1.76487	-0.796111	0.0171844	1	17	66069058	66069462	404
B3	SINE/B2	3.13943	8.81174	1	1.76401	-1.06663	0.0172181	1	5	107552493	107552530	37
IMPB_1	Satellite	2.45475	5.48218	1	1.76366	-1.01604	0.0172322	1	1	39347394	39347555	161
RLTR44D	LTR/ERVK	1.07292	2.10369	1	1.76258	4.16431	0.017275	1	10	60712367	60712863	496
ID_B1	SINE/B4	2.45707	5.49101	1	1.75955	-1.01571	0.0173961	1	15	12324053	12324242	189
PB1D7	SINE/Alu	2.4777	5.57008	1	1.75445	-0.647963	0.0176016	1	8	71543694	71543765	71
B1_Mus1	SINE/Alu	2.59111	6.02562	1	1.75173	-0.960239	0.017712	1	9	106449218	106449366	148
Lx8b	LINE	2.20784	4.61982	1	1.75162	-0.563176	0.0177164	1	18	7883368	7883602	234
MMVL30-int	LTR/ERV1	1.9741	3.92883	1	1.74966	-0.285112	0.0177965	1	12	112017388	112019671	2283
MER20	DNA/hAT-Charlie	1.35639	2.56044	1	1.74945	1.12699	0.0178053	1	7	100328536	100328721	185
G-rich	Simple_repeat	1.71198	3.2761	1	1.74894	0.267999	0.0178261	1	X	38564305	38564386	81
MIRc	SINE/MIR	2.14542	4.42422	1	1.74427	-0.849968	0.0180188	1	X	7804569	7804670	101
B1_Mur1	SINE/Alu	2.62957	6.18843	1	1.74265	-0.895765	0.0180864	1	5	75002241	75002375	134
ID_B1	SINE/B4	2.08108	4.23125	1	1.74203	-0.486971	0.018112	1	12	112658896	112659010	114
B3	SINE/B2	3.14662	8.8558	1	1.74189	-1.06492	0.0181181	1	7	102155723	102155937	214
(CA)n	Simple_repeat	2.34	5.06301	1	1.74032	-0.752906	0.0181835	1	14	20659808	20659860	52
RLTR6_Mm	LTR/ERV1	2.57196	5.94615	1	1.73846	-0.547917	0.0182617	1	17	16944699	16945268	569
B3	SINE/B2	2.11098	4.31984	1	1.73784	-0.398639	0.0182878	1	13	48588607	48588811	204
ORR1B1-int	LTR/ERVL-MaLR	2.09162	4.26227	1	1.73635	-0.658834	0.0183506	1	19	8749524	8749630	106
(TC)n	Simple_repeat	2.43842	5.42047	1	1.73533	-0.704412	0.0183939	1	6	143202427	143202478	51
PB1D7	SINE/Alu	2.15039	4.43947	1	1.73157	-0.848951	0.0185539	1	11	70895551	70895647	96
RMER1A	Other	3.31692	9.96534	1	1.72577	-1.01537	0.0188033	1	1	92440278	92440850	572
Charlie1	DNA/hAT-Charlie	1.6917	3.23037	1	1.72535	-0.190049	0.0188215	1	2	10086971	10087935	964
B4A	SINE/B4	2.45094	5.46772	1	1.72463	-1.01777	0.0188527	1	17	65678641	65678941	300
RMER6A	LTR/ERVK	2.05687	4.16082	1	1.72199	-0.256259	0.0189674	1	13	74176482	74177195	713
(TG)n	Simple_repeat	1.63982	3.11628	1	1.72175	0.206317	0.0189778	1	6	90402340	90402375	35
B2_Mm1t	SINE/B2	2.67184	6.3724	1	1.71886	-0.836373	0.0191047	1	17	27584202	27584392	190
MurSatRep1	Unknown	1.88112	3.68362	1	1.71844	-0.177584	0.0191233	1	13	48498773	48498901	128
B1F	SINE/Alu	2.27721	4.84741	1	1.71814	-0.795304	0.0191362	1	9	44477191	44477324	133
MIR	SINE/MIR	2.81717	7.04777	1	1.71779	-0.793115	0.0191518	1	2	32904155	32904277	122
MER2B	DNA/TcMar-Tigger	1.54018	2.9083	1	1.71691	0.770358	0.0191906	1	2	22953928	22954099	171
MTD	LTR/ERVL-MaLR	2.22547	4.67665	1	1.71625	-0.511677	0.01922	1	6	88492968	88493325	357
MLT1J	LTR/ERVL-MaLR	3.23274	9.40051	1	1.71537	-1.00844	0.019259	1	7	19373546	19373620	74
B1_Mur1	SINE/Alu	3.05608	8.31709	1	1.71478	-1.13438	0.0192851	1	11	68786750	68786867	117
PB1D10	SINE/Alu	3.05608	8.31709	1	1.71478	-1.13438	0.0192851	1	11	29494779	29494869	90
PB1D10	SINE/Alu	3.05608	8.31709	1	1.71478	-1.13438	0.0192851	1	2	102818375	102818472	97
PB1D9	SINE/Alu	3.05608	8.31709	1	1.71478	-1.13438	0.0192851	1	16	17645156	17645248	92
B1_Mur1	SINE/Alu	3.0569	8.32184	1	1.71179	-1.13422	0.0194181	1	15	6764711	6764847	136
ORR1A2-int	0	1.89461	3.71822	1	1.70696	-0.227536	0.0196352	1	6	32869053	32869551	498
(GGGA)n	Simple_repeat	1.25927	2.39374	1	1.70595	1.95289	0.019681	1	5	130876001	130876110	109
ORR1D1	LTR/ERVL-MaLR	1.57841	2.9864	1	1.70199	-0.167621	0.0198615	1	1	106774969	106775338	369
MIR3	SINE/MIR	3.02058	8.11494	1	1.70011	-1.12633	0.0199475	1	6	94621255	94621330	75
MIRc	SINE/MIR	3.02058	8.11494	1	1.70011	-1.12633	0.0199475	1	16	34507791	34507880	89
B1_Mur2	SINE/Alu	2.14717	4.42958	1	1.69326	-0.850293	0.0202647	1	8	13107798	13107934	136
MTE-int	LTR/ERVL-MaLR	3.06241	8.35365	1	1.69325	-1.13317	0.0202651	1	16	42950860	42951647	787
B3	SINE/B2	3.06241	8.35365	1	1.69325	-1.13317	0.0202651	1	9	70774409	70774576	167
RSINE1	SINE/B4	2.57087	5.94168	1	1.69234	-0.550054	0.0203078	1	2	29997580	29997711	131
B1F2	SINE/Alu	2.13728	4.39932	1	1.68827	-0.307253	0.0204988	1	7	100871098	100871238	140
B3	SINE/B2	2.5086	5.69067	1	1.68812	-1.01347	0.0205059	1	9	96769258	96769468	210
ID_B1	SINE/B4	1.49355	2.81581	1	1.68784	0.952082	0.0205194	1	11	80179350	80179483	133
(GGGA)n	Simple_repeat	2.05726	4.16196	1	1.68646	-0.493222	0.0205846	1	11	94424713	94424743	30
Tigger17a	DNA/TcMar-Tigger	3.19127	9.13416	1	1.68313	-1.07466	0.0207428	1	3	64014546	64015033	487
B3	SINE/B2	2.44159	5.4324	1	1.68236	-1.02033	0.0207796	1	16	24830137	24830346	209
(GGA)n	Simple_repeat	3.02816	8.15771	1	1.68155	-1.12611	0.0208183	1	2	28497001	28497029	28
L1_Mur3	LINE	3.02346	8.13114	1	1.68009	-1.12511	0.0208886	1	5	32880202	32880305	103
B1_Mm	SINE/Alu	2.08044	4.22936	1	1.67661	-0.660027	0.0210566	1	6	149316456	149316602	146
ORR1A1	LTR/ERVL-MaLR	1.74028	3.34099	1	1.6759	-0.0704488	0.0210911	1	17	15479556	15479899	343
B1_Mus2	SINE/Alu	3.05505	8.31114	1	1.6748	-1.13543	0.0211447	1	6	39092508	39092654	146
IAPEY3-int	LTR/ERVK	2.29711	4.91472	1	1.67274	-1.07776	0.0212454	1	15	96581302	96581623	321
B3A	SINE/B2	2.29711	4.91472	1	1.67274	-1.07776	0.0212454	1	2	118870543	118870658	115
RSINE1	SINE/B4	2.17853	4.52692	1	1.67068	-0.552153	0.0213464	1	1	54997860	54997981	121
GC_rich	Low_complexity	2.29814	4.91823	1	1.67044	-1.0776	0.0213582	1	1	167285163	167285202	39
B3	SINE/B2	2.29814	4.91823	1	1.67044	-1.0776	0.0213582	1	18	57359930	57360143	213
RSINE1	SINE/B4	2.29814	4.91823	1	1.67044	-1.0776	0.0213582	1	8	80983948	80984036	88
L1Md_F2	LINE	2.29814	4.91823	1	1.67044	-1.0776	0.0213582	1	7	133693615	133694609	994
RLTR6_Mm	LTR/ERV1	2.04528	4.12754	1	1.67033	-0.249085	0.0213636	1	7	17537839	17538513	674
L1MD1	LINE	3.11575	8.6683	1	1.67001	-1.06669	0.0213794	1	9	113967358	113967421	63
RMER30	DNA/hAT-Charlie	2.19194	4.5692	1	1.66924	-0.85671	0.0214169	1	12	101856446	101856621	175
PB1	SINE/Alu	2.5855	6.00224	1	1.66919	-0.890936	0.0214198	1	2	26928547	26928665	118
B4	SINE/B4	2.15967	4.46814	1	1.6674	-0.847934	0.0215081	1	3	8945010	8945252	242
B4A	SINE/B4	1.60692	3.04601	1	1.66596	0.112999	0.0215795	1	11	105276476	105276715	239
Lx3_Mus	LINE	2.16055	4.47085	1	1.6657	-0.847771	0.0215925	1	19	5251272	5252781	1509
MT2B	LTR/ERVL	2.57162	5.94477	1	1.66406	-0.889145	0.021674	1	2	26923023	26923165	142
MLT1L	LTR/ERVL-MaLR	3.01757	8.09802	1	1.6637	-1.12837	0.0216922	1	7	89136571	89136922	351
ID4	SINE/ID	3.01757	8.09802	1	1.6637	-1.12837	0.0216922	1	16	35403311	35403373	62
ID_B1	SINE/B4	3.01243	8.06923	1	1.66229	-1.12738	0.0217628	1	15	81158310	81158408	98
Charlie17	DNA/hAT-Charlie	1.61092	3.05446	1	1.6593	0.574539	0.0219131	1	6	90383638	90383846	208
MMVL30-int	LTR/ERV1	2.10578	4.30431	1	1.65701	-0.396787	0.0220286	1	13	51636885	51638510	1625
RLTR23	LTR/ERV1	2.30484	4.94112	1	1.65634	-1.07656	0.0220628	1	18	12066389	12066787	398
PB1D9	SINE/Alu	2.30484	4.94112	1	1.65634	-1.07656	0.0220628	1	11	83481708	83481821	113
PB1D10	SINE/Alu	2.30786	4.95147	1	1.6552	-0.740471	0.0221205	1	2	128658825	128658920	95
L1MC2	LINE	1.91263	3.76496	1	1.65502	-0.317264	0.02213	1	7	67681644	67681961	317
B3	SINE/B2	3.19839	9.17936	1	1.65444	-1.07379	0.0221595	1	17	53494288	53494437	149
PB1D11	SINE/Alu	1.80868	3.50322	1	1.65287	-0.0867342	0.0222399	1	14	7911374	7911417	43
RSINE1	SINE/B4	1.76466	3.39794	1	1.65248	-0.295774	0.0222599	1	18	32100830	32100970	140
ORR1E	LTR/ERVL-MaLR	3.21283	9.27168	1	1.64808	-1.07154	0.0224864	1	6	23053910	23054100	190
MTA_Mm-int	0	3.14964	8.87433	1	1.64753	-1.06333	0.0225149	1	6	37599230	37599962	732
URR1B	DNA/hAT-Charlie	1.95839	3.88627	1	1.64724	-0.32449	0.02253	1	9	18302616	18302827	211
B4	SINE/B4	3.13987	8.81447	1	1.64608	-1.06234	0.0225904	1	1	125588836	125589136	300
L2c	LINE	3.06646	8.37714	1	1.64474	-1.13334	0.0226601	1	11	94675013	94675077	64
RLTR6-int	LTR/ERV1	2.18778	4.55604	1	1.64427	-0.311654	0.0226848	1	8	27304312	27311977	7665
ID_B1	SINE/B4	3.06839	8.38837	1	1.64025	-1.133	0.0228957	1	2	91899441	91899632	191
PB1D9	SINE/Alu	2.50656	5.68262	1	1.6401	-0.589823	0.0229032	1	8	13173342	13173452	110
RLTR6-int	LTR/ERV1	2.15034	4.43934	1	1.63787	0.7684	0.0230211	1	6	104218707	104226420	7713
L1_Mus2	LINE	2.00823	4.02289	1	1.63759	-0.488035	0.0230364	1	11	115648801	115649224	423
L2c	LINE	3.05697	8.32222	1	1.63625	-1.1356	0.0231076	1	9	51075180	51075273	93
MIR	SINE/MIR	2.45178	5.47091	1	1.63578	-1.01963	0.0231322	1	6	28863088	28863266	178
B3A	SINE/B2	2.04724	4.13313	1	1.63479	-0.433478	0.0231852	1	11	98830132	98830303	171
Lx5c	LINE	1.95956	3.88943	1	1.63476	-0.329392	0.0231869	1	8	39643505	39643918	413
PB1D10	SINE/Alu	3.01871	8.10442	1	1.63304	-1.12528	0.0232789	1	9	90226714	90226808	94
B3	SINE/B2	3.01871	8.10442	1	1.63304	-1.12528	0.0232789	1	18	67403862	67404052	190
MLT1A0	LTR/ERVL-MaLR	2.56311	5.90982	1	1.63265	-0.892342	0.0232999	1	17	72843380	72843595	215
L2	LINE/L2	3.05879	8.33274	1	1.6319	-1.13526	0.02334	1	8	105625610	105625674	64
MTC	LTR/ERVL-MaLR	3.05879	8.33274	1	1.6319	-1.13526	0.02334	1	4	103339176	103339516	340
B4A	SINE/B4	3.05879	8.33274	1	1.6319	-1.13526	0.02334	1	10	82652067	82652336	269
B4A	SINE/B4	3.05879	8.33274	1	1.6319	-1.13526	0.02334	1	14	31037061	31037337	276
GC_rich	Low_complexity	3.0257	8.14381	1	1.62995	-1.12594	0.0234451	1	10	94944273	94944300	27
IMPB_1	Satellite	3.0257	8.14381	1	1.62995	-1.12594	0.0234451	1	9	78462668	78462733	65
ID_B1	SINE/B4	2.19185	4.5689	1	1.62975	-0.858048	0.0234557	1	13	45951978	45952103	125
MTE2a	LTR/ERVL-MaLR	2.20288	4.60398	1	1.62872	-0.855858	0.0235116	1	1	72356358	72356755	397
B1_Mur2	SINE/Alu	2.18838	4.55795	1	1.62859	-0.845572	0.0235186	1	10	95540881	95540976	95
RLTR17	LTR/ERVK	1.99354	3.98212	1	1.62776	-0.486162	0.0235633	1	13	97482567	97483206	639
IAPEz-int	LTR/ERVK	2.71681	6.57418	1	1.62596	-0.847866	0.0236612	1	17	61020755	61027167	6412
MTEb	LTR/ERVL-MaLR	3.00729	8.04055	1	1.62469	-1.12755	0.0237305	1	16	16246393	16246607	214
URR1A	DNA/hAT-Charlie	2.14729	4.42996	1	1.62383	-0.55776	0.0237776	1	1	85847028	85847137	109
ORR1F	LTR/ERVL-MaLR	3.06289	8.35646	1	1.62258	-1.13455	0.0238463	1	1	182323852	182324159	307
MTD	LTR/ERVL-MaLR	1.79645	3.47364	1	1.62191	-0.255638	0.0238832	1	5	74583015	74583380	365
MER2	DNA/TcMar-Tigger	3.01443	8.08042	1	1.62172	-1.12821	0.0238936	1	17	67185728	67186034	306
PB1D9	SINE/Alu	3.01443	8.08042	1	1.62172	-1.12821	0.0238936	1	18	35793193	35793294	101
B4	SINE/B4	2.47339	5.55347	1	1.62118	-1.01657	0.0239234	1	8	18705178	18705414	236
L1_Mur3	LINE	2.47339	5.55347	1	1.62118	-1.01657	0.0239234	1	5	45826089	45826842	753
ERVB4_3-I_MM-int	0	2.56994	5.93785	1	1.61757	-0.888117	0.0241228	1	5	109166893	109171462	4569
B4A	SINE/B4	1.75323	3.37113	1	1.61609	-0.296748	0.0242055	1	8	103125281	103125524	243
B3A	SINE/B2	2.29548	4.90917	1	1.61593	-0.742971	0.0242142	1	9	54721504	54721678	174
RLTR45-int	LTR/ERVK	1.7724	3.41621	1	1.61406	-0.000740683	0.0243188	1	9	109570257	109572709	2452
(CCG)n	Simple_repeat	1.51137	2.8508	1	1.61391	0.431937	0.0243272	1	4	133752563	133752595	32
B1F	SINE/Alu	3.01708	8.09527	1	1.61248	-1.12749	0.0244075	1	10	88742772	88742853	81
(CA)n	Simple_repeat	3.01079	8.06006	1	1.61117	-1.1265	0.024481	1	12	3341006	3341295	289
RLTR20C1_MM	LTR/ERVK	2.31338	4.97046	1	1.61115	-1.07639	0.0244822	1	17	63057041	63057098	57
ID2	SINE/ID	2.31338	4.97046	1	1.61115	-1.07639	0.0244822	1	9	21232540	21232622	82
PB1D10	SINE/Alu	2.31017	4.95941	1	1.61099	-0.741757	0.0244914	1	2	157467823	157467917	94
A-rich	Simple_repeat	1.81775	3.5253	1	1.60917	-0.403708	0.0245941	1	2	157558348	157558418	70
MT2A	LTR/ERVL	3.15819	8.92706	1	1.6084	-1.06161	0.0246375	1	18	88666353	88666806	453
L2a	LINE	2.30114	4.92848	1	1.60813	-1.07897	0.0246528	1	7	18995779	18995954	175
Lx10	LINE	3.01899	8.10602	1	1.6062	-1.12699	0.0247626	1	5	45011091	45011766	675
MYSERV16_I-int	0	3.01899	8.10602	1	1.6062	-1.12699	0.0247626	1	5	27745977	27746258	281
RSINE1	SINE/B4	3.01256	8.06997	1	1.6049	-1.126	0.0248369	1	12	21327566	21327701	135
L1_Mus3	LINE	2.30333	4.93597	1	1.60424	-1.07864	0.024875	1	16	15762150	15764223	2073
MMVL30-int	LTR/ERV1	1.57541	2.98019	1	1.60251	0.720954	0.024974	1	X	150486566	150487265	699
B3	SINE/B2	1.85904	3.62767	1	1.6018	-0.356922	0.0250152	1	15	102336005	102336181	176
B1F2	SINE/Alu	2.37037	5.17073	1	1.60121	-0.69363	0.0250492	1	4	86659044	86659195	151
B1_Mm	SINE/Alu	2.30837	4.95325	1	1.60078	-0.739784	0.0250736	1	X	74259695	74259805	110
ORR1B2-int	0	1.92684	3.80223	1	1.6006	-0.318162	0.0250841	1	6	149338719	149339562	843
ORR1C1	LTR/ERVL-MaLR	2.51869	5.73063	1	1.59902	-0.952877	0.0251756	1	11	60217968	60218290	322
RCHARR1	DNA/hAT-Charlie	2.57389	5.95413	1	1.59836	-0.88926	0.0252139	1	6	42274219	42274751	532
MMSAT4	Satellite	1.26013	2.39518	1	1.59618	2.13322	0.0253405	1	4	62191995	62192195	200
B4	SINE/B4	2.30823	4.95277	1	1.5958	-1.07793	0.0253629	1	5	129990839	129991014	175
B3A	SINE/B2	3.2172	9.29978	1	1.5958	-1.00898	0.0253632	1	1	179320253	179320436	183
(TA)n	Simple_repeat	2.49968	5.65559	1	1.5956	-0.593445	0.0253745	1	7	44247776	44247815	39
B2_Mm1a	SINE/B2	1.9546	3.87608	1	1.59532	-0.700204	0.0253913	1	7	101303029	101303220	191
GC_rich	Low_complexity	1.48143	2.79224	1	1.59485	0.0995192	0.0254183	1	2	166154708	166154752	44
GC_rich	Low_complexity	1.5352	2.89828	1	1.5928	0.321209	0.0255387	1	14	45657420	45657449	29
B3A	SINE/B2	3.07794	8.44407	1	1.59215	-1.13212	0.025577	1	13	55108432	55108589	157
GC_rich	Low_complexity	1.73316	3.32455	1	1.59203	0.0497208	0.0255843	1	1	120602981	120603029	48
RMER13B	LTR/ERVK	2.53147	5.78161	1	1.59059	-1.0126	0.0256691	1	7	61937394	61937769	375
B4	SINE/B4	1.84822	3.60056	1	1.59055	-0.221225	0.0256715	1	3	119727440	119727591	151
Lx6	LINE	3.07902	8.4504	1	1.59014	-1.13195	0.0256958	1	1	33984545	33985951	1406
B3	SINE/B2	2.31167	4.96458	1	1.59007	-1.07743	0.0256999	1	5	124647024	124647150	126
Lx5c	LINE	1.99123	3.97575	1	1.58599	-0.0709592	0.0259421	1	9	48354532	48355581	1049
B3A	SINE/B2	2.10574	4.30418	1	1.58493	-0.656371	0.0260056	1	11	58321835	58322031	196
B3	SINE/B2	1.65885	3.15766	1	1.58403	0.0960645	0.02606	1	14	20838724	20838920	196
MER103C	DNA/hAT-Charlie	3.02028	8.11325	1	1.5809	-1.12406	0.0262482	1	15	100490090	100490343	253
BC1_Mm	SINE/ID	3.02028	8.11325	1	1.5809	-1.12406	0.0262482	1	1	45332732	45332823	91
T-rich	Simple_repeat	2.51429	5.71318	1	1.58021	-0.954072	0.02629	1	12	87272128	87272228	100
ID4	SINE/ID	3.02802	8.15688	1	1.58019	-1.12489	0.0262913	1	13	111449245	111449319	74
B1_Mus1	SINE/Alu	2.35158	5.10383	1	1.57724	-0.746438	0.0264701	1	3	95871168	95871310	142
MIRb	SINE/MIR	1.86079	3.63207	1	1.57683	-0.565934	0.0264955	1	12	84830430	84830502	72
MMSAT4	Satellite	1.11504	2.16601	1	1.57565	2.6488	0.0265676	1	4	62191179	62191460	281
B1F	SINE/Alu	2.51028	5.69729	1	1.57508	-0.95293	0.0266024	1	X	7771185	7771333	148
URR1B	DNA/hAT-Charlie	2.19612	4.58245	1	1.57357	-0.858899	0.0266949	1	13	109691620	109691778	158
MLTR18B_MM	LTR/ERVK	1.71657	3.28654	1	1.57316	-0.0305282	0.0267203	1	10	111989143	111989763	620
ORR1D1	LTR/ERVL-MaLR	2.47807	5.57153	1	1.57129	-0.945009	0.0268353	1	6	72864066	72864392	326
MurSatRep1	Unknown	2.47807	5.57153	1	1.57129	-0.945009	0.0268353	1	5	109941852	109942145	293
GC_rich	Low_complexity	2.3258	5.01345	1	1.56798	-1.07552	0.0270409	1	5	76588722	76588746	24
B3	SINE/B2	2.29873	4.92026	1	1.56796	-0.743934	0.0270419	1	6	17663522	17663707	185
RSINE1	SINE/B4	1.34968	2.54855	1	1.56454	0.520185	0.0272559	1	9	44124826	44124950	124
MIR	SINE/MIR	2.51363	5.71053	1	1.56409	-0.952064	0.0272844	1	6	91736999	91737138	139
PB1D11	SINE/Alu	1.96704	3.90965	1	1.56249	-0.697563	0.0273845	1	11	98090274	98090363	89
MIR	SINE/MIR	1.56125	2.9511	1	1.5622	0.587911	0.0274029	1	15	97800078	97800259	181
RSINE1	SINE/B4	2.64871	6.27108	1	1.56128	-0.894688	0.0274614	1	8	124647952	124648081	129
AT_rich	Low_complexity	2.85365	7.22828	1	1.55984	-0.729893	0.0275526	1	10	53276990	53277017	27
Lx2B2	LINE	2.17575	4.5182	1	1.55947	-0.846591	0.0275762	1	1	187369717	187370687	970
(CAAAA)n	Simple_repeat	2.2719	4.8296	1	1.55825	-0.798178	0.0276537	1	2	168477729	168477769	40
B3A	SINE/B2	2.19318	4.57311	1	1.55647	-0.563685	0.027767	1	3	123305230	123305380	150
4.5SRNA	scRNA	2.62473	6.16769	1	1.5558	-0.840785	0.0278097	1	X	68535268	68535365	97
MTEb-int	0	2.12973	4.37634	1	1.55533	-0.606357	0.0278398	1	13	12802133	12802635	502
RMER15	LTR/ERVL	2.093	4.26634	1	1.5551	-0.398716	0.0278545	1	2	127080303	127080488	185
ORR1A4-int	0	2.5236	5.75014	1	1.55246	-0.951847	0.0280249	1	13	74507113	74507896	783
MurSatRep1	Unknown	2.47107	5.54454	1	1.5516	-0.946043	0.0280804	1	7	27770499	27770620	121
RSINE1	SINE/B4	1.78291	3.44118	1	1.55135	-0.44836	0.0280967	1	19	46070058	46070196	138
RSINE1	SINE/B4	1.85375	3.61439	1	1.55118	-0.570141	0.0281071	1	5	3582754	3582902	148
L1MA4A	LINE	2.52432	5.75303	1	1.55053	-0.951682	0.0281495	1	14	77081768	77082397	629
L1VL4	LINE	2.51855	5.73006	1	1.5496	-0.950868	0.0282095	1	10	63251391	63251707	316
B1_Mus1	SINE/Alu	2.03605	4.10123	1	1.54929	-0.902969	0.0282299	1	8	104522893	104522999	106
MMVL30-int	LTR/ERV1	3.24219	9.46226	1	1.54867	-1.00197	0.0282704	1	7	48741645	48742340	695
L1M2	LINE	2.30722	4.94929	1	1.54762	-0.741918	0.0283384	1	2	53172542	53172774	232
PB1D11	SINE/Alu	1.75356	3.3719	1	1.5458	-0.440809	0.0284575	1	8	107330245	107330308	63
B4	SINE/B4	2.54631	5.84137	1	1.54567	-0.890502	0.028466	1	12	91573071	91573330	259
B3	SINE/B2	3.05774	8.32669	1	1.54468	-1.13664	0.0285309	1	11	79494118	79494334	216
(TTTC)n	Simple_repeat	3.05774	8.32669	1	1.54468	-1.13664	0.0285309	1	7	143059845	143059911	66
MIR	SINE/MIR	1.86109	3.63283	1	1.54441	-0.411973	0.0285492	1	4	141002251	141002351	100
B1_Mur1	SINE/Alu	3.05881	8.33285	1	1.54266	-1.13648	0.0286645	1	11	95487005	95487147	142
B3A	SINE/B2	1.74975	3.36301	1	1.54244	-0.441778	0.0286785	1	8	11305662	11305852	190
MIR	SINE/MIR	2.61723	6.1357	1	1.54148	-0.900467	0.028742	1	1	6288537	6288758	221
MERVL-int	LTR	2.61723	6.1357	1	1.54148	-0.900467	0.028742	1	5	4017162	4018585	1423
B4	SINE/B4	1.92633	3.80088	1	1.54014	-0.101268	0.0288311	1	13	13495481	13495701	220
MMVL30-int	LTR/ERV1	1.92162	3.78849	1	1.53997	0.0477246	0.0288422	1	6	142169281	142169984	703
PB1	SINE/Alu	1.86832	3.65107	1	1.53876	-0.56688	0.0289228	1	16	20507602	20507707	105
L1M5	LINE	1.55247	2.9332	1	1.53875	0.782133	0.0289234	1	X	103164476	103164572	96
MIRb	SINE/MIR	2.04138	4.11638	1	1.53827	-0.901947	0.0289555	1	11	101057627	101057755	128
MIRb	SINE/MIR	2.04138	4.11638	1	1.53827	-0.901947	0.0289555	1	11	75414676	75414742	66
MMSAT4	Satellite	3.51223	11.41	1	1.53803	-0.882465	0.0289717	1	17	21633555	21634740	1185
BC1_Mm	SINE/ID	1.33146	2.51657	1	1.5379	0.992637	0.0289802	1	8	25155597	25155634	37
B1_Mur1	SINE/Alu	1.76163	3.3908	1	1.53619	-0.118753	0.0290941	1	X	13290640	13290729	89
(CAAA)n	Simple_repeat	1.45459	2.74079	1	1.53439	0.734843	0.0292152	1	2	27994904	27994925	21
L2b	LINE	1.65948	3.15903	1	1.53405	0.35117	0.029238	1	4	123248730	123249100	370
MurSatRep1	Unknown	1.74024	3.3409	1	1.53321	-0.444175	0.0292944	1	13	65247429	65248038	609
ID_B1	SINE/B4	1.41044	2.65818	1	1.53292	0.626472	0.0293142	1	13	6567135	6567295	160
ERVL-B4-int	0	2.98974	7.94328	1	1.53232	-1.1286	0.029355	1	17	33107114	33107265	151
MLTR11B	LTR/ERVK	2.01023	4.02847	1	1.53082	-0.702514	0.0294562	1	19	4384735	4385082	347
RMER1B	Other	1.33889	2.52957	1	1.53016	0.71344	0.0295011	1	7	143635412	143635505	93
L1_Mus3	LINE	1.99013	3.97274	1	1.52988	-0.472863	0.0295202	1	X	105049006	105050057	1051
L2c	LINE	2.47656	5.5657	1	1.52701	-0.943975	0.0297157	1	X	42266777	42266991	214
PB1D10	SINE/Alu	2.47704	5.56755	1	1.52515	-0.94381	0.0298437	1	11	59823575	59823684	109
B2_Mm2	SINE/B2	1.66981	3.18173	1	1.52464	-0.193457	0.0298789	1	9	44123538	44123728	190
RMER6A	LTR/ERVK	2.33476	5.04466	1	1.52462	-0.750462	0.02988	1	7	39584408	39585095	687
(CATA)n	Simple_repeat	2.28392	4.86998	1	1.52438	-0.74414	0.0298962	1	10	111987323	111987368	45
ORR1E	LTR/ERVL-MaLR	3.06828	8.38771	1	1.52385	-1.13509	0.0299331	1	19	61101741	61102077	336
B1F	SINE/Alu	2.30732	4.94964	1	1.52367	-1.08001	0.0299452	1	6	42354023	42354036	13
B1_Mur3	SINE/Alu	2.50969	5.69498	1	1.52355	-0.955102	0.0299537	1	10	75899591	75899716	125
(CACCAT)n	Simple_repeat	2.30855	4.95384	1	1.52187	-1.07984	0.0300701	1	17	56190326	56190483	157
(TTTTC)n	Simple_repeat	1.37913	2.60111	1	1.52077	0.425112	0.0301462	1	15	25972157	25972192	35
L1_Mur3	LINE	2.42406	5.36678	1	1.52022	-0.639174	0.030184	1	1	45016058	45016608	550
MT2A	LTR/ERVL	1.38511	2.61192	1	1.52014	0.780309	0.0301898	1	7	102003956	102004419	463
B3	SINE/B2	2.9933	7.96291	1	1.51995	-1.12772	0.0302032	1	18	68092074	68092200	126
MLT2C2	LTR/ERVL	2.51577	5.71901	1	1.51979	-0.953743	0.0302141	1	9	72690263	72690495	232
RLTR28	LTR/ERVL	1.46903	2.76836	1	1.51812	0.678824	0.0303306	1	2	39012578	39012821	243
B1_Mur1	SINE/Alu	2.51005	5.69641	1	1.51703	-0.952765	0.0304066	1	19	7539039	7539061	22
MTEb	LTR/ERVL-MaLR	2.58188	5.98719	1	1.51673	-0.888551	0.0304274	1	4	147944101	147944459	358
B2_Mm2	SINE/B2	1.76205	3.3918	1	1.51556	-0.246182	0.03051	1	15	102163279	102163469	190
B3	SINE/B2	2.03177	4.08905	1	1.51549	-0.904482	0.0305149	1	11	78543133	78543261	128
MTEa	LTR/ERVL-MaLR	1.82322	3.5387	1	1.51317	-0.40004	0.0306783	1	8	73210900	73211235	335
MIR3	SINE/MIR	2.31418	4.97323	1	1.51306	-1.07913	0.0306862	1	1	10085535	10085639	104
ID_B1	SINE/B4	2.99633	7.9797	1	1.513	-1.12705	0.03069	1	9	65545306	65545498	192
(TTCC)n	Simple_repeat	1.42063	2.67702	1	1.51266	1.09154	0.0307141	1	13	20605611	20605677	66
L1MC	LINE	1.84814	3.60036	1	1.51182	-0.56951	0.0307741	1	5	140503363	140503516	153
B3	SINE/B2	1.33401	2.52102	1	1.5116	1.31904	0.0307893	1	7	75770504	75770709	205
MER5B	DNA/hAT-Charlie	2.03429	4.09622	1	1.5107	-0.903991	0.0308533	1	15	78252386	78252482	96
B3	SINE/B2	2.5473	5.84537	1	1.51043	-0.891849	0.030872	1	11	5782937	5783128	191
L2b	LINE	1.67217	3.18693	1	1.50967	-0.141769	0.0309265	1	9	106457957	106458097	140
(TCTA)n	Simple_repeat	1.78706	3.45111	1	1.50788	-0.393797	0.0310543	1	1	185393356	185393416	60
RSINE1	SINE/B4	1.79365	3.4669	1	1.50773	-0.254423	0.0310651	1	10	62646592	62646714	122
B2_Mm1t	SINE/B2	1.56816	2.96525	1	1.50363	-0.171754	0.0313595	1	17	26696194	26696362	168
ORR1B1	LTR/ERVL-MaLR	1.18801	2.27838	1	1.50244	2.05656	0.0314456	1	7	143637870	143638211	341
Charlie5	DNA/hAT-Charlie	2.26901	4.81993	1	1.50177	-0.799189	0.0314942	1	15	10673617	10673957	340
(TTTTC)n	Simple_repeat	1.70684	3.26446	1	1.50146	-0.0214456	0.0315169	1	11	70731659	70731685	26
(CA)n	Simple_repeat	3.08436	8.48176	1	1.50052	-1.13283	0.0315847	1	13	17762829	17762857	28
B3	SINE/B2	3.08436	8.48176	1	1.50052	-1.13283	0.0315847	1	4	41248710	41248872	162
PB1D9	SINE/Alu	1.80322	3.48999	1	1.49938	-0.213665	0.031668	1	7	133716397	133716481	84
B3	SINE/B2	1.50774	2.84365	1	1.49918	0.260357	0.0316822	1	9	72736133	72736315	182
L1_Mus2	LINE	2.51021	5.69703	1	1.49793	-0.954937	0.0317741	1	10	5198310	5199627	1317
MurSatRep1	Unknown	2.28832	4.88486	1	1.49488	-0.740355	0.0319978	1	8	85109777	85110075	298
RMER15-int	LTR/ERVL	1.55976	2.94804	1	1.49317	-0.12472	0.0321242	1	5	57987402	57988250	848
B4A	SINE/B4	1.88763	3.70027	1	1.49305	-0.138832	0.0321333	1	12	108115702	108115910	208
MER81	DNA/hAT-Blackjack	1.97281	3.92533	1	1.49268	-0.47485	0.0321604	1	2	5297639	5297708	69
MLT1C	LTR/ERVL-MaLR	2.91156	7.5243	1	1.49234	-1.1991	0.0321852	1	1	89119539	89119935	396
MTE-int	LTR/ERVL-MaLR	2.91156	7.5243	1	1.49234	-1.1991	0.0321852	1	13	108196642	108197083	441
(CA)n	Simple_repeat	2.91156	7.5243	1	1.49234	-1.1991	0.0321852	1	2	181254729	181254765	36
Lx9	LINE	1.59118	3.01295	1	1.49188	-0.130581	0.0322192	1	1	165216454	165216626	172
B1_Mm	SINE/Alu	1.7126	3.27751	1	1.49115	-0.330202	0.0322737	1	6	91913799	91913939	140
B1_Mus1	SINE/Alu	1.85933	3.62839	1	1.49104	-0.74783	0.0322821	1	17	80273281	80273401	120
B1F2	SINE/Alu	2.17702	4.52219	1	1.48996	-0.847446	0.0323621	1	7	126762207	126762354	147
B1_Mm	SINE/Alu	1.82049	3.53202	1	1.48868	-0.4056	0.0324575	1	9	110179171	110179248	77
RLTR6B_Mm	LTR/ERV1	3.06061	8.34327	1	1.48831	-1.13681	0.0324854	1	X	76893922	76894481	559
LTR79	LTR/ERVL	2.04388	4.12354	1	1.48505	-0.651667	0.0327305	1	10	78800606	78800799	193
ERVB4_1B-I_MM-int	0	3.02029	8.1133	1	1.48503	-1.12522	0.0327318	1	9	109728863	109729705	842
ID_B1	SINE/B4	2.87988	7.36091	1	1.48485	-1.19198	0.0327452	1	5	45712561	45712683	122
ID_B1	SINE/B4	3.02961	8.16592	1	1.48465	-1.12261	0.0327601	1	12	17369191	17369395	204
B4	SINE/B4	2.87559	7.33903	1	1.48394	-1.19098	0.0328139	1	11	4585997	4586073	76
PB1D10	SINE/Alu	2.04469	4.12583	1	1.48331	-0.902274	0.0328616	1	14	75724191	75724306	115
L1M3	LINE	2.47134	5.54559	1	1.4821	-0.946156	0.0329531	1	8	72254264	72254449	185
RMER6B	LTR/ERVK	1.8909	3.70867	1	1.48202	-0.753507	0.0329595	1	16	35052950	35053373	423
MER3	DNA/hAT-Charlie	2.34174	5.06912	1	1.47936	-1.07569	0.0331618	1	6	99055107	99055186	79
B1F	SINE/Alu	2.34174	5.06912	1	1.47936	-1.07569	0.0331618	1	15	44374570	44374671	101
B1_Mus1	SINE/Alu	1.69503	3.23783	1	1.47929	-0.333555	0.0331673	1	19	6117146	6117300	154
(CA)n	Simple_repeat	1.85359	3.61398	1	1.47757	-0.354421	0.0332985	1	1	135873299	135873371	72
PB1D10	SINE/Alu	1.61935	3.07237	1	1.47682	-0.0522266	0.0333565	1	11	50206576	50206679	103
ORR1A1	LTR/ERVL-MaLR	2.60087	6.06653	1	1.47649	-0.900518	0.0333816	1	9	86587632	86587969	337
MLTR14	LTR/ERV1	1.54946	2.92708	1	1.47582	0.0377871	0.0334331	1	19	36255852	36256264	412
RLTR6_Mm	LTR/ERV1	1.00447	2.0062	1	1.47514	6.842	0.0334856	1	2	75642372	75642945	573
B2_Mm1t	SINE/B2	2.34578	5.08335	1	1.47481	-1.07519	0.033511	1	8	70179417	70179601	184
Charlie7a	DNA/hAT-Charlie	1.90175	3.73666	1	1.47466	-0.753302	0.0335231	1	2	59651695	59651900	205
PB1D10	SINE/Alu	1.76595	3.40099	1	1.47436	-0.611756	0.0335463	1	3	27681091	27681191	100
MTEb	LTR/ERVL-MaLR	3.02844	8.15928	1	1.47316	-1.12383	0.0336386	1	13	73511432	73511751	319
L1M4	LINE	2.41561	5.33544	1	1.47174	-0.639334	0.0337489	1	9	22339642	22339754	112
ID_B1	SINE/B4	1.98015	3.94535	1	1.47074	-0.430558	0.0338266	1	12	76940597	76940719	122
ORR1D1	LTR/ERVL-MaLR	2.15087	4.44096	1	1.4706	-1.13978	0.0338377	1	9	70340370	70340699	329
B1_Mur1	SINE/Alu	2.15087	4.44096	1	1.4706	-1.13978	0.0338377	1	5	121774385	121774467	82
B1_Mur4	SINE/Alu	2.09204	4.26351	1	1.47052	-0.908911	0.0338437	1	16	94375934	94376083	149
B4A	SINE/B4	1.61474	3.06257	1	1.47047	-0.226066	0.0338479	1	6	94606681	94606903	222
(GAGAA)n	Simple_repeat	1.89691	3.72415	1	1.47006	-0.563614	0.03388	1	6	22298656	22298735	79
A-rich	Simple_repeat	1.90758	3.75178	1	1.46965	0.00944579	0.0339114	1	11	80178932	80178973	41
B3	SINE/B2	3.07585	8.43185	1	1.4682	-1.13472	0.0340248	1	19	7330564	7330768	204
ORR1D1-int	0	3.07585	8.43185	1	1.4682	-1.13472	0.0340248	1	X	16641278	16642406	1128
MIR3	SINE/MIR	1.46898	2.76827	1	1.46693	0.311352	0.0341252	1	14	30568529	30568619	90
Lx8b	LINE	1.79419	3.46821	1	1.46673	-0.609423	0.0341402	1	4	5743144	5743680	536
B3	SINE/B2	1.77836	3.43037	1	1.46506	-0.25584	0.0342718	1	15	81171184	81171363	179
MIRb	SINE/MIR	2.55482	5.87593	1	1.46244	-0.889424	0.0344793	1	X	88759509	88759558	49
MIRb	SINE/MIR	1.41467	2.66598	1	1.46214	1.26701	0.034503	1	17	31115397	31115465	68
B1_Mus1	SINE/Alu	2.21372	4.63871	1	1.46154	-0.789126	0.0345512	1	8	3538334	3538467	133
(TTTTC)n	Simple_repeat	1.70626	3.26313	1	1.46082	0.150015	0.0346083	1	2	32536019	32536051	32
MMVL30-int	LTR/ERV1	1.5433	2.9146	1	1.45978	1.17092	0.0346909	1	1	9237042	9237877	835
B4A	SINE/B4	2.91003	7.51633	1	1.45857	-1.20032	0.0347884	1	6	28481688	28481940	252
L1_Mur3	LINE	2.91003	7.51633	1	1.45857	-1.20032	0.0347884	1	2	49293897	49294445	548
B2_Mm2	SINE/B2	2.21498	4.64274	1	1.45856	-0.788801	0.0347891	1	7	110054446	110054636	190
RLTR13E	LTR/ERVK	2.54529	5.83724	1	1.45723	-0.949288	0.0348958	1	7	96896256	96896334	78
MER74B	LTR/ERVL	2.91092	7.52095	1	1.45659	-1.20015	0.0349472	1	4	116070866	116071207	341
(TA)n	Simple_repeat	2.91092	7.52095	1	1.45659	-1.20015	0.0349472	1	11	78673455	78673486	31
B1F2	SINE/Alu	2.91092	7.52095	1	1.45659	-1.20015	0.0349472	1	11	22059592	22059737	145
B3	SINE/B2	2.91092	7.52095	1	1.45659	-1.20015	0.0349472	1	1	156047958	156048120	162
ID_B1	SINE/B4	2.91092	7.52095	1	1.45659	-1.20015	0.0349472	1	10	9646815	9646945	130
(CTG)n	Simple_repeat	2.91092	7.52095	1	1.45659	-1.20015	0.0349472	1	1	167231106	167231127	21
L2a	LINE	2.91092	7.52095	1	1.45659	-1.20015	0.0349472	1	7	112304355	112304421	66
Lx8	LINE	1.28403	2.43519	1	1.45626	0.771745	0.0349736	1	7	81349061	81349217	156
PB1D10	SINE/Alu	2.31528	4.97702	1	1.45604	-0.739739	0.0349913	1	7	27530052	27530160	108
MTD	LTR/ERVL-MaLR	2.53119	5.78048	1	1.4558	-0.950816	0.0350105	1	1	127933477	127933863	386
URR1B	DNA/hAT-Charlie	2.219	4.65572	1	1.45566	-0.786932	0.0350222	1	5	43738206	43738392	186
URR1A	DNA/hAT-Charlie	1.67707	3.19778	1	1.45548	-0.191493	0.0350367	1	14	18797207	18797427	220
RLTR11C_MM	LTR/ERVK	2.04915	4.13863	1	1.45379	-0.650353	0.0351729	1	1	191567244	191567824	580
MIRb	SINE/MIR	1.64634	3.13039	1	1.45283	0.169026	0.0352506	1	4	136891353	136891493	140
ORR1E	LTR/ERVL-MaLR	2.05358	4.15135	1	1.4522	-0.901087	0.0353021	1	7	31130944	31131071	127
B3	SINE/B2	2.05358	4.15135	1	1.4522	-0.901087	0.0353021	1	2	143995025	143995196	171
(TG)n	Simple_repeat	2.87165	7.31903	1	1.45187	-1.1932	0.0353293	1	4	46164452	46164523	71
B1_Mus1	SINE/Alu	2.29663	4.9131	1	1.45161	-0.738175	0.0353504	1	2	180160303	180160443	140
ORR1B1	LTR/ERVL-MaLR	2.86646	7.29273	1	1.45103	-1.19221	0.0353974	1	4	106326654	106327046	392
B3A	SINE/B2	2.86646	7.29273	1	1.45103	-1.19221	0.0353974	1	9	96575881	96576062	181
B4A	SINE/B4	2.86646	7.29273	1	1.45103	-1.19221	0.0353974	1	9	107821915	107822065	150
MER47B	DNA/TcMar-Tigger	1.62382	3.0819	1	1.45053	-0.078565	0.0354382	1	5	143418987	143419205	218
ID4	SINE/ID	2.87217	7.32163	1	1.4499	-1.19303	0.0354894	1	5	136193199	136193276	77
B1_Mur1	SINE/Alu	1.76361	3.39546	1	1.44964	-0.612587	0.0355106	1	13	14178123	14178274	151
B1_Mur2	SINE/Alu	1.88873	3.7031	1	1.44951	-0.754671	0.0355212	1	12	51690041	51690178	137
Lx8	LINE	2.20775	4.61956	1	1.44925	-0.860235	0.0355426	1	18	31721678	31722019	341
(GAAAA)n	Simple_repeat	1.40866	2.6549	1	1.44902	0.730449	0.0355613	1	6	122848611	122848647	36
ORR1F	LTR/ERVL-MaLR	1.45734	2.74601	1	1.44896	0.0271779	0.0355662	1	11	62269556	62269904	348
ID_B1	SINE/B4	1.06732	2.09553	1	1.44786	2.88821	0.0356566	1	6	122847758	122847964	206
(TG)n	Simple_repeat	1.79481	3.46969	1	1.44772	-0.609581	0.035668	1	4	120766568	120766597	29
B2_Mm2	SINE/B2	1.93868	3.83354	1	1.44672	-0.750127	0.0357505	1	7	45586373	45586546	173
RMER20B	LTR/ERVK	1.19747	2.29336	1	1.44651	1.71948	0.0357676	1	X	106147468	106148135	667
B1F1	SINE/Alu	2.91582	7.54654	1	1.44632	-1.19927	0.0357834	1	2	125977959	125978072	113
B3A	SINE/B2	2.91582	7.54654	1	1.44632	-1.19927	0.0357834	1	19	43725939	43726106	167
RLTR20A4	LTR/ERVK	1.66905	3.18006	1	1.44296	-0.483161	0.0360611	1	1	163396276	163396508	232
MER58A	DNA/hAT-Charlie	2.91773	7.55656	1	1.44254	-1.19893	0.0360957	1	9	59920729	59920848	119
MER21B	LTR/ERVL	2.91773	7.55656	1	1.44254	-1.19893	0.0360957	1	10	95313071	95313751	680
RSINE1	SINE/B4	2.91773	7.55656	1	1.44254	-1.19893	0.0360957	1	15	99442128	99442287	159
RMER15	LTR/ERVL	2.20512	4.61113	1	1.44246	-0.790831	0.0361028	1	18	32174690	32175188	498
B1_Mus1	SINE/Alu	2.28568	4.87593	1	1.44239	-0.740151	0.0361084	1	2	130873913	130874058	145
RMER1A	Other	2.15095	4.4412	1	1.44211	-1.14099	0.0361317	1	9	122135161	122136305	1144
B1_Mur1	SINE/Alu	2.15095	4.4412	1	1.44211	-1.14099	0.0361317	1	1	153225421	153225550	129
B4A	SINE/B4	2.15095	4.4412	1	1.44211	-1.14099	0.0361317	1	1	91123506	91123737	231
(TTTTG)n	Simple_repeat	2.15095	4.4412	1	1.44211	-1.14099	0.0361317	1	3	94433005	94433040	35
B4A	SINE/B4	2.08079	4.2304	1	1.44193	-0.912131	0.0361467	1	13	45836457	45836582	125
ID_B1	SINE/B4	2.08079	4.2304	1	1.44193	-0.912131	0.0361467	1	1	60251832	60251964	132
RSINE1	SINE/B4	1.28106	2.43017	1	1.44167	0.750556	0.0361685	1	14	54646036	54646183	147
MIRb	SINE/MIR	1.99626	3.98965	1	1.44121	-0.645162	0.0362067	1	9	57629900	57629936	36
B3A	SINE/B2	2.45971	5.50106	1	1.44068	-0.947355	0.0362509	1	5	122379554	122379712	158
LTRIS_Mus	LTR/ERV1	2.19223	4.57012	1	1.44045	-0.791364	0.0362698	1	2	178060729	178061331	602
MLT2B2	LTR/ERVL	2.15203	4.44454	1	1.44027	-1.14083	0.0362851	1	5	45294962	45295367	405
MIRc	SINE/MIR	2.29676	4.91352	1	1.43967	-0.736799	0.0363353	1	19	5691482	5691594	112
RSINE1	SINE/B4	2.87511	7.33659	1	1.43965	-1.19215	0.0363373	1	1	167371987	167372104	117
RSINE1	SINE/B4	2.87511	7.33659	1	1.43965	-1.19215	0.0363373	1	11	61732991	61733128	137
MIR	SINE/MIR	2.87511	7.33659	1	1.43965	-1.19215	0.0363373	1	3	145605797	145605921	124
ORR1C1	LTR/ERVL-MaLR	1.87633	3.6714	1	1.43883	-0.365669	0.0364061	1	5	137039215	137039626	411
RMER6C	LTR/ERVK	2.86959	7.30857	1	1.43881	-1.19115	0.0364077	1	1	163974470	163974816	346
B1F	SINE/Alu	2.86959	7.30857	1	1.43881	-1.19115	0.0364077	1	3	116637632	116637759	127
MT2C_Mm	LTR/ERVL	3.25054	9.51725	1	1.43855	-1.06929	0.0364289	1	9	4305707	4306143	436
(CG)n	Simple_repeat	1.54417	2.91636	1	1.43819	0.191546	0.0364596	1	X	163958013	163958035	22
PB1D10	SINE/Alu	2.03853	4.10825	1	1.4381	-0.650713	0.036467	1	11	70719879	70719970	91
(TTTTG)n	Simple_repeat	1.93575	3.82576	1	1.4372	-0.466821	0.0365426	1	7	120943040	120943062	22
MurSatRep1	Unknown	1.6884	3.22299	1	1.43627	-0.0538874	0.0366213	1	7	39536773	39537321	548
RLTR19A	LTR/ERVK	2.8763	7.34263	1	1.43587	-1.19181	0.0366549	1	7	81587554	81588041	487
B3A	SINE/B2	2.8763	7.34263	1	1.43587	-1.19181	0.0366549	1	19	32512646	32512832	186
B4A	SINE/B4	1.56418	2.9571	1	1.43507	-0.257573	0.036722	1	9	110074557	110074721	164
MER20	DNA/hAT-Charlie	2.87067	7.31407	1	1.43503	-1.19081	0.0367261	1	17	80639536	80639659	123
B1_Mur2	SINE/Alu	2.87067	7.31407	1	1.43503	-1.19081	0.0367261	1	10	62267417	62267548	131
L1MD2	LINE	2.87067	7.31407	1	1.43503	-1.19081	0.0367261	1	14	11636047	11636568	521
MTA_Mm	LTR/ERVL-MaLR	1.6729	3.18855	1	1.43473	-0.482188	0.0367512	1	17	65818469	65818864	395
RLTR6B_Mm	LTR/ERV1	2.49983	5.65618	1	1.43403	-0.954454	0.0368103	1	4	40651448	40651996	548
B3A	SINE/B2	1.96728	3.9103	1	1.43318	-0.475627	0.0368822	1	11	84907957	84908115	158
MTE2a	LTR/ERVL-MaLR	2.92303	7.58439	1	1.43267	-1.19805	0.0369257	1	1	118840816	118840992	176
(CATCC)n	Simple_repeat	2.92303	7.58439	1	1.43267	-1.19805	0.0369257	1	17	32523744	32523795	51
PB1D9	SINE/Alu	2.92303	7.58439	1	1.43267	-1.19805	0.0369257	1	9	118073072	118073174	102
Lx	LINE	2.92303	7.58439	1	1.43267	-1.19805	0.0369257	1	16	52410623	52411468	845
(CAG)n	Simple_repeat	2.51568	5.71868	1	1.43254	-1.01517	0.0369365	1	8	121084352	121084392	40
(TAAA)n	Simple_repeat	2.45983	5.50151	1	1.432	-0.941408	0.0369825	1	3	32367398	32367417	19
(CA)n	Simple_repeat	1.78359	3.44283	1	1.4317	0.240743	0.0370081	1	10	85015708	85015736	28
(TG)n	Simple_repeat	1.36244	2.5712	1	1.43139	0.516335	0.0370346	1	19	23724136	23724160	24
B1_Mus1	SINE/Alu	1.41016	2.65766	1	1.43135	-0.0443724	0.0370385	1	9	113657380	113657512	132
ORR1B1	LTR/ERVL-MaLR	2.92406	7.58978	1	1.43084	-1.19788	0.0370815	1	14	86804392	86804713	321
Tigger17a	DNA/TcMar-Tigger	2.15798	4.46288	1	1.43062	-1.13995	0.0371002	1	9	65357852	65358263	411
MLT1A0	LTR/ERVL-MaLR	2.15798	4.46288	1	1.43062	-1.13995	0.0371002	1	2	5830427	5830725	298
ORR1C2	LTR/ERVL-MaLR	2.15798	4.46288	1	1.43062	-1.13995	0.0371002	1	18	82958044	82958397	353
PB1D9	SINE/Alu	2.15798	4.46288	1	1.43062	-1.13995	0.0371002	1	4	94959755	94959872	117
B3A	SINE/B2	2.15798	4.46288	1	1.43062	-1.13995	0.0371002	1	1	6234690	6234879	189
B3A	SINE/B2	1.8695	3.65406	1	1.42965	-0.745817	0.0371833	1	3	67602349	67602508	159
Lx	LINE	1.8695	3.65406	1	1.42965	-0.745817	0.0371833	1	13	75999037	75999441	404
B3	SINE/B2	2.03441	4.09656	1	1.42916	-0.905013	0.0372251	1	7	97127959	97128166	207
(TG)n	Simple_repeat	1.34363	2.53789	1	1.42842	1.10214	0.0372886	1	4	62190540	62190656	116
MMSAT4	Satellite	1.27932	2.42724	1	1.42822	1.59161	0.0373063	1	4	62191827	62191964	137
G-rich	Simple_repeat	2.5031	5.66901	1	1.42807	-0.953795	0.0373194	1	X	102087805	102087858	53
MLT1D	LTR/ERVL-MaLR	2.16027	4.46998	1	1.42706	-1.13962	0.0374062	1	16	38631838	38632056	218
B1F	SINE/Alu	2.16027	4.46998	1	1.42706	-1.13962	0.0374062	1	2	18100849	18100939	90
RSINE1	SINE/B4	2.16027	4.46998	1	1.42706	-1.13962	0.0374062	1	6	31479214	31479376	162
ID4	SINE/ID	2.16027	4.46998	1	1.42706	-1.13962	0.0374062	1	12	69735256	69735320	64
L1M4	LINE	2.16027	4.46998	1	1.42706	-1.13962	0.0374062	1	8	67890798	67891462	664
RMER21B	LTR/ERV1	3.01346	8.07499	1	1.42634	-1.12301	0.0374681	1	13	67282143	67282801	658
ORR1E	LTR/ERVL-MaLR	2.39401	5.25615	1	1.42532	-1.01118	0.037556	1	9	7989818	7990013	195
(CTTG)n	Simple_repeat	2.39401	5.25615	1	1.42532	-1.01118	0.037556	1	X	20104554	20104579	25
PB1D9	SINE/Alu	2.87379	7.32989	1	1.42509	-1.18992	0.0375762	1	11	43719737	43719849	112
ID2	SINE/ID	2.87379	7.32989	1	1.42509	-1.18992	0.0375762	1	5	118610065	118610120	55
GC_rich	Low_complexity	3.02681	8.15003	1	1.4248	-1.12367	0.037601	1	11	58323215	58323243	28
B1F	SINE/Alu	1.77723	3.42768	1	1.42444	-0.609621	0.0376321	1	7	12801472	12801606	134
MLT1L	LTR/ERVL-MaLR	1.895	3.71923	1	1.42427	-0.517162	0.0376469	1	12	56330715	56330787	72
MER20	DNA/hAT-Charlie	1.67808	3.20003	1	1.42419	-0.480904	0.0376537	1	12	84345510	84345605	95
T-rich	Simple_repeat	1.93524	3.82441	1	1.42415	-0.529451	0.0376577	1	1	91275181	91275244	63
(CA)n	Simple_repeat	2.88035	7.3633	1	1.4241	-1.19075	0.0376616	1	1	45483457	45483507	50
PB1D7	SINE/Alu	2.88035	7.3633	1	1.4241	-1.19075	0.0376616	1	13	54576627	54576737	110
LSU-rRNA_Hsa	rRNA	2.21503	4.64291	1	1.42359	-0.790784	0.037706	1	9	113671341	113671402	61
MIR	SINE/MIR	1.61623	3.06573	1	1.42329	-0.227913	0.0377318	1	7	25776521	25776697	176
(G)n	Simple_repeat	2.87441	7.33302	1	1.42324	-1.18975	0.037736	1	4	117651065	117651095	30
B1_Mus2	SINE/Alu	2.87441	7.33302	1	1.42324	-1.18975	0.037736	1	12	13456013	13456158	145
PB1D7	SINE/Alu	2.87441	7.33302	1	1.42324	-1.18975	0.037736	1	3	90512757	90512871	114
PB1D9	SINE/Alu	2.87441	7.33302	1	1.42324	-1.18975	0.037736	1	7	112107714	112107819	105
MIR	SINE/MIR	2.87441	7.33302	1	1.42324	-1.18975	0.037736	1	X	152210513	152210608	95
L1MA4	LINE	2.87441	7.33302	1	1.42324	-1.18975	0.037736	1	7	110443046	110444113	1067
RSINE1	SINE/B4	1.74904	3.36135	1	1.42174	-0.118142	0.0378672	1	4	126052310	126052433	123
(TCCA)n	Simple_repeat	1.36034	2.56745	1	1.41882	0.395653	0.0381223	1	2	35301627	35301852	225
RLTR15	LTR/ERVK	2.16658	4.48956	1	1.41766	-1.13874	0.0382243	1	16	17715463	17715812	349
PB1	SINE/Alu	2.16658	4.48956	1	1.41766	-1.13874	0.0382243	1	4	83315149	83315278	129
B3	SINE/B2	2.16658	4.48956	1	1.41766	-1.13874	0.0382243	1	14	54669472	54669686	214
MMETn-int	LTR/ERVK	1.25596	2.38826	1	1.41754	2.71987	0.0382347	1	13	24473221	24476393	3172
MTD	LTR/ERVL-MaLR	2.50939	5.69379	1	1.41711	-0.9526	0.0382726	1	11	6663989	6664306	317
MIR3	SINE/MIR	2.16778	4.49332	1	1.41592	-1.13857	0.038378	1	6	83453715	83453861	146
CT-rich	Simple_repeat	1.84059	3.58156	1	1.41502	-0.571631	0.0384571	1	13	84281189	84281274	85
tRNA-Ala-GCY	tRNA	1.88541	3.69459	1	1.41378	-0.519435	0.0385677	1	7	144934397	144934447	50
ORR1E	LTR/ERVL-MaLR	2.41843	5.34587	1	1.41346	-0.633527	0.0385955	1	1	151705234	151705595	361
MLT1J	LTR/ERVL-MaLR	2.44088	5.42972	1	1.41203	-0.947572	0.0387228	1	1	75312818	75313062	244
B1_Mus1	SINE/Alu	1.90218	3.73778	1	1.41203	-0.754786	0.0387234	1	10	82704928	82705066	138
MIRc	SINE/MIR	1.62716	3.08905	1	1.41198	0.205597	0.0387275	1	16	21220972	21221143	171
L1MB7	LINE	1.64891	3.13596	1	1.41175	-0.41908	0.0387483	1	5	142746153	142746531	378
Lx9	LINE	1.46475	2.76016	1	1.41129	0.241489	0.0387891	1	15	5224804	5225430	626
B1_Mur3	SINE/Alu	1.34873	2.54688	1	1.41126	0.830404	0.0387922	1	5	129655528	129655661	133
L1Md_A	LINE	2.39863	5.27303	1	1.40946	-1.00998	0.0389525	1	17	17214834	17220036	5202
URR1A	DNA/hAT-Charlie	1.80722	3.49968	1	1.40798	-0.618227	0.0390863	1	4	43413112	43413335	223
B4A	SINE/B4	1.75825	3.38288	1	1.40755	-0.611954	0.0391248	1	14	31477150	31477356	206
MIR	SINE/MIR	1.48089	2.79122	1	1.40687	3.01049	0.0391856	1	2	164955344	164955465	121
L1_Mur1	LINE	2.39433	5.25734	1	1.40654	-1.009	0.0392153	1	2	49061345	49062046	701
MLT2D	LTR/ERVL	1.90756	3.75174	1	1.40598	-0.959323	0.0392662	1	11	121305832	121306064	232
ORR1F	LTR/ERVL-MaLR	2.50293	5.66834	1	1.40419	-0.956131	0.0394284	1	17	56027298	56027411	113
RSINE1	SINE/B4	1.91617	3.7742	1	1.4027	-0.278884	0.0395642	1	1	105753358	105753451	93
T-rich	Simple_repeat	1.65103	3.14058	1	1.40088	-0.184117	0.0397298	1	13	13506508	13506562	54
L1MB7	LINE	1.43653	2.70668	1	1.3994	-0.0939458	0.0398654	1	12	82423565	82424012	447
AT_rich	Low_complexity	2.35469	5.11483	1	1.39827	-1.00325	0.0399698	1	1	91112545	91112571	26
PB1D10	SINE/Alu	2.35469	5.11483	1	1.39827	-1.00325	0.0399698	1	13	17710789	17710907	118
L1_Rod	LINE	2.35469	5.11483	1	1.39827	-1.00325	0.0399698	1	17	3513942	3514223	281
ID_B1	SINE/B4	1.72784	3.31231	1	1.39807	-0.249369	0.039988	1	19	7375169	7375325	156
ID_B1	SINE/B4	3.06635	8.37654	1	1.39781	-1.13698	0.0400122	1	13	13443180	13443400	220
Lx5c	LINE	1.76121	3.38982	1	1.39716	-0.613575	0.0400717	1	10	57518129	57518351	222
L2c	LINE	1.98685	3.96369	1	1.39672	-0.64616	0.0401129	1	1	119119451	119119580	129
Charlie1a	DNA/hAT-Charlie	1.98728	3.96488	1	1.39646	-0.640728	0.0401361	1	16	13126102	13126270	168
L1MB5	LINE	2.06096	4.17264	1	1.3956	-0.715022	0.0402157	1	5	138770876	138771208	332
AT_rich	Low_complexity	1.91258	3.76481	1	1.3949	-0.958296	0.0402812	1	10	115390196	115390226	30
RLTR6-int	LTR/ERV1	3.14945	8.87317	1	1.39442	-1.06107	0.0403257	1	Y	43922488	43923293	805
(CCA)n	Simple_repeat	1.82926	3.55355	1	1.39314	-0.442756	0.0404449	1	8	104211103	104211145	42
PB1D7	SINE/Alu	1.87495	3.66789	1	1.39221	-0.312033	0.040531	1	7	45016579	45016685	106
ORR1A4	LTR/ERVL-MaLR	1.4868	2.80267	1	1.39158	0.656017	0.0405898	1	1	88271326	88271628	302
PB1D11	SINE/Alu	1.71118	3.27428	1	1.39132	-0.490417	0.0406144	1	16	18259040	18259157	117
RSINE1	SINE/B4	2.32447	5.00881	1	1.39127	-1.08034	0.0406189	1	5	142655353	142655423	70
(TTG)n	Simple_repeat	1.04318	2.06077	1	1.38991	2.09957	0.0407468	1	15	76247748	76247771	23
(CGGG)n	Simple_repeat	1.89632	3.72261	1	1.38975	-0.516494	0.0407617	1	4	155892270	155892293	23
L2	LINE/L2	1.40117	2.64116	1	1.38903	0.389102	0.0408294	1	9	96776234	96776417	183
MERV1_I-int	LTR	1.766	3.40109	1	1.38818	-0.614837	0.040909	1	9	7865636	7866082	446
MTD	LTR/ERVL-MaLR	1.87654	3.67193	1	1.38813	-0.744649	0.0409142	1	1	189212083	189212443	360
MurSatRep1	Unknown	1.87654	3.67193	1	1.38813	-0.744649	0.0409142	1	17	21687808	21687933	125
BC1_Mm	SINE/ID	2.39008	5.24187	1	1.3874	-1.01003	0.0409822	1	19	10036795	10036884	89
B2_Mm2	SINE/B2	2.06694	4.18997	1	1.38725	-0.8999	0.040997	1	19	46277255	46277436	181
HAL1M8	LINE/L1	2.35685	5.1225	1	1.38608	-1.00221	0.0411073	1	12	82390265	82390398	133
PB1D10	SINE/Alu	2.35685	5.1225	1	1.38608	-1.00221	0.0411073	1	9	43219859	43219968	109
ID_B1	SINE/B4	2.068	4.19304	1	1.38604	-0.899736	0.0411114	1	8	117413716	117413863	147
MIRb	SINE/MIR	1.78439	3.44472	1	1.38538	-0.396662	0.0411741	1	1	6225952	6226125	173
MTD	LTR/ERVL-MaLR	2.91593	7.54713	1	1.38526	-1.20049	0.041185	1	6	116229447	116229764	317
B1_Mur3	SINE/Alu	2.91593	7.54713	1	1.38526	-1.20049	0.041185	1	1	52215219	52215357	138
PB1D10	SINE/Alu	2.91593	7.54713	1	1.38526	-1.20049	0.041185	1	11	23631784	23631874	90
B2_Mm1a	SINE/B2	2.91593	7.54713	1	1.38526	-1.20049	0.041185	1	6	113276717	113276898	181
B1_Mur4	SINE/Alu	1.45642	2.74427	1	1.38477	1.0688	0.041232	1	13	97496710	97496843	133
MER58A	DNA/hAT-Charlie	2.35723	5.12384	1	1.38422	-1.00205	0.0412842	1	5	110737249	110737392	143
ID4	SINE/ID	2.35723	5.12384	1	1.38422	-1.00205	0.0412842	1	1	93496166	93496231	65
MIRb	SINE/MIR	2.35723	5.12384	1	1.38422	-1.00205	0.0412842	1	3	107051404	107051522	118
Lx4A	LINE	2.35723	5.12384	1	1.38422	-1.00205	0.0412842	1	8	13483084	13483160	76
B3	SINE/B2	1.63697	3.11012	1	1.38278	-0.422559	0.0414213	1	9	13812367	13812560	193
ORR1F	LTR/ERVL-MaLR	1.36487	2.57553	1	1.38094	0.159762	0.0415967	1	18	9880651	9880833	182
B2_Mm2	SINE/B2	2.97284	7.8508	1	1.38079	-1.12789	0.041611	1	10	128214332	128214514	182
ORR1A3	LTR/ERVL-MaLR	2.91916	7.56403	1	1.38025	-1.19998	0.0416631	1	2	61610133	61610465	332
ID4	SINE/ID	2.91916	7.56403	1	1.38025	-1.19998	0.0416631	1	2	120150699	120150775	76
RLTR10C	LTR/ERVK	1.90895	3.75535	1	1.37992	-0.959488	0.0416946	1	2	69039900	69040384	484
B3	SINE/B2	1.90895	3.75535	1	1.37992	-0.959488	0.0416946	1	16	8735351	8735524	173
MLT1G	LTR/ERVL-MaLR	1.48622	2.80153	1	1.37985	0.668329	0.0417013	1	5	122681697	122682038	341
B4A	SINE/B4	1.43277	2.69965	1	1.37949	-0.087096	0.041736	1	7	80751671	80751813	142
(CA)n	Simple_repeat	1.36775	2.58068	1	1.37933	0.536922	0.0417509	1	8	124047416	124047454	38
B1F	SINE/Alu	1.90396	3.7424	1	1.37875	-0.519206	0.0418074	1	7	44995517	44995573	56
B1F2	SINE/Alu	2.86231	7.27181	1	1.37797	-1.19337	0.0418827	1	1	43134735	43134871	136
PB1D10	SINE/Alu	2.86231	7.27181	1	1.37797	-1.19337	0.0418827	1	4	62420861	62420951	90
B3	SINE/B2	2.86231	7.27181	1	1.37797	-1.19337	0.0418827	1	1	162543822	162544000	178
RLTR6-int	LTR/ERV1	1.79737	3.47586	1	1.37758	0.481083	0.0419202	1	6	48003235	48006481	3246
(A)n	Simple_repeat	2.85494	7.23473	1	1.37702	-1.19238	0.041974	1	5	67394359	67394383	24
RSINE1	SINE/B4	2.85494	7.23473	1	1.37702	-1.19238	0.041974	1	2	131250925	131251079	154
(TGGA)n	Simple_repeat	2.21546	4.6443	1	1.37685	-0.787095	0.0419908	1	8	72358934	72359097	163
AT_rich	Low_complexity	1.9582	3.88576	1	1.37659	-0.236027	0.0420151	1	16	32017824	32017844	20
RSINE1	SINE/B4	1.55553	2.93941	1	1.37603	0.227149	0.0420696	1	5	123513646	123513755	109
PB1D7	SINE/Alu	1.78679	3.45046	1	1.3757	-0.607208	0.0421021	1	11	78520454	78520561	107
BC1_Mm	SINE/ID	2.21635	4.64717	1	1.37554	-0.844879	0.0421176	1	6	134451425	134451506	81
B1_Mus2	SINE/Alu	1.71311	3.27868	1	1.3744	-0.488048	0.0422276	1	15	51791175	51791317	142
B3	SINE/B2	2.97911	7.88502	1	1.37392	-1.12688	0.0422748	1	5	121765208	121765394	186
MTD	LTR/ERVL-MaLR	1.89097	3.70884	1	1.37388	-0.755514	0.0422788	1	2	120120635	120121009	374
L2	LINE/L2	2.16242	4.47666	1	1.37376	-1.14116	0.0422905	1	18	34452155	34452244	89
(CA)n	Simple_repeat	2.16242	4.47666	1	1.37376	-1.14116	0.0422905	1	19	37991449	37991495	46
PB1D9	SINE/Alu	2.16242	4.47666	1	1.37376	-1.14116	0.0422905	1	1	182321576	182321697	121
L1VL2	LINE	2.16242	4.47666	1	1.37376	-1.14116	0.0422905	1	13	91145970	91148103	2133
L1MA7	LINE	1.58883	3.00805	1	1.37322	-0.129343	0.042343	1	12	75391183	75391407	224
B1_Mus1	SINE/Alu	2.85698	7.24499	1	1.37192	-1.19187	0.0424696	1	19	42108781	42108905	124
PB1D7	SINE/Alu	2.85698	7.24499	1	1.37192	-1.19187	0.0424696	1	6	146560953	146561071	118
B3A	SINE/B2	2.85698	7.24499	1	1.37192	-1.19187	0.0424696	1	17	80705889	80706096	207
MER102a	DNA/hAT-Charlie	2.11837	4.34202	1	1.37172	-0.546996	0.0424896	1	7	122072355	122072526	171
PB1D10	SINE/Alu	2.25952	4.78832	1	1.37106	-0.795998	0.042554	1	4	123353699	123353807	108
(CA)n	Simple_repeat	1.56036	2.94928	1	1.37086	-0.258515	0.0425734	1	11	100495815	100495859	44
L1_Mus4	LINE	1.90495	3.74495	1	1.3705	-0.471434	0.0426089	1	13	69505557	69506186	629
ID_B1	SINE/B4	2.49171	5.62446	1	1.37011	-0.955484	0.0426467	1	1	86354790	86354873	83
L1ME2z	LINE	1.52167	2.87124	1	1.36991	-0.455	0.0426672	1	9	103347957	103348294	337
B3	SINE/B2	2.38908	5.23825	1	1.36983	-1.01238	0.0426744	1	2	36239504	36239709	205
L1Md_F2	LINE	1.46418	2.75906	1	1.36937	-0.100681	0.04272	1	X	68524866	68526350	1484
PB1D10	SINE/Alu	1.65709	3.15381	1	1.36911	-0.364765	0.0427456	1	13	49562886	49562993	107
RLTR1B-int	LTR/ERV1	2.16615	4.48824	1	1.36888	-1.14066	0.0427677	1	17	15054277	15054886	609
B1F	SINE/Alu	2.16615	4.48824	1	1.36888	-1.14066	0.0427677	1	7	141251942	141252063	121
B3	SINE/B2	2.16615	4.48824	1	1.36888	-1.14066	0.0427677	1	17	65821173	65821251	78
ID_B1	SINE/B4	2.16615	4.48824	1	1.36888	-1.14066	0.0427677	1	X	155293360	155293480	120
MIR	SINE/MIR	2.04085	4.11488	1	1.36837	-0.391647	0.0428182	1	19	40257826	40257961	135
ID_B1	SINE/B4	2.38977	5.24075	1	1.36811	-1.01222	0.0428439	1	4	135948187	135948332	145
B3	SINE/B2	2.40403	5.29281	1	1.36784	-1.00894	0.0428707	1	7	44913856	44913934	78
MER5A1	DNA/hAT-Charlie	2.38384	5.21925	1	1.36716	-1.0114	0.0429376	1	8	69110684	69110766	82
(CTG)n	Simple_repeat	2.53035	5.77713	1	1.36679	-0.893811	0.0429741	1	11	65196139	65196202	63
B4	SINE/B4	2.3498	5.09753	1	1.36609	-1.00309	0.0430437	1	3	41738857	41739075	218
IAPLTR4	LTR/ERVK	1.8706	3.65685	1	1.36593	-0.745978	0.0430594	1	13	74443543	74443852	309
LTR82A	LTR/ERVL	2.85572	7.23865	1	1.36583	-1.19426	0.0430699	1	5	64988530	64988769	239
(TG)n	Simple_repeat	2.85572	7.23865	1	1.36583	-1.19426	0.0430699	1	9	96766325	96766366	41
L1MC5	LINE	2.85572	7.23865	1	1.36583	-1.19426	0.0430699	1	10	25368640	25368845	205
(CA)n	Simple_repeat	1.90188	3.73699	1	1.36581	-0.516657	0.0430719	1	4	43970981	43971066	85
B1_Mus2	SINE/Alu	1.60434	3.04056	1	1.36557	-0.122312	0.0430951	1	4	46505137	46505282	145
MLT1A0	LTR/ERVL-MaLR	2.3845	5.22163	1	1.36545	-1.01123	0.0431074	1	3	57537029	57537300	271
B3A	SINE/B2	2.3845	5.22163	1	1.36545	-1.01123	0.0431074	1	4	3611111	3611229	118
MTA_Mm	LTR/ERVL-MaLR	1.7901	3.4584	1	1.36514	-0.674052	0.0431378	1	3	79892441	79892835	394
B3A	SINE/B2	2.84794	7.19969	1	1.36478	-1.19326	0.0431742	1	12	108842902	108843090	188
B4A	SINE/B4	1.70224	3.25406	1	1.36368	-0.490761	0.0432832	1	18	35192485	35192771	286
AT_rich	Low_complexity	1.46044	2.75192	1	1.36246	0.17583	0.0434047	1	7	45523618	45523646	28
MERV1_I-int	LTR	2.17912	4.52877	1	1.36235	-0.79254	0.0434163	1	1	177744951	177747258	2307
B2_Mm2	SINE/B2	2.15933	4.46708	1	1.36235	-1.14204	0.0434164	1	11	72772691	72772873	182
B2_Mm2	SINE/B2	2.15933	4.46708	1	1.36235	-1.14204	0.0434164	1	4	42989932	42990070	138
L1Md_F2	LINE	2.15933	4.46708	1	1.36235	-1.14204	0.0434164	1	1	33443691	33445597	1906
B2_Mm2	SINE/B2	1.50357	2.83543	1	1.36041	-0.342702	0.0436102	1	4	148598625	148598805	180
GA-rich	Simple_repeat	1.34555	2.54128	1	1.35892	1.04446	0.0437599	1	4	11508131	11508173	42
MTEb	LTR/ERVL-MaLR	2.06583	4.18675	1	1.35826	-0.900596	0.0438271	1	9	35048513	35048640	127
PB1D10	SINE/Alu	1.65939	3.15883	1	1.35799	-0.485415	0.043854	1	15	77101382	77101485	103
RLTR6_Mm	LTR/ERV1	3.01949	8.10881	1	1.35795	-1.12295	0.0438582	1	12	21940118	21940679	561
L1M3	LINE	1.99941	3.99836	1	1.35776	-0.647233	0.0438774	1	15	96398427	96398776	349
MIRb	SINE/MIR	1.92153	3.78825	1	1.3572	-0.957103	0.0439334	1	5	38560622	38560767	145
L1_Mus3	LINE	1.90681	3.74979	1	1.3572	-0.960351	0.0439343	1	4	129006422	129006759	337
B4A	SINE/B4	2.10102	4.29013	1	1.35629	-0.843422	0.0440259	1	2	18090542	18090785	243
B4A	SINE/B4	1.91369	3.76772	1	1.35614	-0.753782	0.0440416	1	9	20514600	20514851	251
ID_B1	SINE/B4	1.86887	3.65247	1	1.35565	-0.746342	0.044091	1	6	31433898	31434010	112
(GA)n	Simple_repeat	1.85496	3.61741	1	1.3556	-0.509625	0.0440962	1	4	13894504	13894544	40
MYSERV6-int	0	1.49822	2.82495	1	1.35392	0.264559	0.0442666	1	6	37884592	37885698	1106
(TCCA)n	Simple_repeat	1.48261	2.79454	1	1.35336	-0.0609151	0.0443244	1	2	173240454	173240560	106
(CCG)n	Simple_repeat	1.75581	3.37716	1	1.35218	-0.615035	0.044445	1	X	142966423	142966482	59
MIRb	SINE/MIR	1.5219	2.8717	1	1.35171	-0.0714391	0.0444929	1	15	53255256	53255376	120
L2b	LINE	1.71066	3.2731	1	1.35133	-0.489019	0.044532	1	12	102398415	102398451	36
B3	SINE/B2	1.75731	3.38068	1	1.34998	-0.61472	0.0446701	1	1	84835205	84835409	204
B1_Mur4	SINE/Alu	2.04664	4.13143	1	1.34991	-0.648719	0.0446773	1	2	181652028	181652176	148
RSINE1	SINE/B4	1.90003	3.73221	1	1.3486	-0.75419	0.0448123	1	4	133683831	133683938	107
RMER15	LTR/ERVL	2.39842	5.27227	1	1.34856	-1.01031	0.0448171	1	7	45550383	45550710	327
MURVY-LTR	LTR/ERV1	2.94167	7.68298	1	1.34855	-1.19682	0.0448182	1	1	121498160	121498575	415
PB1	SINE/Alu	2.94167	7.68298	1	1.34855	-1.19682	0.0448182	1	6	87026967	87027081	114
B4A	SINE/B4	1.90758	3.75178	1	1.348	-0.470301	0.0448746	1	7	99265505	99265756	251
MERVL_2A-int	LTR	1.1382	2.20106	1	1.34702	2.21858	0.0449763	1	7	127700218	127701437	1219
MLT1F	LTR/ERVL-MaLR	2.02341	4.06543	1	1.34577	-0.706105	0.0451059	1	4	118219225	118219310	85
MIR	SINE/MIR	1.83606	3.57034	1	1.34568	-0.51127	0.0451148	1	11	61868064	61868115	51
MER21B	LTR/ERVL	2.34038	5.06435	1	1.34431	-1.00429	0.0452579	1	8	110714397	110714477	80
PB1D10	SINE/Alu	1.55562	2.93959	1	1.34392	-0.208791	0.045298	1	14	56695946	56696054	108
BGLII_B	LTR/ERVK	1.57252	2.97425	1	1.34359	0.0714669	0.0453324	1	13	64266322	64266691	369
PB1D9	SINE/Alu	2.91357	7.53481	1	1.3433	-1.20154	0.0453631	1	4	45029816	45029931	115
Lx10	LINE	2.91357	7.53481	1	1.3433	-1.20154	0.0453631	1	1	33614489	33614908	419
MLT1C	LTR/ERVL-MaLR	1.94998	3.86368	1	1.34174	-0.699087	0.0455261	1	8	4303368	4303757	389
RSINE1	SINE/B4	1.94998	3.86368	1	1.34174	-0.699087	0.0455261	1	2	152679550	152679690	140
RSINE1	SINE/B4	1.94998	3.86368	1	1.34174	-0.699087	0.0455261	1	5	34478576	34478743	167
GC_rich	Low_complexity	1.36765	2.58051	1	1.34124	0.360732	0.0455787	1	17	78200667	78200738	71
L1MA8	LINE	2.39504	5.25992	1	1.34112	-1.00883	0.0455908	1	2	120362401	120362581	180
L2	LINE/L2	1.95327	3.8725	1	1.34101	-0.966175	0.0456032	1	1	157297764	157297923	159
B4A	SINE/B4	1.15121	2.22101	1	1.34084	1.2721	0.0456203	1	18	9996785	9997048	263
B1F	SINE/Alu	2.88042	7.36363	1	1.34082	-1.18969	0.0456225	1	3	88856162	88856273	111
URR1B	DNA/hAT-Charlie	2.20129	4.5989	1	1.34078	-0.792812	0.0456266	1	1	75392176	75392392	216
GC_rich	Low_complexity	2.93438	7.64427	1	1.34036	-1.19821	0.0456713	1	2	180025316	180025339	23
B1_Mus2	SINE/Alu	2.93438	7.64427	1	1.34036	-1.19821	0.0456713	1	8	104519405	104519520	115
B4	SINE/B4	2.93438	7.64427	1	1.34036	-1.19821	0.0456713	1	11	59498123	59498349	226
L2c	LINE	2.93438	7.64427	1	1.34036	-1.19821	0.0456713	1	13	45686722	45686832	110
RMER12C	LTR/ERVK	2.91588	7.54686	1	1.34002	-1.2012	0.0457066	1	8	78688749	78689053	304
MTD	LTR/ERVL-MaLR	1.98724	3.96479	1	1.33988	-0.642206	0.0457216	1	4	137651289	137651648	359
MIR3	SINE/MIR	1.98724	3.96479	1	1.33988	-0.642206	0.0457216	1	12	87110482	87110574	92
MER44A	DNA/TcMar-Tigger	2.87191	7.32032	1	1.33983	-1.1887	0.045727	1	15	51823832	51823962	130
RSINE1	SINE/B4	2.87191	7.32032	1	1.33983	-1.1887	0.045727	1	X	162865606	162865722	116
ID4	SINE/ID	2.87191	7.32032	1	1.33983	-1.1887	0.045727	1	9	53622636	53622704	68
GC_rich	Low_complexity	1.91702	3.77643	1	1.33979	-0.95846	0.0457311	1	2	131491819	131491919	100
ID4	SINE/ID	2.45279	5.47473	1	1.33932	-0.943478	0.0457801	1	18	68109235	68109316	81
ORR1B1	LTR/ERVL-MaLR	1.67613	3.19569	1	1.33865	-0.656637	0.0458516	1	4	156003264	156003594	330
B3	SINE/B2	2.19171	4.56846	1	1.3384	-1.13753	0.0458776	1	10	7683345	7683528	183
RMER10A	LTR/ERVL	2.13676	4.39772	1	1.33696	-0.850179	0.0460296	1	8	72735935	72736322	387
GA-rich	Simple_repeat	2.10801	4.31096	1	1.33694	-0.841382	0.0460316	1	6	115741543	115741610	67
MusHAL1	LINE/L1	1.72186	3.29863	1	1.33694	-0.286247	0.0460317	1	6	37981121	37981914	793
MLT1-int	LTR/ERVL-MaLR	2.33778	5.05523	1	1.33678	-1.00227	0.0460487	1	5	76635325	76635470	145
ORR1D1	LTR/ERVL-MaLR	2.33778	5.05523	1	1.33678	-1.00227	0.0460487	1	17	27600620	27600892	272
L1_Mus3	LINE	2.33778	5.05523	1	1.33678	-1.00227	0.0460487	1	12	17931158	17931587	429
B1F1	SINE/Alu	1.66576	3.17281	1	1.33637	-0.323336	0.0460925	1	19	41923295	41923378	83
B1F1	SINE/Alu	1.75617	3.378	1	1.33626	-0.797396	0.0461045	1	13	77210332	77210424	92
ID_B1	SINE/B4	1.98117	3.94813	1	1.33555	-0.643365	0.0461799	1	11	100438574	100438756	182
RSINE1	SINE/B4	1.91976	3.78359	1	1.33545	-0.957966	0.0461907	1	9	15262672	15262814	142
PB1D7	SINE/Alu	1.76138	3.39022	1	1.33523	-0.08554	0.0462136	1	2	153765957	153766013	56
AT_rich	Low_complexity	2.10001	4.28712	1	1.33489	-0.843259	0.0462501	1	9	63394935	63394976	41
MTC	LTR/ERVL-MaLR	1.75686	3.37963	1	1.33481	-0.797234	0.0462579	1	9	57105085	57105455	370
ORR1A4	LTR/ERVL-MaLR	2.24934	4.75466	1	1.33408	-0.798345	0.0463363	1	7	122139460	122139766	306
RSINE1	SINE/B4	2.10918	4.31446	1	1.33402	-0.841055	0.0463427	1	7	34352912	34353066	154
RSINE1	SINE/B4	2.10918	4.31446	1	1.33402	-0.841055	0.0463427	1	8	69109222	69109360	138
ORR1F	LTR/ERVL-MaLR	2.16322	4.47914	1	1.33389	-1.1422	0.0463568	1	6	141476351	141476637	286
B1_Mm	SINE/Alu	2.16322	4.47914	1	1.33389	-1.1422	0.0463568	1	4	41391425	41391570	145
PB1D9	SINE/Alu	2.16322	4.47914	1	1.33389	-1.1422	0.0463568	1	14	34321155	34321262	107
MIRb	SINE/MIR	2.16322	4.47914	1	1.33389	-1.1422	0.0463568	1	9	116962133	116962220	87
Lx7	LINE	1.69548	3.23884	1	1.33337	-0.654172	0.0464116	1	13	13768820	13769391	571
MER20	DNA/hAT-Charlie	1.21729	2.32509	1	1.33232	1.41308	0.046524	1	11	11771118	11771234	116
B3	SINE/B2	2.8711	7.31625	1	1.33223	-1.19109	0.0465335	1	X	48545571	48545705	134
B4A	SINE/B4	2.8711	7.31625	1	1.33223	-1.19109	0.0465335	1	19	8958668	8958748	80
L1MC4	LINE	2.8711	7.31625	1	1.33223	-1.19109	0.0465335	1	15	96301261	96301689	428
B1F	SINE/Alu	2.85217	7.22086	1	1.33199	-1.19409	0.0465592	1	4	137347028	137347148	120
MTD	LTR/ERVL-MaLR	1.98378	3.95529	1	1.33181	-0.647593	0.0465788	1	3	144588697	144589068	371
L1MC	LINE	1.85901	3.62758	1	1.33153	-0.748312	0.0466087	1	6	135311406	135311472	66
(TTCA)n	Simple_repeat	2.35409	5.1127	1	1.3315	-1.0032	0.0466124	1	2	14053447	14053478	31
ORR1F	LTR/ERVL-MaLR	2.86228	7.27165	1	1.33119	-1.19009	0.046646	1	7	63885730	63886102	372
B1F2	SINE/Alu	2.86228	7.27165	1	1.33119	-1.19009	0.046646	1	3	103068915	103068973	58
MIR3	SINE/MIR	2.86228	7.27165	1	1.33119	-1.19009	0.046646	1	19	59309582	59309664	82
ID_B1	SINE/B4	2.40006	5.27825	1	1.33102	-1.00779	0.0466634	1	9	37272753	37272951	198
B2_Mm2	SINE/B2	2.8433	7.17657	1	1.33096	-1.19309	0.0466705	1	1	179322769	179322946	177
B3	SINE/B2	2.8433	7.17657	1	1.33096	-1.19309	0.0466705	1	7	102156123	102156293	170
L1MA7	LINE	2.8433	7.17657	1	1.33096	-1.19309	0.0466705	1	X	159730850	159731219	369
B3	SINE/B2	2.18485	4.5468	1	1.33055	-1.13891	0.0467144	1	11	35677730	35677922	192
B3	SINE/B2	2.18485	4.5468	1	1.33055	-1.13891	0.0467144	1	4	16126782	16126970	188
RLTR17B_Mm	LTR/ERVK	2.35461	5.11457	1	1.32969	-1.00303	0.0468065	1	11	118314707	118314993	286
B1_Mus1	SINE/Alu	1.53274	2.89336	1	1.32962	-0.116566	0.0468146	1	2	121492784	121492924	140
(CGG)n	Simple_repeat	1.92385	3.79435	1	1.32917	-0.957267	0.0468627	1	6	28261490	28261528	38
MTB_Mm	LTR/ERVL-MaLR	1.17301	2.25481	1	1.32917	1.15625	0.0468628	1	13	21392563	21392944	381
B3A	SINE/B2	2.10848	4.31237	1	1.32915	-0.843373	0.0468657	1	15	102340517	102340613	96
(CTGGGG)n	Simple_repeat	2.10848	4.31237	1	1.32915	-0.843373	0.0468657	1	10	59367553	59367587	34
URR1B	DNA/hAT-Charlie	1.69148	3.22989	1	1.32882	-0.283739	0.0469008	1	1	133605740	133605964	224
ZP3AR	Satellite	2.22697	4.68151	1	1.32878	-0.735416	0.0469051	1	7	19147701	19147790	89
MTD	LTR/ERVL-MaLR	1.78761	3.45242	1	1.32793	-0.803124	0.0469965	1	11	59698583	59698968	385
RLTR20A4	LTR/ERVK	2.10908	4.31417	1	1.32758	-0.84321	0.047035	1	8	22632703	22632813	110
L1MA5	LINE	1.71713	3.28781	1	1.32745	-0.431486	0.0470489	1	13	92497793	92498400	607
MTC	LTR/ERVL-MaLR	2.87381	7.33	1	1.32739	-1.19058	0.0470558	1	11	115577684	115577800	116
PB1D10	SINE/Alu	2.18608	4.55066	1	1.32644	-0.550452	0.0471588	1	17	56009981	56010085	104
B1_Mur1	SINE/Alu	2.86484	7.28454	1	1.32635	-1.18958	0.0471686	1	3	130015235	130015326	91
PB1D9	SINE/Alu	2.86484	7.28454	1	1.32635	-1.18958	0.0471686	1	5	31620265	31620347	82
BGLII_A	LTR/ERVK	1.54065	2.90926	1	1.32634	-0.11501	0.047169	1	17	5848748	5848873	125
MIR	SINE/MIR	2.18902	4.55997	1	1.32597	-1.1384	0.0472094	1	X	73690082	73690134	52
IMPB_1	Satellite	2.04725	4.13318	1	1.32589	-0.650989	0.0472179	1	6	38680485	38680555	70
B3	SINE/B2	2.34604	5.08426	1	1.32516	-1.00238	0.047298	1	17	32881141	32881346	205
L2c	LINE	2.34604	5.08426	1	1.32516	-1.00238	0.047298	1	18	76969902	76970110	208
RLTR11A2	LTR/ERVK	1.75575	3.37702	1	1.32377	-0.615192	0.047449	1	4	94570052	94570567	515
ID4	SINE/ID	1.75575	3.37702	1	1.32377	-0.615192	0.047449	1	17	70845384	70845437	53
(CA)n	Simple_repeat	1.25563	2.38771	1	1.32361	0.338635	0.0474669	1	17	24911938	24911996	58
MIR3	SINE/MIR	2.11686	4.3375	1	1.32349	-0.547034	0.04748	1	9	56907094	56907218	124
ORR1B1	LTR/ERVL-MaLR	1.00844	2.01174	1	1.3234	2.4009	0.0474896	1	2	28035587	28035973	386
MLT1E2	LTR/ERVL-MaLR	1.9927	3.97982	1	1.32316	-0.427719	0.0475158	1	X	68545684	68546223	539
BC1_Mm	SINE/ID	1.50566	2.83955	1	1.32285	-0.345515	0.0475495	1	17	46685919	46685998	79
GA-rich	Simple_repeat	2.09732	4.27914	1	1.322	-0.84143	0.0476428	1	X	36903347	36903394	47
PB1D10	SINE/Alu	1.96723	3.91016	1	1.32169	-0.760766	0.0476773	1	2	156759005	156759110	105
URR1B	DNA/hAT-Charlie	1.79861	3.47884	1	1.32133	-0.802915	0.0477163	1	5	123243154	123243377	223
PB1D10	SINE/Alu	1.79861	3.47884	1	1.32133	-0.802915	0.0477163	1	8	88159694	88159787	93
B3	SINE/B2	1.79861	3.47884	1	1.32133	-0.802915	0.0477163	1	4	46470512	46470706	194
ID4	SINE/ID	1.97264	3.92487	1	1.32093	-0.647157	0.047761	1	13	24470183	24470197	14
B3	SINE/B2	1.91836	3.77994	1	1.32069	-0.691325	0.0477865	1	3	137922606	137922786	180
AT_rich	Low_complexity	2.93387	7.64156	1	1.31717	-1.19876	0.0481756	1	11	49678326	49678353	27
LTR79	LTR/ERVL	2.93387	7.64156	1	1.31717	-1.19876	0.0481756	1	1	64927821	64928215	394
ID4	SINE/ID	1.76993	3.41037	1	1.31714	-0.394289	0.0481788	1	9	106459452	106459531	79
ID_B1	SINE/B4	1.57413	2.97756	1	1.31551	-0.34893	0.0483599	1	7	83988191	83988325	134
URR1A	DNA/hAT-Charlie	1.66929	3.18058	1	1.31546	-0.284096	0.0483658	1	14	57852034	57852202	168
LTR33	LTR/ERVL	2.86159	7.26817	1	1.31531	-1.19232	0.0483823	1	5	22546651	22547065	414
B3A	SINE/B2	2.18034	4.5326	1	1.31496	-1.14012	0.0484217	1	4	155728647	155728757	110
PB1D9	SINE/Alu	1.31795	2.49311	1	1.31471	0.208512	0.0484498	1	8	72142343	72142452	109
B1_Mur2	SINE/Alu	2.10328	4.29685	1	1.31467	-0.844392	0.0484544	1	12	79167521	79167657	136
PB1D7	SINE/Alu	1.78462	3.44528	1	1.3146	-0.804133	0.0484621	1	18	76940265	76940317	52
MIRc	SINE/MIR	1.27408	2.41844	1	1.31441	0.111908	0.0484825	1	7	127663746	127663820	74
RMER6A	LTR/ERVK	2.85218	7.22093	1	1.3143	-1.19132	0.0484959	1	12	55082578	55082957	379
ID_B1	SINE/B4	2.35009	5.09857	1	1.3135	-1.00117	0.0485852	1	7	118144172	118144351	179
B4	SINE/B4	1.69607	3.24016	1	1.3131	-0.490488	0.0486292	1	15	64291998	64292189	191
MTC	LTR/ERVL-MaLR	2.39298	5.2524	1	1.31289	-1.01151	0.0486528	1	11	84886742	84887116	374
RSINE1	SINE/B4	1.96041	3.89174	1	1.3127	-0.966011	0.0486745	1	9	57531838	57532000	162
ORR1A2-int	0	1.99779	3.99388	1	1.31233	-0.646756	0.0487158	1	8	72557156	72557529	373
L1_Mur3	LINE	1.72012	3.29464	1	1.31129	-0.074915	0.0488324	1	16	21684303	21685328	1025
AT_rich	Low_complexity	2.35125	5.10266	1	1.31039	-1.00084	0.0489344	1	4	152563069	152563104	35
RSINE1	SINE/B4	2.35125	5.10266	1	1.31039	-1.00084	0.0489344	1	9	62936147	62936310	163
MIRb	SINE/MIR	1.6135	3.05993	1	1.31019	-0.371797	0.0489561	1	10	61697743	61697852	109
B3	SINE/B2	2.18585	4.54994	1	1.30936	-1.13945	0.0490501	1	11	30238047	30238256	209
ERVB4_1B-I_MM-int	0	1.81577	3.52048	1	1.30894	-0.561783	0.049098	1	4	145834138	145835652	1514
L1MB5	LINE	1.81522	3.51914	1	1.30869	-0.559693	0.0491253	1	6	6559206	6559503	297
L1M5	LINE	2.3311	5.03188	1	1.3086	-1.00243	0.049136	1	7	125652778	125652965	187
MIRc	SINE/MIR	1.90765	3.75197	1	1.30819	-0.691368	0.049183	1	11	105341519	105341708	189
ORR1D2	LTR/ERVL-MaLR	2.1116	4.32171	1	1.30809	-0.840198	0.0491933	1	4	115799087	115799436	349
B1_Mus1	SINE/Alu	1.74351	3.34849	1	1.30798	-0.441151	0.0492059	1	5	122440827	122440944	117
PB1D9	SINE/Alu	1.74351	3.34849	1	1.30798	-0.441151	0.0492059	1	9	106184377	106184488	111
B1_Mm	SINE/Alu	1.91392	3.76832	1	1.30758	-0.959652	0.0492519	1	11	93954764	93954911	147
(TCTA)n	Simple_repeat	1.4393	2.71189	1	1.30652	0.180108	0.0493723	1	2	131068743	131068832	89
B1_Mur1	SINE/Alu	1.74984	3.36322	1	1.30615	-0.614087	0.0494145	1	7	110270709	110270833	124
L1MA5	LINE	1.74984	3.36322	1	1.30615	-0.614087	0.0494145	1	15	62257671	62257809	138
MER20	DNA/hAT-Charlie	2.27595	4.84317	1	1.30608	-0.745466	0.049422	1	4	122882613	122882759	146
MIR	SINE/MIR	2.33203	5.03512	1	1.30513	-1.0021	0.0495302	1	X	51554770	51555008	238
RLTR20A4	LTR/ERVK	1.04677	2.0659	1	1.30473	2.47761	0.0495763	1	6	122847567	122847631	64
MTA_Mm-int	0	1.90918	3.75595	1	1.30423	-0.517558	0.0496325	1	2	11753362	11754469	1107
PB1D7	SINE/Alu	1.63454	3.10489	1	1.30367	-0.317461	0.0496964	1	13	48909320	48909420	100
B1F	SINE/Alu	1.91718	3.77685	1	1.30227	-0.691165	0.049857	1	8	83990028	83990179	151
ID4	SINE/ID	2.94793	7.71642	1	1.30169	-1.19699	0.0499245	1	6	30246751	30246813	62
RSINE1	SINE/B4	1.81151	3.51009	1	1.30157	-0.562768	0.0499374	1	5	138142202	138142281	79

## Sheet: Satellites
Motif	Type	log2 ratio	Fold Change	Sign	-Log10(Pvalue)	logCPM	PValue	FDR adj P-value	Chromosome	Start	End	Length
IMPB_1	Satellite	-5.04158	-32.9357	-1	2.79537	-1.04394	0.00160189	1	4	58179314	58179426	112		13	0.590909	down
MMSAT4	Satellite	2.06405	4.18158	1	2.75941	0.754846	0.00174015	1	5	138647271	138647485	214		9	0.409091	up
IMPB_1	Satellite	-5.10674	-34.4573	-1	2.39528	-0.955861	0.00402461	1	X	162104443	162104650	207
IMPB_1	Satellite	-2.57149	-5.94424	-1	1.9153	-0.81367	0.0121533	1	9	64908822	64908996	174
IMPB_1	Satellite	-4.68503	-25.7237	-1	1.83468	-1.17714	0.0146326	1	9	62734045	62734179	134
IMPB_1	Satellite	2.45475	5.48218	1	1.76366	-1.01604	0.0172322	1	1	39347394	39347555	161
IMPB_1	Satellite	-2.71324	-6.55792	-1	1.67697	-0.672427	0.0210394	1	3	60528556	60528646	90
IMPB_1	Satellite	3.0257	8.14381	1	1.62995	-1.12594	0.0234451	1	9	78462668	78462733	65
MMSAT4	Satellite	1.26013	2.39518	1	1.59618	2.13322	0.0253405	1	4	62191995	62192195	200
IMPB_1	Satellite	-2.19329	-4.57346	-1	1.58319	-0.686848	0.0261104	1	14	121142494	121142583	89
MMSAT4	Satellite	1.11504	2.16601	1	1.57565	2.6488	0.0265676	1	4	62191179	62191460	281
MMSAT4	Satellite	3.51223	11.41	1	1.53803	-0.882465	0.0289717	1	17	21633555	21634740	1185
ZP3AR	Satellite	-2.86441	-7.2824	-1	1.53322	-1.13569	0.0292943	1	5	143271701	143271876	175
IMPB_1	Satellite	-3.12306	-8.71235	-1	1.53143	-0.944846	0.0294153	1	1	44567978	44568096	118
ZP3AR	Satellite	-2.41808	-5.3446	-1	1.49639	0.271196	0.0318869	1	5	131215944	131216131	187
IMPB_1	Satellite	-4.48254	-22.3552	-1	1.48607	-1.24388	0.0326534	1	6	22065015	22065138	123
IMPB_1	Satellite	-3.0082	-8.04559	-1	1.43041	-0.957221	0.0371184	1	16	63766150	63766307	157
MMSAT4	Satellite	1.27932	2.42724	1	1.42822	1.59161	0.0373063	1	4	62191827	62191964	137
IMPB_1	Satellite	-2.43717	-5.41578	-1	1.36416	-0.802664	0.0432351	1	3	127225661	127225755	94
ZP3AR	Satellite	2.22697	4.68151	1	1.32878	-0.735416	0.0469051	1	7	19147701	19147790	89
IMPB_1	Satellite	2.04725	4.13318	1	1.32589	-0.650989	0.0472179	1	6	38680485	38680555	70
IMPB_1	Satellite	-4.47329	-22.2124	-1	1.32324	-1.24486	0.0475073	1	X	133652658	133652753	95

## Sheet: LINEs
Motif	Type	log2 ratio	Fold Change	Sign	-Log10(Pvalue)	logCPM	PValue	FDR adj P-value	Chromosome	Start	End	Length
L1_Mus3	LINE	3.4432	10.8769	1	4.1353	0.246611	7.32315e-05	0.680833	6	89950475	89953377	2902		616	0.84153	down
L1_Rod	LINE	3.76511	13.596	1	3.72528	-0.260973	0.000188242	1	3	35254904	35255093	189		116	0.15847	up
Lx	LINE	4.16738	17.9682	1	3.53103	-0.521101	0.000294419	1	5	44917872	44918429	557
L1M5	LINE	-5.48457	-44.7733	-1	3.52495	-0.816422	0.000298575	1	18	70604031	70604268	237
L1_Mus4	LINE	-2.87857	-7.35419	-1	3.37381	0.276599	0.000422851	1	4	88917010	88917214	204
L1_Mus2	LINE	-3.4055	-10.5964	-1	3.14675	0.187841	0.000713268	1	X	52130687	52130744	57
Lx5c	LINE	-5.31512	-39.8117	-1	3.11071	-0.886579	0.000774984	1	14	34389494	34391099	1605
L2a	LINE	-4.63214	-24.7978	-1	2.93781	0.189147	0.00115396	1	6	38863687	38863770	83
L1_Rod	LINE	3.76362	13.582	1	2.87542	-0.734961	0.00133225	1	2	59881260	59881613	353
Lx5c	LINE	-3.37331	-10.3626	-1	2.7408	0.512221	0.00181635	1	14	47304760	47305216	456
L1_Mus4	LINE	-5.23864	-37.7561	-1	2.69088	-0.899878	0.0020376	1	4	134694127	134694532	405
L2b	LINE	-3.54678	-11.6866	-1	2.67013	-0.0530874	0.00213733	1	13	45827842	45827933	91
L1M1	LINE	-5.164	-35.8525	-1	2.65273	-0.94727	0.00222468	1	9	116581683	116581758	75
Lx3_Mus	LINE	-2.98791	-7.93325	-1	2.64389	-0.127778	0.00227043	1	15	26840346	26840644	298
L1_Mus3	LINE	-5.22781	-37.4737	-1	2.64123	-0.900825	0.0022844	1	13	106790929	106792551	1622
Lx7	LINE	-3.14022	-8.81657	-1	2.63338	-0.432593	0.00232604	1	17	64685507	64685929	422
Lx8	LINE	-3.68902	-12.8975	-1	2.62089	-0.624537	0.0023939	1	4	120492626	120493108	482
L2a	LINE	-5.32545	-40.0977	-1	2.61902	-0.814869	0.00240424	1	8	106516500	106516552	52
L1MB7	LINE	-4.89463	-29.7461	-1	2.60552	-1.14027	0.00248016	1	3	114117706	114117776	70
L3	LINE/CR1	-3.01543	-8.086	-1	2.53351	0.226726	0.00292743	1	6	87161820	87161945	125
L1Md_F2	LINE	-3.82424	-14.1648	-1	2.53069	-0.492974	0.00294649	1	4	130696689	130697332	643
L1_Mur1	LINE	-3.0478	-8.2695	-1	2.52956	-0.0836803	0.00295423	1	3	152612929	152613415	486
HAL1	LINE/L1	-2.38041	-5.20685	-1	2.51181	2.32575	0.00307747	1	6	119029111	119029654	543
L1ME2	LINE	-5.15387	-35.6015	-1	2.50286	-0.949175	0.00314153	1	7	16007256	16007584	328
L1MB7	LINE	-4.08506	-16.9717	-1	2.50072	-0.255863	0.00315706	1	1	135639920	135640236	316
L1MA4	LINE	-3.41342	-10.6547	-1	2.49184	-0.183345	0.00322224	1	15	95840803	95841092	289
Lx9	LINE	-3.73423	-13.3081	-1	2.49178	-0.562977	0.00322272	1	15	82872329	82872455	126
L2	LINE/L2	-2.79237	-6.92767	-1	2.47265	0.691843	0.00336785	1	19	31215182	31215385	203
Lx8	LINE	-2.507	-5.68438	-1	2.45893	-0.220542	0.00347594	1	7	134073906	134074350	444
Lx7	LINE	-3.97254	-15.6983	-1	2.44087	-0.366231	0.0036235	1	8	36597642	36597765	123
Lx4A	LINE	-4.94736	-30.8534	-1	2.43774	-1.09645	0.00364974	1	3	141585376	141586420	1044
HAL1M8	LINE/L1	4.86315	29.1041	1	2.43538	-1.19347	0.00366963	1	17	84450825	84451225	400
L1_Mus1	LINE	2.77211	6.83108	1	2.43293	-0.851566	0.00369037	1	18	68329636	68334097	4461
Lx2	LINE	-2.3362	-5.0497	-1	2.43067	0.4511	0.00370964	1	9	56390163	56390565	402
L1Md_F2	LINE	-4.84203	-28.681	-1	2.40676	-1.15431	0.00391962	1	9	37509925	37510285	360
Lx7	LINE	-3.07131	-8.40534	-1	2.40628	-0.473455	0.00392395	1	11	104344860	104345097	237
L1MB3	LINE	-3.12575	-8.72862	-1	2.3988	0.00255397	0.00399206	1	7	97148445	97148897	452
Lx9	LINE	-5.10674	-34.4573	-1	2.39528	-0.955861	0.00402461	1	6	17875080	17875438	358
L1MB3	LINE	4.85814	29.0031	1	2.38289	-1.19469	0.00414106	1	19	46446420	46446925	505
Lx7	LINE	-2.8429	-7.17458	-1	2.37955	-0.672481	0.00417302	1	19	32783492	32783909	417
L1ME1	LINE	-3.32527	-10.0232	-1	2.36108	-0.906256	0.00435428	1	3	138799127	138799505	378
L1VL4	LINE	-5.19909	-36.7352	-1	2.35497	-0.867344	0.004416	1	1	10658824	10659633	809
Lx2	LINE	-5.45062	-43.7319	-1	2.3496	-0.663628	0.00447097	1	4	36856519	36857524	1005
L1_Mus3	LINE	-5.39893	-42.1928	-1	2.34862	-0.702243	0.0044811	1	17	55691921	55692613	692
L2a	LINE	-2.3532	-5.10957	-1	2.3421	1.89014	0.00454879	1	11	35383553	35383607	54
L1Md_F2	LINE	-3.59964	-12.1227	-1	2.34093	-0.672141	0.00456111	1	2	16788840	16791246	2406
L1MD1	LINE	-4.80721	-27.9971	-1	2.33987	-1.16227	0.00457221	1	X	75857723	75858029	306
L1MC1	LINE	-4.79035	-27.672	-1	2.27943	-1.19964	0.00525497	1	7	67327922	67328284	362
L1_Mus2	LINE	-4.94749	-30.8561	-1	2.27915	-1.0576	0.0052583	1	14	123698663	123699328	665
Lx9	LINE	-4.94749	-30.8561	-1	2.27915	-1.0576	0.0052583	1	13	60636789	60637086	297
Lx4A	LINE	-2.74632	-6.71005	-1	2.27906	0.649703	0.0052595	1	6	101181169	101181477	308
L1Md_F2	LINE	-4.79628	-27.786	-1	2.27776	-1.16324	0.00527517	1	4	87937052	87937755	703
L3b	LINE	-5.18158	-36.292	-1	2.27281	-0.86828	0.00533565	1	17	66866514	66866589	75
Lx8	LINE	-5.18158	-36.292	-1	2.27281	-0.86828	0.00533565	1	3	30358190	30358451	261
L2c	LINE	1.55131	2.93084	1	2.27108	4.50507	0.005357	1	2	157562270	157562439	169
Lx3_Mus	LINE	3.49267	11.2564	1	2.26412	-0.888161	0.00544351	1	2	120319673	120319939	266
L1Md_T	LINE	-2.85479	-7.23398	-1	2.26033	-0.646273	0.00549121	1	X	75722121	75722617	496
L1_Mus4	LINE	-5.02731	-32.6114	-1	2.25539	-1.00618	0.00555407	1	15	91393075	91393693	618
L1_Mus1	LINE	-2.39497	-5.25965	-1	2.2543	0.186952	0.00556798	1	3	81054656	81055300	644
L1M3	LINE	-5.04986	-33.1253	-1	2.24797	-0.962529	0.00564979	1	4	32270769	32271104	335
L1M2	LINE	-3.13339	-8.77497	-1	2.24391	0.0212356	0.00570276	1	8	64061042	64061306	264
L1MDa	LINE	-3.35289	-10.217	-1	2.24313	-0.841533	0.00571303	1	10	58329179	58329415	236
L2b	LINE	4.98993	31.7774	1	2.24074	-1.12931	0.00574465	1	1	106726508	106726648	140
Lx8	LINE	2.43385	5.40332	1	2.2388	-0.6995	0.00577031	1	1	156664502	156665803	1301
L1Md_F2	LINE	3.42459	10.7375	1	2.2344	-0.95569	0.00582915	1	13	91802183	91803230	1047
L5	LINE/RTE-X	-5.12657	-34.9341	-1	2.22826	-0.914051	0.00591204	1	10	9377831	9377916	85
Lx9	LINE	-2.32965	-5.02684	-1	2.22684	0.136269	0.0059314	1	5	57859868	57860004	136
Lx3C	LINE	-2.82791	-7.10047	-1	2.22099	-0.239696	0.00601191	1	9	81959652	81961349	1697
L1_Mur2	LINE	-3.44797	-10.9129	-1	2.21684	-0.759896	0.00606966	1	11	75022682	75022959	277
Lx2B2	LINE	-3.31714	-9.96684	-1	2.20473	-0.880367	0.00624116	1	18	68196251	68196487	236
L1VL2	LINE	-2.64798	-6.26789	-1	2.20469	1.11824	0.00624179	1	2	112176895	112177592	697
L1MB8	LINE	-3.22806	-9.37005	-1	2.20349	-0.302006	0.00625911	1	18	56876923	56877171	248
Lx2B	LINE	-3.26333	-9.60197	-1	2.19862	-0.273611	0.00632967	1	4	116382307	116382557	250
L1_Mus3	LINE	-2.56585	-5.92104	-1	2.19281	-0.455606	0.00641486	1	15	43487950	43490265	2315
L1Md_A	LINE	2.66845	6.35747	1	2.18964	-0.905923	0.00646183	1	3	22912079	22915066	2987
Lx	LINE	-2.82144	-7.0687	-1	2.18655	-0.225617	0.00650802	1	11	16790645	16791024	379
L3	LINE/CR1	-2.31441	-4.974	-1	2.18414	1.60935	0.00654425	1	7	112853274	112853334	60
L1Md_F2	LINE	-2.70705	-6.52987	-1	2.17631	-0.756882	0.00666326	1	1	162050612	162051540	928
L2a	LINE	2.67464	6.38478	1	2.17378	-0.904902	0.00670229	1	5	113608701	113608812	111
L1_Mus3	LINE	-3.30333	-9.87194	-1	2.17143	-0.880318	0.00673853	1	2	13583342	13583975	633
L1_Mus3	LINE	-3.0002	-8.00111	-1	2.17023	0.483888	0.00675729	1	5	81080112	81080335	223
L1MEc	LINE	2.63969	6.232	1	2.16149	-0.556313	0.00689469	1	13	48514151	48514447	296
L1Md_F2	LINE	-2.56853	-5.93206	-1	2.15487	-0.454692	0.00700053	1	5	29648877	29649132	255
Lx3B	LINE	-3.56221	-11.8122	-1	2.14677	-0.644346	0.0071323	1	12	64999421	65000006	585
L1_Mus3	LINE	-2.92931	-7.61747	-1	2.14404	-0.552085	0.00717733	1	3	55862135	55864549	2414
L1M3a	LINE	-1.85641	-3.62105	-1	2.14318	1.5337	0.0071915	1	9	49766089	49766298	209
Lx9	LINE	-4.85025	-28.8451	-1	2.1388	-1.11317	0.00726447	1	4	17882096	17883000	904
Lx7	LINE	-3.03549	-8.19923	-1	2.13357	-0.479563	0.00735242	1	14	74656774	74657260	486
L2	LINE/L2	-2.3222	-5.00093	-1	2.13154	1.82342	0.00738694	1	9	13478631	13478930	299
L1M4	LINE	-4.6901	-25.8143	-1	2.12065	-1.22187	0.00757441	1	15	31629441	31629715	274
Lx5	LINE	-4.6901	-25.8143	-1	2.12065	-1.22187	0.00757441	1	1	10127909	10128369	460
L1MB5	LINE	-2.34484	-5.08005	-1	2.0864	0.887518	0.00819601	1	X	52131069	52131343	274
Lx7	LINE	-2.12154	-4.35157	-1	2.06877	1.50924	0.00853555	1	15	64190840	64191196	356
L1Md_F3	LINE	-2.03576	-4.10038	-1	2.06817	-0.137066	0.00854736	1	8	67800822	67801795	973
L2	LINE/L2	-4.68038	-25.641	-1	2.06442	-1.22285	0.00862153	1	2	115966732	115966880	148
L1M2	LINE	-4.68038	-25.641	-1	2.06442	-1.22285	0.00862153	1	7	98264497	98264731	234
L1Md_F3	LINE	-4.68038	-25.641	-1	2.06442	-1.22285	0.00862153	1	4	33397170	33398682	1512
L1VL1	LINE	2.3579	5.12625	1	2.05956	-0.250851	0.00871848	1	6	89849776	89853297	3521
L1M5	LINE	3.27333	9.66875	1	2.05461	-1.00351	0.00881844	1	2	173699072	173699280	208
L1Md_A	LINE	-2.66346	-6.33551	-1	2.04939	-0.0207199	0.00892509	1	5	66444359	66444965	606
L2c	LINE	-2.14658	-4.42777	-1	2.02119	1.40093	0.00952389	1	5	66595088	66595409	321
Lx9	LINE	-3.21945	-9.3143	-1	2.02115	-0.30099	0.0095247	1	6	33876237	33876721	484
L1MEg	LINE	-2.79394	-6.93521	-1	2.01832	-0.23398	0.00958689	1	6	99472954	99472969	15
L1Md_F2	LINE	-3.14818	-8.86534	-1	2.01701	-0.977605	0.00961592	1	1	44717823	44719813	1990
Lx8	LINE	-3.19776	-9.17532	-1	2.01513	-0.279185	0.00965772	1	5	131221845	131221974	129
L1M3e	LINE	-2.6962	-6.48094	-1	2.01315	-0.732612	0.00970177	1	14	47111113	47111226	113
L1Md_F2	LINE	-2.69508	-6.47588	-1	2.01257	-0.732454	0.00971474	1	2	150938603	150939608	1005
Lx9	LINE	4.84241	28.6888	1	2.00393	-1.19625	0.00990981	1	10	34564830	34565504	674
Lx8	LINE	-3.11641	-8.67229	-1	2.00202	-0.985542	0.0099536	1	12	83802088	83802415	327
L1MD1	LINE	4.84837	28.8074	1	1.99598	-1.19541	0.010093	1	16	77590283	77590795	512
L2a	LINE	-4.63649	-24.8726	-1	1.9896	-1.22988	0.0102424	1	2	119390262	119390404	142
HAL1	LINE/L1	-2.84685	-7.19426	-1	1.98748	0.165492	0.0102926	1	15	98821141	98821264	123
L3b	LINE	2.39198	5.24879	1	1.98598	-0.755882	0.0103281	1	8	103147779	103147819	40
L1Md_F2	LINE	-4.79628	-27.7858	-1	1.98064	-1.16032	0.010456	1	2	91356182	91357339	1157
L1ME3Cz	LINE	-4.641	-24.9506	-1	1.97642	-1.2289	0.0105579	1	X	13652131	13652627	496
L2a	LINE	2.07277	4.20693	1	1.97423	-0.259797	0.0106114	1	7	123280839	123280921	82
Lx3A	LINE	-2.61603	-6.13059	-1	1.97301	0.180278	0.0106411	1	X	129934784	129936033	1249
L1Md_F2	LINE	-4.88141	-29.4747	-1	1.97242	-1.06536	0.0106555	1	4	13868365	13868663	298
L2a	LINE	-4.88141	-29.4747	-1	1.97242	-1.06536	0.0106555	1	X	98614164	98614256	92
L2c	LINE	-4.88141	-29.4747	-1	1.97242	-1.06536	0.0106555	1	16	24418987	24419052	65
Lx7	LINE	-4.88141	-29.4747	-1	1.97242	-1.06536	0.0106555	1	19	30035859	30036002	143
L1MC4	LINE	-4.74942	-26.8978	-1	1.96871	-1.1702	0.010747	1	X	161866275	161866465	190
L1MB5	LINE	-2.65988	-6.31978	-1	1.96636	-0.768998	0.0108054	1	18	63252982	63253493	511
L1_Mus1	LINE	-1.9156	-3.7727	-1	1.95738	-0.0792902	0.0110312	1	15	37942666	37943251	585
L1M4	LINE	-3.28219	-9.72833	-1	1.95705	-0.916924	0.0110396	1	4	107044086	107044240	154
L1Md_F2	LINE	-2.3094	-4.95675	-1	1.95053	-0.319151	0.0112066	1	12	35126823	35129549	2726
Lx	LINE	2.24091	4.72694	1	1.94804	-0.322832	0.011271	1	4	146480929	146481077	148
L3	LINE/CR1	2.0847	4.24188	1	1.94734	-0.445509	0.0112891	1	7	80784320	80784627	307
L1MEg	LINE	-5.26702	-38.5061	-1	1.94591	-0.750287	0.0113264	1	7	97140154	97140561	407
Lx7	LINE	-3.39705	-10.5345	-1	1.94544	-0.767435	0.0113387	1	1	4871734	4872148	414
L1M4	LINE	-3.39472	-10.5175	-1	1.94522	-0.767279	0.0113443	1	4	57722843	57722980	137
L1_Mus3	LINE	4.89944	29.8454	1	1.93575	-1.1889	0.0115944	1	10	70509230	70510202	972
Lx8	LINE	2.73282	6.64753	1	1.93389	-0.844812	0.0116442	1	7	127545036	127545582	546
L1MA5	LINE	-2.92863	-7.61389	-1	1.92705	-0.52313	0.0118291	1	6	84996504	84996980	476
Lx5	LINE	-2.44823	-5.45745	-1	1.92251	0.713169	0.0119533	1	X	75810019	75810340	321
L1Md_F2	LINE	-3.47238	-11.0992	-1	1.92168	-0.690992	0.0119763	1	1	187333415	187333653	238
L1M5	LINE	-3.6389	-12.4571	-1	1.92006	-0.547153	0.0120209	1	12	73132089	73132214	125
L1Md_A	LINE	-2.52537	-5.7572	-1	1.91564	-0.459589	0.012144	1	15	39347038	39350894	3856
L1Md_A	LINE	-1.7443	-3.35033	-1	1.91546	1.46808	0.0121489	1	18	5725794	5730924	5130
Lx7	LINE	-2.57057	-5.94043	-1	1.9147	-0.813509	0.0121702	1	14	70745798	70746109	311
L2b	LINE	-2.72083	-6.59252	-1	1.90802	-0.699117	0.0123588	1	4	134574343	134574496	153
L2c	LINE	-4.97769	-31.509	-1	1.8976	-0.96918	0.012659	1	13	104662428	104662697	269
L1Md_F2	LINE	-5.0493	-33.1124	-1	1.89696	-0.921577	0.0126776	1	10	9372997	9373687	690
L2	LINE/L2	-2.6593	-6.31728	-1	1.89623	-0.0041397	0.0126989	1	8	47960342	47960469	127
Lx3_Mus	LINE	-4.86022	-29.0449	-1	1.89508	-1.06632	0.0127327	1	8	63007157	63008400	1243
L1_Mur3	LINE	-2.88401	-7.38199	-1	1.89412	-0.559191	0.0127608	1	1	185214109	185214553	444
Lx9	LINE	3.15478	8.90604	1	1.89085	-1.06322	0.0128574	1	19	8961248	8961719	471
Lx8	LINE	-3.15847	-8.92882	-1	1.87625	-0.942937	0.013297	1	9	32183636	32184587	951
L1Md_F2	LINE	2.42971	5.38787	1	1.87511	-1.0181	0.0133319	1	4	99287734	99288977	1243
L1M4	LINE	1.84141	3.5836	1	1.871	-0.168469	0.0134585	1	6	87303176	87303394	218
L2	LINE/L2	-1.79046	-3.45926	-1	1.87087	0.870805	0.0134625	1	6	34627436	34627514	78
Lx6	LINE	-3.0422	-8.23744	-1	1.8705	-1.03165	0.013474	1	5	73526083	73527293	1210
L1MCa	LINE	-3.13412	-8.77936	-1	1.86937	-0.361639	0.0135093	1	4	35794564	35794925	361
L2a	LINE	2.14298	4.41674	1	1.86856	-0.605642	0.0135343	1	16	46452293	46452507	214
L1MC5	LINE	-2.30219	-4.93205	-1	1.86854	-0.327989	0.013535	1	13	95206240	95206865	625
L1MA6	LINE	-2.70732	-6.53107	-1	1.86777	-0.786714	0.013559	1	3	123274895	123275048	153
Lx2A	LINE	-2.87445	-7.33322	-1	1.86082	-0.156865	0.0137778	1	8	103307970	103308323	353
Lx	LINE	-3.00992	-8.05517	-1	1.85996	-1.0375	0.013805	1	9	50989697	50990032	335
L1MA9	LINE	-3.15465	-8.90521	-1	1.85504	-0.9768	0.0139625	1	11	76130281	76130745	464
Lx5b	LINE	2.18858	4.55857	1	1.85282	-0.354469	0.014034	1	10	115207918	115208552	634
L1Md_F2	LINE	-4.76698	-27.2273	-1	1.85034	-1.16422	0.0141144	1	4	149767450	149768173	723
Lx7	LINE	-2.29557	-4.90948	-1	1.85003	-0.659064	0.0141244	1	1	151385017	151386135	1118
L1_Mus2	LINE	-3.20199	-9.20225	-1	1.84949	-0.934463	0.0141419	1	6	119035730	119035902	172
L1Md_F2	LINE	-2.6879	-6.44373	-1	1.84318	-0.705709	0.0143488	1	11	29976009	29980994	4985
L2a	LINE	-1.98229	-3.9512	-1	1.84172	-0.171293	0.0143973	1	3	117824480	117824935	455
L1MDa	LINE	-1.95219	-3.86961	-1	1.8409	0.0288404	0.0144243	1	14	32299896	32300302	406
Lx7	LINE	1.71511	3.28322	1	1.84009	0.526021	0.0144514	1	X	38408348	38408623	275
Lx7	LINE	-3.05088	-8.28716	-1	1.84009	-1.0297	0.0144516	1	2	135991986	135992656	670
L1Md_T	LINE	-4.68503	-25.7237	-1	1.83468	-1.17714	0.0146326	1	3	114047390	114047909	519
L2c	LINE	-4.68503	-25.7237	-1	1.83468	-1.17714	0.0146326	1	13	28522656	28522703	47
L1Md_F2	LINE	-2.02547	-4.07125	-1	1.82964	0.387317	0.0148035	1	5	5059934	5063031	3097
L2a	LINE	-3.44246	-10.8714	-1	1.82661	-0.726382	0.0149068	1	2	70823677	70823721	44
L1M5	LINE	-1.92535	-3.79829	-1	1.82577	1.73336	0.014936	1	17	12764289	12764398	109
Lx9	LINE	1.90611	3.74798	1	1.82149	-0.0970861	0.0150839	1	17	15404334	15404581	247
Lx3_Mus	LINE	-2.14259	-4.41553	-1	1.8208	0.850532	0.0151076	1	6	119640242	119641326	1084
L1Md_T	LINE	-4.78744	-27.6162	-1	1.81659	-1.12004	0.0152548	1	8	72838516	72845181	6665
Lx10	LINE	-4.78744	-27.6162	-1	1.81659	-1.12004	0.0152548	1	18	60489922	60490164	242
Lx7	LINE	-4.78744	-27.6162	-1	1.81659	-1.12004	0.0152548	1	11	103945392	103945495	103
L1MEc	LINE	-3.1577	-8.92404	-1	1.81356	-0.941982	0.0153616	1	5	132015531	132015916	385
L1MA4A	LINE	-2.49899	-5.6529	-1	1.81216	-0.120644	0.0154115	1	5	25332512	25332851	339
L1MEd	LINE	-2.37272	-5.17918	-1	1.81209	0.224041	0.0154138	1	2	130720196	130720335	139
L1Md_F3	LINE	-3.14655	-8.85533	-1	1.81199	-0.940975	0.0154174	1	12	78782635	78783604	969
L1MEg	LINE	-2.25652	-4.77836	-1	1.81101	0.441103	0.0154524	1	1	131386512	131386961	449
L1Md_F2	LINE	-2.75791	-6.76418	-1	1.80776	-0.633126	0.0155682	1	9	70730783	70731087	304
CR1_Mam	LINE/CR1	-2.2431	-4.73413	-1	1.80491	2.39493	0.0156709	1	X	52157931	52158337	406
L1_Mus4	LINE	-2.09613	-4.27562	-1	1.80369	0.787023	0.0157148	1	12	116358550	116359230	680
Lx3_Mus	LINE	-4.74091	-26.7397	-1	1.79307	-1.16826	0.0161038	1	10	27080123	27081847	1724
Lx8	LINE	-1.94148	-3.84098	-1	1.79148	1.02836	0.0161627	1	6	146984707	146985009	302
Lx10	LINE	-2.07842	-4.22344	-1	1.79042	-0.529256	0.0162023	1	4	6400821	6401696	875
L1MA9	LINE	-1.89826	-3.72763	-1	1.78653	1.20394	0.0163482	1	5	66592019	66592594	575
L1M2	LINE	-1.71037	-3.27245	-1	1.78058	0.741676	0.0165736	1	7	98263627	98264501	874
Lx3C	LINE	-2.53381	-5.79097	-1	1.77356	-0.851184	0.0168438	1	12	78242078	78242981	903
Lx9	LINE	2.46249	5.51167	1	1.77344	-0.646254	0.0168484	1	3	109127660	109128733	1073
L2	LINE/L2	-4.80184	-27.8932	-1	1.77329	-1.07214	0.0168544	1	17	86175285	86175703	418
L1MA6	LINE	2.47741	5.56897	1	1.77311	-0.643099	0.0168612	1	14	32525491	32525956	465
L1MD1	LINE	-2.51125	-5.70113	-1	1.77092	0.116702	0.0169464	1	1	10454597	10455098	501
Lx8	LINE	-2.09201	-4.26342	-1	1.76875	0.813036	0.0170314	1	8	36698919	36699477	558
Lx3C	LINE	2.38905	5.23812	1	1.76793	-0.691943	0.0170637	1	2	177940053	177940389	336
L1_Mus4	LINE	-2.20516	-4.61125	-1	1.76537	-0.67824	0.0171645	1	9	8987124	8988212	1088
L1Md_F2	LINE	-2.44849	-5.45846	-1	1.76498	-0.195988	0.01718	1	10	32274009	32274992	983
L2c	LINE	-2.06083	-4.17226	-1	1.76313	-0.0418471	0.0172533	1	7	112526449	112526515	66
L1M4	LINE	-1.97655	-3.93551	-1	1.7602	1.66722	0.0173698	1	16	31825789	31826185	396
L2	LINE/L2	-2.55278	-5.86765	-1	1.75385	-0.790737	0.0176257	1	11	61879401	61879493	92
MusHAL1	LINE/L1	-2.20035	-4.59592	-1	1.75334	-0.705899	0.0176465	1	6	112783990	112785817	1827
L1_Mus2	LINE	-3.39457	-10.5164	-1	1.75306	-0.732603	0.0176578	1	15	23147416	23149974	2558
Lx3_Mus	LINE	-3.28908	-9.77486	-1	1.75266	-0.845241	0.0176744	1	4	94644759	94645787	1028
Lx8b	LINE	2.20784	4.61982	1	1.75162	-0.563176	0.0177164	1	18	7883368	7883602	234
L1MD2	LINE	-2.82039	-7.06354	-1	1.75124	-0.143454	0.0177321	1	15	80833318	80833609	291
L1_Mur3	LINE	-3.01685	-8.09397	-1	1.74965	-1.07006	0.0177973	1	X	83139822	83140909	1087
L1Md_F2	LINE	-4.74488	-26.8133	-1	1.74832	-1.21185	0.0178519	1	16	34434204	34435001	797
Lx7	LINE	-3.46923	-11.075	-1	1.74439	-0.658731	0.0180138	1	13	34587505	34587785	280
L2	LINE/L2	-4.76502	-27.1904	-1	1.74344	-1.121	0.0180536	1	1	24060698	24061014	316
L1Md_F2	LINE	-2.86246	-7.27254	-1	1.74294	-0.116891	0.0180741	1	6	22067960	22068520	560
L1_Mus2	LINE	-2.02013	-4.0562	-1	1.74028	-0.543858	0.0181853	1	6	68835702	68837151	1449
L1MB7	LINE	-3.07489	-8.42625	-1	1.74024	-0.993292	0.0181871	1	6	116243556	116244128	572
L1MA5	LINE	-3.47661	-11.1318	-1	1.73985	-0.65782	0.0182033	1	4	35201625	35202033	408
L1MC4	LINE	-3.09948	-8.57112	-1	1.73974	-0.987307	0.0182081	1	8	13101661	13101945	284
Lx4A	LINE	-2.14916	-4.43568	-1	1.7357	-0.183357	0.0183782	1	10	99035012	99035324	312
MusHAL1	LINE/L1	-4.67661	-25.574	-1	1.73506	-1.17617	0.0184054	1	14	18590135	18590535	400
L1Md_T	LINE	-4.67661	-25.574	-1	1.73506	-1.17617	0.0184054	1	5	16050579	16051007	428
Lx7	LINE	-2.07164	-4.20364	-1	1.73284	-0.280429	0.0184993	1	6	38705680	38706102	422
L1M4	LINE	-2.09709	-4.27846	-1	1.72918	-0.476037	0.0186562	1	12	116362108	116362255	147
L2a	LINE	-2.39705	-5.26725	-1	1.72802	-0.509371	0.018706	1	14	25599510	25599619	109
L1_Mus1	LINE	-1.98317	-3.95361	-1	1.72702	-0.332776	0.018749	1	2	16638913	16641390	2477
Lx8	LINE	-1.59505	-3.02105	-1	1.72496	0.731659	0.018838	1	10	50851434	50852441	1007
L1M1	LINE	-4.88287	-29.5045	-1	1.72318	-1.19566	0.0189158	1	10	120393968	120394063	95
L1Md_F2	LINE	-5.05393	-33.2188	-1	1.72136	-0.881312	0.0189949	1	13	109202501	109203031	530
Lx8b	LINE	-5.05393	-33.2188	-1	1.72136	-0.881312	0.0189949	1	17	51168649	51168916	267
Lx5b	LINE	-1.95431	-3.8753	-1	1.71911	0.33458	0.0190936	1	8	64172546	64173103	557
L1_Mus3	LINE	-4.97493	-31.4487	-1	1.71892	-0.928145	0.019102	1	6	22065281	22065670	389
Lx	LINE	-3.18913	-9.12063	-1	1.71553	-0.901443	0.0192518	1	11	35210153	35210710	557
L2	LINE/L2	-2.40916	-5.31164	-1	1.71335	-0.538403	0.0193486	1	X	162154227	162154519	292
Lx6	LINE	-2.99649	-7.98057	-1	1.71324	-0.434151	0.0193536	1	5	25436458	25436672	214
L1_Mus3	LINE	-2.2409	-4.72691	-1	1.71241	-0.426591	0.0193906	1	6	33613346	33613650	304
L2b	LINE	-1.85548	-3.61871	-1	1.71114	0.714413	0.0194475	1	11	55008344	55008446	102
L1_Mus1	LINE	-2.64606	-6.25954	-1	1.70729	-0.711044	0.0196205	1	15	43081453	43081721	268
Lx5	LINE	-2.96563	-7.81168	-1	1.70638	-0.0443153	0.0196619	1	2	14273601	14274010	409
Lx9	LINE	-2.50862	-5.69076	-1	1.70571	-0.413741	0.019692	1	1	13159014	13159425	411
L1Md_F2	LINE	-3.32995	-10.0557	-1	1.70422	-0.808976	0.0197595	1	X	95817273	95822258	4985
Lx2B	LINE	-3.06262	-8.35491	-1	1.69922	-0.99409	0.0199883	1	12	116286637	116286741	104
L1MB3	LINE	-2.20319	-4.60497	-1	1.69806	-0.705739	0.020042	1	3	126623354	126623440	86
Lx4A	LINE	-1.68782	-3.22171	-1	1.69584	1.16169	0.0201445	1	3	53099089	53099675	586
L1MD	LINE	-2.33109	-5.03185	-1	1.69584	-0.57389	0.0201446	1	9	46081006	46081111	105
L3	LINE/CR1	-2.50111	-5.6612	-1	1.69576	-0.859911	0.0201482	1	14	70503180	70503250	70
L1Md_F3	LINE	-1.50103	-2.83045	-1	1.6906	1.0676	0.0203892	1	2	112145830	112147390	1560
Lx5c	LINE	-2.81989	-7.06106	-1	1.68415	-1.14174	0.0206942	1	15	26833452	26834183	731
L1MC1	LINE	-2.59059	-6.02346	-1	1.68167	-0.358071	0.0208129	1	4	21789913	21790162	249
L1_Mur3	LINE	3.02346	8.13114	1	1.68009	-1.12511	0.0208886	1	5	32880202	32880305	103
Lx8	LINE	-1.89849	-3.72822	-1	1.6792	0.000328655	0.0209316	1	5	91948094	91948490	396
L1MA5	LINE	-3.06158	-8.34888	-1	1.67594	-0.991155	0.021089	1	X	51178570	51179307	737
L1Md_F2	LINE	-2.51749	-5.72586	-1	1.67555	-0.829875	0.0211084	1	12	91240642	91245574	4932
L1MA4	LINE	-2.43511	-5.40804	-1	1.67365	-0.873133	0.0212009	1	17	6146564	6146708	144
L1Md_F2	LINE	2.29814	4.91823	1	1.67044	-1.0776	0.0213582	1	7	133693615	133694609	994
L1MD1	LINE	3.11575	8.6683	1	1.67001	-1.06669	0.0213794	1	9	113967358	113967421	63
Lx5	LINE	-2.93481	-7.64658	-1	1.66972	-1.08598	0.0213932	1	5	57732171	57732440	269
Lx5c	LINE	-1.82671	-3.54727	-1	1.66651	-0.238399	0.021552	1	6	65884533	65884929	396
Lx3_Mus	LINE	2.16055	4.47085	1	1.6657	-0.847771	0.0215925	1	19	5251272	5252781	1509
Lx7	LINE	-1.93126	-3.81387	-1	1.66346	-0.184671	0.0217041	1	6	94328403	94328845	442
L1Md_Gf	LINE	-4.57282	-23.7989	-1	1.66174	-1.23689	0.02179	1	14	123821120	123826390	5270
L1Md_T	LINE	-4.57282	-23.7989	-1	1.66174	-1.23689	0.02179	1	1	138601612	138602228	616
L1MD2	LINE	-4.57282	-23.7989	-1	1.66174	-1.23689	0.02179	1	11	64012566	64012702	136
L1MDa	LINE	-4.57282	-23.7989	-1	1.66174	-1.23689	0.02179	1	12	80197653	80197694	41
L1M5	LINE	-2.55894	-5.89276	-1	1.6609	-0.0483833	0.0218324	1	6	87294701	87294847	146
L1MD2	LINE	-2.62887	-6.18542	-1	1.65927	-0.747395	0.0219147	1	9	72052213	72052407	194
L1MA4A	LINE	-2.40398	-5.29262	-1	1.65866	0.272668	0.0219455	1	7	111707597	111707879	282
Lx8b	LINE	-2.12281	-4.35542	-1	1.65844	-0.308327	0.0219566	1	18	70238631	70239209	578
HAL1	LINE/L1	-1.98964	-3.97138	-1	1.65565	0.23045	0.0220976	1	5	151074814	151075117	303
L1MC2	LINE	1.91263	3.76496	1	1.65502	-0.317264	0.02213	1	7	67681644	67681961	317
Lx4A	LINE	-2.14777	-4.43143	-1	1.65493	-0.279609	0.0221343	1	7	111488397	111488758	361
L1Md_A	LINE	-2.35967	-5.13252	-1	1.64985	0.0247587	0.0223951	1	9	3674708	3680080	5372
Lx7	LINE	-1.77129	-3.41358	-1	1.64885	2.20491	0.0224463	1	10	58458687	58459814	1127
Lx9	LINE	-2.40633	-5.30125	-1	1.64881	-0.199778	0.0224488	1	3	159920974	159921128	154
Lx8	LINE	-3.01973	-8.11013	-1	1.64724	-1.0722	0.0225297	1	9	88470542	88470711	169
L1_Mus3	LINE	-1.75979	-3.38649	-1	1.64508	1.55786	0.0226423	1	18	9326587	9327846	1259
L1_Mus1	LINE	-4.60736	-24.3755	-1	1.64495	-1.23086	0.0226489	1	16	77546047	77546473	426
L2c	LINE	3.06646	8.37714	1	1.64474	-1.13334	0.0226601	1	11	94675013	94675077	64
L1MEd	LINE	-3.41851	-10.6923	-1	1.64274	-0.697452	0.0227645	1	16	13883846	13883966	120
L1_Mur2	LINE	-3.4151	-10.6671	-1	1.64253	-0.697299	0.0227757	1	4	36664877	36665283	406
L1Md_F	LINE	-3.15003	-8.87676	-1	1.64248	-0.941026	0.0227781	1	X	96281812	96286920	5108
L1M3a	LINE	-3.27345	-9.66955	-1	1.6415	-0.816252	0.02283	1	6	84757636	84757922	286
Lx8	LINE	-1.63943	-3.11544	-1	1.64089	1.94799	0.0228619	1	16	84973415	84973835	420
Lx9	LINE	-1.7666	-3.40251	-1	1.64032	-0.135528	0.0228918	1	6	31063952	31064019	67
L1M5	LINE	-2.40713	-5.30419	-1	1.6393	-0.909639	0.0229456	1	5	110989060	110989135	75
L1_Mus2	LINE	2.00823	4.02289	1	1.63759	-0.488035	0.0230364	1	11	115648801	115649224	423
L2c	LINE	3.05697	8.32222	1	1.63625	-1.1356	0.0231076	1	9	51075180	51075273	93
L1Md_F2	LINE	-4.69461	-25.8951	-1	1.63599	-1.12785	0.0231212	1	3	104152400	104153381	981
Lx5	LINE	-4.69461	-25.8951	-1	1.63599	-1.12785	0.0231212	1	14	74841983	74842262	279
Lx5c	LINE	-4.69461	-25.8951	-1	1.63599	-1.12785	0.0231212	1	4	36914089	36914512	423
L1ME2z	LINE	-2.14738	-4.43022	-1	1.63587	-0.72209	0.0231276	1	1	149896783	149897002	219
Lx5c	LINE	1.95956	3.88943	1	1.63476	-0.329392	0.0231869	1	8	39643505	39643918	413
L2	LINE/L2	3.05879	8.33274	1	1.6319	-1.13526	0.02334	1	8	105625610	105625674	64
Lx2B2	LINE	-2.87955	-7.35918	-1	1.63108	-1.10002	0.023384	1	6	133137258	133138027	769
L1M4b	LINE	-3.23241	-9.39834	-1	1.63049	-0.892907	0.0234157	1	17	44996466	44997362	896
L1MB3	LINE	-2.4864	-5.60379	-1	1.63043	-0.836493	0.0234192	1	13	63307848	63308139	291
Lx5b	LINE	-2.4864	-5.60379	-1	1.63043	-0.836493	0.0234192	1	3	141493731	141494089	358
L1M5	LINE	-4.70352	-26.0556	-1	1.62982	-1.12689	0.023452	1	12	85937569	85937779	210
L1Md_F2	LINE	-4.70352	-26.0556	-1	1.62982	-1.12689	0.023452	1	13	91553753	91554735	982
Lx8	LINE	-4.70352	-26.0556	-1	1.62982	-1.12689	0.023452	1	5	105601502	105601726	224
L1MC4	LINE	-2.13488	-4.39201	-1	1.62977	0.514959	0.0234546	1	11	93896247	93896435	188
Lx8	LINE	-2.87154	-7.31844	-1	1.62938	-1.09882	0.0234756	1	5	141342404	141343548	1144
Lx9	LINE	-2.87154	-7.31844	-1	1.62938	-1.09882	0.0234756	1	4	13808078	13808188	110
Lx8	LINE	-2.27978	-4.85605	-1	1.62904	-0.613682	0.0234942	1	8	64096292	64096664	372
L1M1	LINE	-2.90942	-7.51316	-1	1.62666	-0.499612	0.0236232	1	1	58801658	58801915	257
Lx	LINE	-2.75571	-6.75385	-1	1.62651	-0.602201	0.0236316	1	17	8711489	8712854	1365
Lx9	LINE	-2.18239	-4.53904	-1	1.62459	0.0774199	0.0237362	1	12	75578896	75579012	116
L1_Mus3	LINE	-2.41536	-5.33451	-1	1.62405	0.292141	0.0237655	1	2	16410909	16411325	416
Lx9	LINE	-2.12834	-4.37215	-1	1.62171	-0.497315	0.0238942	1	18	66280407	66281478	1071
L1_Mur3	LINE	2.47339	5.55347	1	1.62118	-1.01657	0.0239234	1	5	45826089	45826842	753
Lx8	LINE	-2.18138	-4.53587	-1	1.62107	-0.39539	0.023929	1	8	73021931	73022070	139
L1MC5	LINE	-3.01793	-8.10004	-1	1.62097	-1.00102	0.0239346	1	17	46607151	46607353	202
Lx8	LINE	-2.3494	-5.09613	-1	1.61402	0.53867	0.0243208	1	7	63906538	63906821	283
L2a	LINE	-2.44037	-5.42782	-1	1.6131	-0.874141	0.0243724	1	4	53725604	53725876	272
X3_LINE	LINE/RTE-BovB	-1.77959	-3.43328	-1	1.61273	0.758717	0.024393	1	6	34610056	34610148	92
L1_Mus3	LINE	-3.02138	-8.11945	-1	1.61203	-0.999898	0.0244327	1	9	3614773	3615934	1161
Lx5c	LINE	-3.02138	-8.11945	-1	1.61203	-0.999898	0.0244327	1	X	41506544	41507070	526
Lx7	LINE	-1.98374	-3.95518	-1	1.61133	-0.340999	0.024472	1	4	28874204	28874473	269
L2a	LINE	2.30114	4.92848	1	1.60813	-1.07897	0.0246528	1	7	18995779	18995954	175
L1M3	LINE	-1.94362	-3.8467	-1	1.6066	0.681163	0.0247403	1	12	80195014	80195155	141
Lx10	LINE	3.01899	8.10602	1	1.6062	-1.12699	0.0247626	1	5	45011091	45011766	675
Lx4A	LINE	-1.9259	-3.79973	-1	1.606	0.585544	0.0247739	1	9	49716580	49716960	380
L1_Mus3	LINE	2.30333	4.93597	1	1.60424	-1.07864	0.024875	1	16	15762150	15764223	2073
L1_Mus3	LINE	-1.91493	-3.77095	-1	1.60293	-0.18855	0.02495	1	6	33374737	33375044	307
L1Md_F2	LINE	-1.96706	-3.90972	-1	1.60234	-0.322602	0.0249838	1	3	99332862	99333114	252
L2	LINE/L2	-1.43559	-2.70492	-1	1.60154	1.65422	0.02503	1	10	127585069	127585152	83
Lx10	LINE	-2.78394	-6.88732	-1	1.60142	-0.570448	0.0250369	1	14	121179667	121179754	87
L1_Mus2	LINE	-2.59315	-6.03416	-1	1.59899	-0.754033	0.0251776	1	X	51430598	51431374	776
L1Md_F2	LINE	-1.99493	-3.98596	-1	1.59679	-0.551287	0.0253055	1	9	44931362	44931917	555
L2a	LINE	-2.86213	-7.2709	-1	1.59657	-1.13487	0.0253178	1	14	120363507	120363614	107
L1_Mur2	LINE	-2.01476	-4.04113	-1	1.59617	0.233347	0.0253412	1	1	111819766	111821541	1775
Lx9	LINE	-1.80447	-3.493	-1	1.59483	-0.00168709	0.0254196	1	5	151122452	151122990	538
L1ME3	LINE	-3.10338	-8.59427	-1	1.59315	-0.950751	0.0255185	1	17	73115995	73116120	125
L1MD2	LINE	-3.10135	-8.58219	-1	1.59294	-0.950591	0.0255307	1	9	72051675	72051877	202
L1VL4	LINE	-1.81766	-3.52508	-1	1.59246	0.0425685	0.0255589	1	18	10058436	10059558	1122
L2a	LINE	-2.98206	-7.90114	-1	1.59183	-1.04554	0.0255957	1	6	117934630	117934769	139
L2a	LINE	-2.98078	-7.89413	-1	1.5916	-1.04538	0.0256095	1	3	144729692	144729774	82
L1_Mus1	LINE	-2.97281	-7.85066	-1	1.59016	-1.04436	0.0256947	1	4	17869715	17871027	1312
Lx6	LINE	3.07902	8.4504	1	1.59014	-1.13195	0.0256958	1	1	33984545	33985951	1406
Lx7	LINE	-4.54882	-23.4062	-1	1.59006	-1.23787	0.0257002	1	6	31144894	31145119	225
L1Md_T	LINE	-2.49096	-5.62152	-1	1.58939	-0.448021	0.0257398	1	7	90140591	90140682	91
Lx6	LINE	-1.96431	-3.90227	-1	1.58856	0.794254	0.0257894	1	16	31778351	31778737	386
L1Md_F3	LINE	-2.05989	-4.16955	-1	1.58775	-0.241175	0.0258372	1	14	123676417	123677392	975
L1Md_F2	LINE	-2.86045	-7.26241	-1	1.58628	-1.0998	0.0259251	1	13	95181124	95182092	968
Lx5c	LINE	1.99123	3.97575	1	1.58599	-0.0709592	0.0259421	1	9	48354532	48355581	1049
L1Md_F2	LINE	-1.98104	-3.94776	-1	1.585	0.36042	0.0260016	1	17	81575580	81576190	610
MusHAL1	LINE/L1	-1.54081	-2.90957	-1	1.58369	2.72174	0.0260802	1	16	24707396	24707594	198
L2	LINE/L2	-2.37436	-5.18505	-1	1.57868	-0.916589	0.0263826	1	5	129975004	129975481	477
Lx6	LINE	-1.66331	-3.16742	-1	1.57846	0.540914	0.0263963	1	14	21183922	21185125	1203
L1_Mur2	LINE	-3.44578	-10.8964	-1	1.57825	-0.62568	0.0264091	1	11	77380152	77380431	279
Lx5c	LINE	-1.95989	-3.89033	-1	1.57602	0.244621	0.0265449	1	2	113505581	113506069	488
L1_Mus1	LINE	-2.71588	-6.56994	-1	1.57556	-0.224811	0.0265728	1	3	79239655	79240157	502
L1MC4a	LINE	-4.56434	-23.6594	-1	1.57388	-1.23592	0.0266762	1	14	47026784	47026997	213
L1MA8	LINE	-2.34462	-5.07926	-1	1.57224	-0.922344	0.0267768	1	12	70871292	70871689	397
Lx7	LINE	-2.16811	-4.49434	-1	1.56949	-0.396409	0.0269471	1	11	68833748	68834373	625
Lx7	LINE	-2.21534	-4.6439	-1	1.56881	0.10124	0.0269894	1	15	64190536	64190691	155
Lx8	LINE	-1.61873	-3.07104	-1	1.56803	2.75016	0.0270379	1	6	101304067	101304344	277
L1MA4	LINE	-2.67838	-6.40136	-1	1.56792	-0.222905	0.0270444	1	1	39975142	39975257	115
L1Md_F2	LINE	-2.71762	-6.57788	-1	1.56738	-0.67073	0.0270784	1	1	10444984	10446300	1316
Lx8	LINE	-1.94022	-3.83764	-1	1.56615	-0.346808	0.0271548	1	7	112508951	112509289	338
L1_Mus2	LINE	-2.10522	-4.30264	-1	1.56561	-0.212703	0.0271888	1	12	4656095	4656542	447
L1Md_A	LINE	-2.87675	-7.34492	-1	1.56342	-1.09888	0.0273261	1	12	32020353	32021448	1095
L1Md_F3	LINE	-2.86806	-7.30083	-1	1.56183	-1.09785	0.0274267	1	3	159921720	159921938	218
Lx8	LINE	-2.05878	-4.16634	-1	1.56149	-0.241318	0.0274481	1	X	109132631	109132908	277
Lx	LINE	-1.95237	-3.87008	-1	1.56103	0.0224795	0.0274773	1	8	73190394	73190824	430
Lx3B	LINE	-2.27604	-4.84348	-1	1.55993	-0.964516	0.027547	1	1	177064468	177065014	546
Lx2B2	LINE	2.17575	4.5182	1	1.55947	-0.846591	0.0275762	1	1	187369717	187370687	970
L1_Mus2	LINE	-2.15126	-4.44214	-1	1.55912	-0.547728	0.0275982	1	15	11079906	11081014	1108
L1MA10	LINE	-2.9072	-7.5016	-1	1.55857	-1.08994	0.0276334	1	18	49927868	49927978	110
Lx7	LINE	-1.66405	-3.16905	-1	1.55501	0.539485	0.0278603	1	5	66570542	66571420	878
Lx8	LINE	-2.97171	-7.84465	-1	1.55388	-1.04651	0.0279329	1	5	132471397	132471882	485
L1Md_F2	LINE	-2.34556	-5.08256	-1	1.55072	-0.924322	0.0281374	1	19	27383855	27384507	652
L1MA4A	LINE	2.52432	5.75303	1	1.55053	-0.951682	0.0281495	1	14	77081768	77082397	629
L1VL4	LINE	2.51855	5.73006	1	1.5496	-0.950868	0.0282095	1	10	63251391	63251707	316
L1M2	LINE	2.30722	4.94929	1	1.54762	-0.741918	0.0283384	1	2	53172542	53172774	232
L1Md_F2	LINE	-1.3908	-2.62223	-1	1.54739	1.42489	0.0283539	1	11	80645685	80651694	6009
L1MEd	LINE	-3.34631	-10.1705	-1	1.54474	-0.739117	0.0285275	1	5	117146655	117146770	115
L1MEf	LINE	-3.28285	-9.73278	-1	1.54458	-0.780135	0.0285378	1	13	95188104	95188328	224
Lx2	LINE	-1.84803	-3.60009	-1	1.54236	0.274131	0.0286838	1	9	23475724	23476636	912
L1MCa	LINE	-2.84176	-7.16894	-1	1.5388	-0.505635	0.0289204	1	8	115701330	115701460	130
L1M5	LINE	1.55247	2.9332	1	1.53875	0.782133	0.0289234	1	X	103164476	103164572	96
L2	LINE/L2	-1.96136	-3.8943	-1	1.53796	0.0715439	0.0289763	1	17	74210220	74210382	162
L1Md_F2	LINE	-1.78583	-3.44818	-1	1.53765	-0.467301	0.0289971	1	12	101729634	101736322	6688
Lx8	LINE	-2.12501	-4.36207	-1	1.53614	-0.727524	0.0290977	1	6	141263945	141264839	894
Lx3_Mus	LINE	-1.39764	-2.6347	-1	1.53499	2.55439	0.0291747	1	1	179988405	179991040	2635
L2b	LINE	1.65948	3.15903	1	1.53405	0.35117	0.029238	1	4	123248730	123249100	370
Lx	LINE	-2.27379	-4.83593	-1	1.53398	-0.284319	0.0292429	1	5	102667364	102667762	398
L1M5	LINE	-1.89191	-3.71127	-1	1.53321	0.156433	0.0292947	1	15	81095190	81095507	317
L1M3a	LINE	-1.65167	-3.14198	-1	1.53152	1.04679	0.0294092	1	9	49769836	49770544	708
L2	LINE/L2	-1.82168	-3.53493	-1	1.53041	1.03867	0.029484	1	6	34627668	34627862	194
L1_Mus3	LINE	1.99013	3.97274	1	1.52988	-0.472863	0.0295202	1	X	105049006	105050057	1051
L1_Mus1	LINE	-2.52503	-5.75587	-1	1.529	-0.391272	0.02958	1	6	84679139	84679798	659
Lx9	LINE	-1.9731	-3.92612	-1	1.52846	-0.118117	0.0296173	1	16	57671568	57671630	62
L1ME1	LINE	-1.93358	-3.82001	-1	1.52837	-0.563736	0.0296231	1	6	49092738	49093087	349
Lx5c	LINE	-1.93358	-3.82001	-1	1.52837	-0.563736	0.0296231	1	16	13852418	13853014	596
L2c	LINE	2.47656	5.5657	1	1.52701	-0.943975	0.0297157	1	X	42266777	42266991	214
L3	LINE/CR1	-1.63024	-3.09564	-1	1.52693	1.91287	0.0297216	1	9	32716498	32716925	427
L1Md_F3	LINE	-2.42627	-5.37502	-1	1.5268	-0.45463	0.0297306	1	X	96260352	96264220	3868
L1ME1	LINE	-2.06465	-4.18334	-1	1.52388	-0.242223	0.0299309	1	8	104374139	104374516	377
L1MA4A	LINE	-2.6072	-6.09321	-1	1.52302	-0.720436	0.0299904	1	X	169976082	169976175	93
L1_Mur3	LINE	2.42406	5.36678	1	1.52022	-0.639174	0.030184	1	1	45016058	45016608	550
L1MC3	LINE	-1.80471	-3.49358	-1	1.51983	-0.28258	0.030211	1	11	35187940	35188245	305
CR1_Mam	LINE/CR1	-2.68599	-6.43522	-1	1.51934	-0.646804	0.0302457	1	X	52157793	52157865	72
Lx	LINE	-2.06301	-4.17856	-1	1.51774	0.190758	0.0303571	1	1	44559776	44560981	1205
L1MB3	LINE	-2.60554	-6.08621	-1	1.51613	-0.30148	0.0304698	1	12	101816196	101816344	148
L1_Mus4	LINE	-1.61173	-3.05618	-1	1.51604	1.65129	0.0304762	1	19	31534211	31536376	2165
L1MC	LINE	1.84814	3.60036	1	1.51182	-0.56951	0.0307741	1	5	140503363	140503516	153
Lx4A	LINE	-3.04955	-8.27952	-1	1.51069	-0.990193	0.0308542	1	12	40560535	40561276	741
L2b	LINE	1.67217	3.18693	1	1.50967	-0.141769	0.0309265	1	9	106457957	106458097	140
L1MB3	LINE	-2.38073	-5.20802	-1	1.50921	-0.915459	0.0309595	1	7	127535527	127535662	135
L1Md_F2	LINE	-2.38073	-5.20802	-1	1.50921	-0.915459	0.0309595	1	2	156727571	156727912	341
Lx6	LINE	-1.67627	-3.196	-1	1.50911	-0.015658	0.0309662	1	12	40717421	40720262	2841
Lx3A	LINE	-2.74536	-6.70559	-1	1.50872	-0.608613	0.0309942	1	10	32673123	32675797	2674
L2a	LINE	-1.97423	-3.92919	-1	1.50787	0.073338	0.0310548	1	9	49756232	49756420	188
L1Md_F2	LINE	-2.46777	-5.53187	-1	1.50765	-0.394336	0.0310708	1	11	85636525	85636781	256
L2a	LINE	-1.9067	-3.74951	-1	1.50741	0.00959932	0.0310875	1	10	120862300	120862410	110
L1ME2	LINE	-2.7298	-6.63364	-1	1.5063	-0.607664	0.031167	1	2	37960112	37960430	318
L1Md_F2	LINE	-1.7863	-3.4493	-1	1.50507	0.691613	0.0312559	1	17	51076412	51078148	1736
L1_Mus3	LINE	-2.44761	-5.45512	-1	1.50327	-0.842149	0.0313855	1	7	74407945	74408401	456
L2c	LINE	-2.30124	-4.9288	-1	1.503	-0.0587609	0.0314048	1	6	38869727	38869823	96
L1_Rod	LINE	-2.08608	-4.24592	-1	1.50059	-0.464936	0.0315801	1	3	55905698	55907021	1323
Lx3_Mus	LINE	-2.43702	-5.41522	-1	1.50033	-0.841154	0.0315986	1	14	26409737	26410198	461
L1_Mus4	LINE	-2.16302	-4.47851	-1	1.50025	-0.114588	0.0316047	1	7	128525349	128525704	355
L1M4	LINE	-1.76892	-3.40799	-1	1.50025	0.822621	0.0316047	1	2	18172506	18172640	134
Lx7	LINE	-1.74343	-3.34831	-1	1.49974	-0.309867	0.0316419	1	17	71435957	71436658	701
L1_Mus2	LINE	2.51021	5.69703	1	1.49793	-0.954937	0.0317741	1	10	5198310	5199627	1317
L1MB4	LINE	-2.78469	-6.89091	-1	1.49671	-0.572597	0.0318634	1	15	27478520	27478852	332
L1ME1	LINE	-2.26717	-4.81378	-1	1.49603	-0.0378616	0.031913	1	12	70846663	70847060	397
L1M5	LINE	-3.07804	-8.44466	-1	1.49397	-0.951542	0.0320648	1	9	109947890	109947977	87
L2	LINE/L2	-1.74041	-3.34129	-1	1.49374	0.725385	0.0320815	1	11	29711718	29711843	125
Lx8b	LINE	-2.33598	-5.04894	-1	1.49273	-0.522764	0.0321568	1	X	151816124	151816171	47
Lx9	LINE	1.59118	3.01295	1	1.49188	-0.130581	0.0322192	1	1	165216454	165216626	172
L1MB4	LINE	-3.41045	-10.6328	-1	1.49162	-0.664968	0.0322385	1	2	14303194	14303411	217
L1MC1	LINE	-1.68735	-3.22065	-1	1.49016	0.490448	0.0323473	1	12	71996387	71997094	707
Lx3_Mus	LINE	-3.04699	-8.26484	-1	1.49016	-0.957432	0.0323475	1	18	25335538	25336021	483
Lx6	LINE	-3.04449	-8.25056	-1	1.48996	-0.957272	0.0323625	1	13	108549658	108550842	1184
Lx7	LINE	-2.83426	-7.13179	-1	1.4894	-0.536278	0.0324043	1	8	26086729	26087121	392
L2c	LINE	-1.59749	-3.02617	-1	1.48848	0.576896	0.0324725	1	1	178617380	178617569	189
Lx4A	LINE	-2.01113	-4.03098	-1	1.48811	-0.521716	0.0325009	1	18	5674347	5675204	857
L1MB4	LINE	-3.01229	-8.06844	-1	1.48795	-0.99894	0.0325128	1	3	100613140	100613645	505
L1_Mus3	LINE	-2.79278	-6.92966	-1	1.48726	-0.570485	0.0325643	1	3	158227434	158231246	3812
L1_Mus2	LINE	-2.99665	-7.98143	-1	1.4864	-0.997929	0.0326284	1	12	108663155	108663819	664
L1MA4A	LINE	-2.99665	-7.98143	-1	1.4864	-0.997929	0.0326284	1	19	30978391	30979006	615
L1_Mus1	LINE	-4.48254	-22.3552	-1	1.48607	-1.24388	0.0326534	1	2	5329621	5331095	1474
L1_Mus3	LINE	-4.48254	-22.3552	-1	1.48607	-1.24388	0.0326534	1	2	59847029	59847157	128
L1MB4	LINE	-4.48254	-22.3552	-1	1.48607	-1.24388	0.0326534	1	1	54175958	54176124	166
Lx8b	LINE	-2.1101	-4.31721	-1	1.4827	-0.167409	0.0329081	1	11	54780404	54780936	532
L1M3	LINE	2.47134	5.54559	1	1.4821	-0.946156	0.0329531	1	8	72254264	72254449	185
Lx7	LINE	-2.85068	-7.21342	-1	1.48184	-0.506416	0.0329732	1	15	95842000	95842241	241
L1_Mus2	LINE	-2.91284	-7.53099	-1	1.48161	-1.05216	0.0329909	1	4	12988148	12990591	2443
L3b	LINE	-2.91284	-7.53099	-1	1.48161	-1.05216	0.0329909	1	5	24829852	24829911	59
Lx8b	LINE	-2.38895	-5.23777	-1	1.47987	-0.487851	0.0331234	1	2	49195640	49195842	202
L2a	LINE	-1.90924	-3.7561	-1	1.47816	0.0259171	0.0332539	1	5	132337813	132338234	421
L1MB8	LINE	-1.69564	-3.23921	-1	1.4768	0.142684	0.033358	1	11	35426106	35426410	304
L1_Mur2	LINE	-1.75492	-3.37507	-1	1.47664	-0.141468	0.0333704	1	16	13288455	13290974	2519
L2b	LINE	-4.5969	-24.1994	-1	1.47578	-1.18406	0.0334363	1	17	5591900	5592019	119
Lx2	LINE	-4.5969	-24.1994	-1	1.47578	-1.18406	0.0334363	1	6	21261416	21262088	672
Lx3B	LINE	-4.5969	-24.1994	-1	1.47578	-1.18406	0.0334363	1	7	97197322	97197968	646
L2a	LINE	-1.24134	-2.36418	-1	1.4753	1.01446	0.0334732	1	11	35258675	35259018	343
Lx4A	LINE	-1.84378	-3.5895	-1	1.47526	-0.42991	0.0334762	1	18	46270779	46271594	815
L1MB3	LINE	-1.67628	-3.19604	-1	1.47477	2.42055	0.0335146	1	1	55430850	55431844	994
Lx9	LINE	-2.93082	-7.62545	-1	1.47457	-1.05238	0.0335296	1	12	44286708	44287093	385
L1_Mus3	LINE	-2.929	-7.61583	-1	1.47436	-1.05221	0.0335462	1	10	9225630	9226177	547
L1Md_F2	LINE	-2.03466	-4.09727	-1	1.47413	-0.771634	0.0335635	1	11	62343532	62344304	772
L1MA5	LINE	-3.12606	-8.73045	-1	1.47378	-0.908848	0.0335908	1	5	143672382	143672564	182
L1Md_F2	LINE	-2.91764	-7.55611	-1	1.47303	-1.0512	0.0336488	1	1	157202427	157203308	881
Lx3C	LINE	-2.91764	-7.55611	-1	1.47303	-1.0512	0.0336488	1	15	4138564	4139385	821
Lx3C	LINE	-3.10129	-8.58188	-1	1.47301	-0.948847	0.0336502	1	5	130891043	130891452	409
L1M4	LINE	2.41561	5.33544	1	1.47174	-0.639334	0.0337489	1	9	22339642	22339754	112
L1M2	LINE	-1.96013	-3.89098	-1	1.47019	-0.605405	0.0338693	1	18	68280685	68281306	621
Lx8	LINE	-1.62597	-3.0865	-1	1.46971	0.0920942	0.0339073	1	3	119744104	119744347	243
Lx7	LINE	-4.70601	-26.1006	-1	1.46898	-1.07985	0.0339642	1	5	66366603	66366746	143
L1M4	LINE	-1.63227	-3.1	-1	1.46785	0.864684	0.0340525	1	7	128699691	128699814	123
Lx8b	LINE	1.79419	3.46821	1	1.46673	-0.609423	0.0341402	1	4	5743144	5743680	536
L1_Mus2	LINE	-2.0192	-4.0536	-1	1.46534	0.149566	0.0342503	1	12	4656543	4657006	463
L1MB8	LINE	-2.65982	-6.31956	-1	1.4649	-1.20938	0.034285	1	5	92882862	92883231	369
L3	LINE/CR1	-2.65893	-6.31564	-1	1.46473	-1.20921	0.0342984	1	5	35973923	35974000	77
L1Md_F2	LINE	-2.65893	-6.31564	-1	1.46473	-1.20921	0.0342984	1	15	56878901	56880095	1194
L2a	LINE	-2.65893	-6.31564	-1	1.46473	-1.20921	0.0342984	1	7	74478841	74478999	158
L1Md_F2	LINE	-2.73033	-6.6361	-1	1.46005	-0.638845	0.0346694	1	3	159925642	159925834	192
Lx8	LINE	-2.04036	-4.11349	-1	1.45888	0.147777	0.0347634	1	13	45943080	45943339	259
L1_Mur3	LINE	2.91003	7.51633	1	1.45857	-1.20032	0.0347884	1	2	49293897	49294445	548
Lx5c	LINE	-1.51968	-2.86728	-1	1.45728	1.50401	0.0348915	1	13	12805031	12805701	670
L2a	LINE	2.91092	7.52095	1	1.45659	-1.20015	0.0349472	1	7	112304355	112304421	66
Lx8	LINE	1.28403	2.43519	1	1.45626	0.771745	0.0349736	1	7	81349061	81349217	156
Lx3_Mus	LINE	-1.53293	-2.89373	-1	1.45526	0.693048	0.0350542	1	2	16428943	16430102	1159
L2	LINE/L2	-2.76392	-6.79238	-1	1.45488	-1.15691	0.0350848	1	4	98998979	98999095	116
L1M2	LINE	-2.76392	-6.79238	-1	1.45488	-1.15691	0.0350848	1	3	94546262	94546930	668
L1_Mus4	LINE	-2.15703	-4.45996	-1	1.45473	-0.694563	0.0350966	1	13	89895191	89896574	1383
Lx7	LINE	-2.74509	-6.70432	-1	1.45354	-0.607702	0.0351932	1	7	75563865	75564442	577
L1M4	LINE	-2.18898	-4.55982	-1	1.45307	-0.661372	0.0352313	1	17	30036781	30036996	215
L1MCa	LINE	-2.30586	-4.94463	-1	1.45216	-0.956459	0.035305	1	10	83980208	83980752	544
Lx3A	LINE	-2.72573	-6.61497	-1	1.45056	-0.606602	0.0354352	1	15	26854099	26854588	489
L1VL2	LINE	-2.2996	-4.9232	-1	1.45042	-0.927925	0.0354472	1	17	83411502	83412867	1365
L1MA8	LINE	-1.63134	-3.098	-1	1.45029	0.215612	0.0354574	1	X	151825640	151825943	303
Lx7	LINE	-2.03855	-4.10832	-1	1.44934	0.545693	0.0355356	1	X	83182937	83183800	863
Lx8	LINE	2.20775	4.61956	1	1.44925	-0.860235	0.0355426	1	18	31721678	31722019	341
MusHAL1	LINE/L1	-2.00506	-4.01407	-1	1.44893	-0.802697	0.0355688	1	6	35091357	35091930	573
L1Md_F2	LINE	-1.97639	-3.93508	-1	1.447	-0.274974	0.0357274	1	X	143767844	143772632	4788
L1_Mus3	LINE	-1.67	-3.18214	-1	1.44679	-0.178057	0.0357449	1	4	65267911	65268835	924
L1_Mus3	LINE	-2.28968	-4.88948	-1	1.44542	-0.257813	0.0358573	1	9	96603783	96604367	584
L2a	LINE	-1.28483	-2.43653	-1	1.4454	0.895732	0.0358588	1	11	35248259	35248619	360
L3	LINE/CR1	-1.84938	-3.60344	-1	1.44537	-0.179763	0.0358618	1	14	121082808	121082917	109
Lx	LINE	-2.39044	-5.24318	-1	1.44312	-0.489687	0.0360481	1	18	5699333	5699888	555
L1VL2	LINE	-1.72337	-3.30208	-1	1.44249	0.302263	0.0361003	1	X	150505966	150506244	278
Lx3B	LINE	-3.18247	-9.07861	-1	1.44018	-0.823618	0.0362925	1	10	69662860	69663309	449
L1Md_F2	LINE	-2.63835	-6.22619	-1	1.43934	-0.280617	0.0363628	1	8	72980842	72981820	978
L2b	LINE	-1.79149	-3.46171	-1	1.43899	-0.467956	0.0363926	1	15	53081647	53081716	69
Lx	LINE	-1.86816	-3.65067	-1	1.43788	0.306471	0.0364857	1	6	116058955	116059273	318
L1ME2	LINE	-3.21149	-9.26305	-1	1.43706	-0.823664	0.0365541	1	2	37952386	37952736	350
L1Md_F2	LINE	-1.89605	-3.72192	-1	1.43633	-0.595161	0.0366156	1	1	149913879	149914522	643
Lx3C	LINE	-2.36157	-5.13931	-1	1.43629	-0.487668	0.0366192	1	11	29998930	30000702	1772
L1MD2	LINE	2.87067	7.31407	1	1.43503	-1.19081	0.0367261	1	14	11636047	11636568	521
L1_Mus3	LINE	-1.98639	-3.96244	-1	1.43484	-0.0822711	0.0367419	1	X	95788831	95789923	1092
L1Md_A	LINE	-2.21881	-4.65509	-1	1.43471	-0.653744	0.0367528	1	14	11779227	11779611	384
Lx7	LINE	-1.61891	-3.07143	-1	1.43376	0.21313	0.0368332	1	3	119735361	119735716	355
Lx	LINE	2.92303	7.58439	1	1.43267	-1.19805	0.0369257	1	16	52410623	52411468	845
Lx7	LINE	-3.02842	-8.15917	-1	1.432	-0.95838	0.0369829	1	2	118068618	118068886	268
Lx6	LINE	-3.02564	-8.14347	-1	1.43178	-0.95822	0.0370016	1	19	17145444	17147347	1903
Lx5	LINE	-2.55532	-5.87797	-1	1.43046	-0.788735	0.0371146	1	4	36869311	36870340	1029
Lx	LINE	-2.32139	-4.99815	-1	1.42987	-0.929149	0.0371647	1	12	78270591	78271214	623
Lx	LINE	1.8695	3.65406	1	1.42965	-0.745817	0.0371833	1	13	75999037	75999441	404
L2	LINE/L2	-2.46883	-5.53596	-1	1.42853	-0.805728	0.0372791	1	1	135590139	135590297	158
L1M4	LINE	2.16027	4.46998	1	1.42706	-1.13962	0.0374062	1	8	67890798	67891462	664
L1_Mus3	LINE	-2.36767	-5.16108	-1	1.4266	-0.889567	0.0374451	1	8	79344915	79345300	385
Lx2B2	LINE	-2.36767	-5.16108	-1	1.4266	-0.889567	0.0374451	1	1	21861989	21862254	265
Lx2B	LINE	-2.19768	-4.5874	-1	1.42628	-0.654636	0.0374733	1	17	17341177	17341877	700
L1MC4a	LINE	-2.00452	-4.01255	-1	1.42573	0.124875	0.037521	1	9	100482676	100483037	361
L2b	LINE	-1.95014	-3.86411	-1	1.42402	0.696898	0.0376686	1	15	77832824	77832899	75
Lx4A	LINE	-1.62742	-3.0896	-1	1.42327	0.42776	0.0377336	1	6	34654534	34654787	253
L1MA4	LINE	2.87441	7.33302	1	1.42324	-1.18975	0.037736	1	7	110443046	110444113	1067
L1MDa	LINE	-2.47449	-5.55771	-1	1.42249	-0.80479	0.0378015	1	6	119019748	119019831	83
L2a	LINE	-2.69938	-6.49525	-1	1.4224	-1.20129	0.0378097	1	10	120356259	120356299	40
Lx4A	LINE	-1.69606	-3.24015	-1	1.42234	1.99191	0.0378149	1	6	33631253	33632113	860
L1Md_F2	LINE	-1.70773	-3.26646	-1	1.42116	-0.134282	0.0379171	1	15	66639211	66639739	528
L1M2	LINE	-1.74016	-3.34073	-1	1.41995	0.0584665	0.0380232	1	15	95969589	95970164	575
Lx2	LINE	-3.11084	-8.63888	-1	1.41981	-0.909949	0.0380357	1	5	102689726	102690392	666
Lx7	LINE	-3.04052	-8.2279	-1	1.41967	-0.956323	0.0380479	1	12	85871800	85872213	413
L1_Mur3	LINE	-1.85665	-3.62166	-1	1.41693	0.292846	0.0382882	1	4	34588553	34588803	250
Lx2	LINE	-1.79085	-3.46018	-1	1.41635	-0.249589	0.0383395	1	15	11181061	11182070	1009
L1_Mus2	LINE	-1.6158	-3.06481	-1	1.41461	0.504256	0.0384942	1	13	78020021	78021406	1385
L1VL4	LINE	-2.75519	-6.75142	-1	1.41446	-1.15789	0.0385072	1	12	78346122	78349753	3631
L1_Mus3	LINE	-2.75401	-6.74588	-1	1.41423	-1.15773	0.0385275	1	17	50768806	50769782	976
L2c	LINE	-1.70603	-3.26262	-1	1.41382	0.591126	0.0385641	1	6	119075906	119076172	266
L1MEg	LINE	-1.85379	-3.61447	-1	1.41199	-0.177874	0.0387268	1	5	111116356	111116559	203
L1MB7	LINE	1.64891	3.13596	1	1.41175	-0.41908	0.0387483	1	5	142746153	142746531	378
L1Md_A	LINE	-2.25103	-4.76024	-1	1.41157	-0.973354	0.0387637	1	X	6427969	6428572	603
Lx9	LINE	1.46475	2.76016	1	1.41129	0.241489	0.0387891	1	15	5224804	5225430	626
L1_Mus3	LINE	-1.95672	-3.88178	-1	1.41012	-0.335938	0.0388941	1	1	10660458	10663285	2827
L1ME3G	LINE	-2.74933	-6.72405	-1	1.40979	0.112185	0.038923	1	5	131245756	131245945	189
L1Md_A	LINE	2.39863	5.27303	1	1.40946	-1.00998	0.0389525	1	17	17214834	17220036	5202
L1_Mus3	LINE	-2.30513	-4.9421	-1	1.4089	-0.550463	0.039003	1	19	29777562	29778383	821
Lx8	LINE	-3.12281	-8.71083	-1	1.40875	-0.907904	0.0390167	1	11	35658152	35658590	438
L2c	LINE	-1.99451	-3.98482	-1	1.40734	-0.806496	0.0391439	1	2	102329637	102329694	57
L1_Mur1	LINE	2.39433	5.25734	1	1.40654	-1.009	0.0392153	1	2	49061345	49062046	701
Lx3_Mus	LINE	-1.96932	-3.91583	-1	1.4063	-0.536278	0.0392373	1	7	97249458	97250767	1309
Lx3_Mus	LINE	-2.93072	-7.62493	-1	1.40534	-1.04629	0.0393243	1	5	81112080	81112585	505
Lx8	LINE	-2.67558	-6.38894	-1	1.4044	-0.645736	0.0394094	1	17	8579435	8579898	463
Lx4A	LINE	-1.62203	-3.07807	-1	1.40266	0.531011	0.039568	1	3	126740585	126741019	434
L2c	LINE	-2.92733	-7.60703	-1	1.40067	-1.1288	0.0397495	1	X	56648874	56649237	363
L1MB7	LINE	1.43653	2.70668	1	1.3994	-0.0939458	0.0398654	1	12	82423565	82424012	447
L1_Rod	LINE	2.35469	5.11483	1	1.39827	-1.00325	0.0399698	1	17	3513942	3514223	281
L1Md_F3	LINE	-2.73548	-6.65978	-1	1.39824	-0.607551	0.0399724	1	7	97156191	97156508	317
L1Md_F2	LINE	-3.25373	-9.53829	-1	1.3975	-0.744349	0.0400406	1	7	37989807	37989874	67
Lx5c	LINE	1.76121	3.38982	1	1.39716	-0.613575	0.0400717	1	10	57518129	57518351	222
L1MB3	LINE	-2.35779	-5.12583	-1	1.39675	-0.890518	0.0401097	1	2	29910523	29910640	117
L2c	LINE	1.98685	3.96369	1	1.39672	-0.64616	0.0401129	1	1	119119451	119119580	129
Lx5c	LINE	-1.38061	-2.60378	-1	1.39589	0.273277	0.0401891	1	17	16974030	16974295	265
L1MB5	LINE	2.06096	4.17264	1	1.3956	-0.715022	0.0402157	1	5	138770876	138771208	332
L1MC5	LINE	-2.69772	-6.48774	-1	1.39312	-1.20211	0.0404465	1	8	109809737	109810002	265
L1VL4	LINE	-1.97838	-3.94052	-1	1.39286	-0.53444	0.0404711	1	13	78068922	78069897	975
Lx2B2	LINE	-2.76359	-6.79085	-1	1.39221	-1.15593	0.0405317	1	X	13685533	13686310	777
L1_Mus3	LINE	-1.90231	-3.73812	-1	1.39209	1.18582	0.0405428	1	11	30228142	30228707	565
L1_Mus2	LINE	-2.23263	-4.6999	-1	1.39203	-0.0523003	0.0405481	1	19	31730139	31730987	848
Lx8	LINE	-2.27029	-4.8242	-1	1.39026	-0.965325	0.0407136	1	6	8292494	8292619	125
L1_Mus3	LINE	-2.09315	-4.26679	-1	1.38979	-0.735154	0.0407581	1	19	16274937	16275242	305
L1_Mur3	LINE	-2.33389	-5.04162	-1	1.38923	-0.925123	0.0408107	1	12	50396670	50398279	1609
L2	LINE/L2	1.40117	2.64116	1	1.38903	0.389102	0.0408294	1	9	96776234	96776417	183
L1_Mus2	LINE	-1.62338	-3.08096	-1	1.3881	0.428008	0.0409166	1	11	30229103	30229881	778
Lx4B	LINE	-2.24075	-4.72642	-1	1.38664	-0.623137	0.0410545	1	16	15562387	15563644	1257
HAL1M8	LINE/L1	2.35685	5.1225	1	1.38608	-1.00221	0.0411073	1	12	82390265	82390398	133
L1Md_F2	LINE	-1.58018	-2.99008	-1	1.38519	-0.267803	0.0411916	1	2	14050652	14051412	760
L1_Mus4	LINE	-2.20916	-4.62405	-1	1.38494	-0.323732	0.0412157	1	15	27834728	27835037	309
L1_Mus1	LINE	-1.30306	-2.46752	-1	1.3849	2.40126	0.0412192	1	8	73037528	73039345	1817
L2a	LINE	-1.86662	-3.64678	-1	1.38478	-0.626573	0.041231	1	5	3791197	3791801	604
Lx4A	LINE	2.35723	5.12384	1	1.38422	-1.00205	0.0412842	1	8	13483084	13483160	76
L1_Mur2	LINE	-1.8783	-3.67641	-1	1.38381	0.442107	0.041323	1	9	116854062	116854374	312
L2	LINE/L2	-1.588	-3.00633	-1	1.38204	-0.285364	0.041492	1	5	123710522	123710696	174
L1MC4	LINE	-2.42045	-5.3534	-1	1.38142	-0.877014	0.0415504	1	8	91317938	91318094	156
L1_Mus4	LINE	-2.36743	-5.16022	-1	1.38081	-0.888615	0.0416096	1	15	40909332	40909929	597
L1Md_F2	LINE	-2.66349	-6.33563	-1	1.37729	-0.614632	0.0419483	1	9	41406016	41406245	229
L1ME1	LINE	-1.78346	-3.44251	-1	1.37701	0.690256	0.0419752	1	10	9654333	9654856	523
L1_Rod	LINE	-2.22264	-4.66747	-1	1.37535	-0.587322	0.0421356	1	2	49132241	49132854	613
L1_Mus3	LINE	-1.37522	-2.59408	-1	1.37478	0.716282	0.0421915	1	12	77419386	77420550	1164
L1Md_F2	LINE	-2.33831	-5.0571	-1	1.37438	-0.524004	0.0422299	1	7	143677952	143678190	238
L2	LINE/L2	2.16242	4.47666	1	1.37376	-1.14116	0.0422905	1	18	34452155	34452244	89
L1VL2	LINE	2.16242	4.47666	1	1.37376	-1.14116	0.0422905	1	13	91145970	91148103	2133
L1MA7	LINE	1.58883	3.00805	1	1.37322	-0.129343	0.042343	1	12	75391183	75391407	224
L1VL4	LINE	-2.36193	-5.14059	-1	1.37235	-0.889727	0.0424281	1	11	30537553	30540551	2998
L1Md_F2	LINE	-2.35864	-5.12887	-1	1.37138	-0.889406	0.0425224	1	15	81047948	81048168	220
L1Md_F2	LINE	-2.35864	-5.12887	-1	1.37138	-0.889406	0.0425224	1	8	31934828	31935131	303
L1_Mus4	LINE	1.90495	3.74495	1	1.3705	-0.471434	0.0426089	1	13	69505557	69506186	629
L1ME2z	LINE	1.52167	2.87124	1	1.36991	-0.455	0.0426672	1	9	103347957	103348294	337
L1Md_T	LINE	-2.42559	-5.3725	-1	1.36964	-0.842889	0.0426935	1	10	71145448	71145506	58
L1_Rod	LINE	-3.04794	-8.27031	-1	1.36943	-1.07426	0.0427144	1	8	36918980	36919378	398
L1Md_F2	LINE	1.46418	2.75906	1	1.36937	-0.100681	0.04272	1	X	68524866	68526350	1484
L1_Mus3	LINE	-1.85585	-3.61966	-1	1.36933	-0.387344	0.042724	1	18	6447229	6447614	385
L1MC5	LINE	2.85572	7.23865	1	1.36583	-1.19426	0.0430699	1	10	25368640	25368845	205
L1MA4	LINE	-2.25008	-4.7571	-1	1.36358	-0.971361	0.0432928	1	6	66974801	66975176	375
L1_Mus1	LINE	-1.20644	-2.30768	-1	1.36246	1.05714	0.0434052	1	7	83968302	83969520	1218
L1Md_F2	LINE	2.15933	4.46708	1	1.36235	-1.14204	0.0434164	1	1	33443691	33445597	1906
L1MB2	LINE	-2.08833	-4.25256	-1	1.36172	-0.726288	0.0434791	1	1	12789813	12790163	350
Lx	LINE	-2.71394	-6.56113	-1	1.36137	-1.16487	0.0435136	1	16	16413070	16416735	3665
L1Md_T	LINE	-2.95993	-7.78088	-1	1.36134	-1.00776	0.0435169	1	13	91503504	91503927	423
L1_Mus1	LINE	-2.95753	-7.76793	-1	1.36116	-1.0076	0.0435356	1	8	127098192	127098597	405
L1M3	LINE	-2.95753	-7.76793	-1	1.36116	-1.0076	0.0435356	1	2	114137178	114137687	509
L1MA4A	LINE	-2.71246	-6.55437	-1	1.36115	-1.1647	0.0435365	1	15	6416091	6416173	82
L1Md_F2	LINE	-2.71246	-6.55437	-1	1.36115	-1.1647	0.0435365	1	8	85890328	85891080	752
Lx8b	LINE	-2.71246	-6.55437	-1	1.36115	-1.1647	0.0435365	1	2	49195025	49195379	354
L1Md_F2	LINE	-1.93812	-3.83207	-1	1.36106	-0.30398	0.0435451	1	9	68925202	68925953	751
Lx5	LINE	-2.94248	-7.6873	-1	1.36	-1.0066	0.0436518	1	18	56895128	56895531	403
L1Md_F2	LINE	-2.0301	-4.08432	-1	1.35996	-0.202164	0.0436555	1	7	97177724	97179231	1507
Lx3A	LINE	-1.57045	-2.96998	-1	1.35841	-0.153271	0.0438121	1	12	35058386	35059259	873
L1M4	LINE	-2.15137	-4.44251	-1	1.35834	-0.10126	0.0438189	1	3	68548403	68548823	420
Lx5c	LINE	-2.33626	-5.04992	-1	1.35809	-0.494978	0.043844	1	1	10711074	10711387	313
L1_Mus3	LINE	-1.40781	-2.65335	-1	1.35788	0.361104	0.0438649	1	1	44788945	44789276	331
L1M3	LINE	1.99941	3.99836	1	1.35776	-0.647233	0.0438774	1	15	96398427	96398776	349
L1Md_F2	LINE	-2.25325	-4.76755	-1	1.35765	-0.558485	0.0438884	1	13	94496018	94497014	996
L1_Mus1	LINE	-2.25093	-4.75988	-1	1.35749	-0.97319	0.0439044	1	4	84611963	84612091	128
L1_Mus3	LINE	1.90681	3.74979	1	1.3572	-0.960351	0.0439343	1	4	129006422	129006759	337
L1_Mur2	LINE	-1.41114	-2.65948	-1	1.35701	0.260448	0.0439532	1	1	38111057	38112178	1121
L1M4	LINE	-2.91902	-7.56332	-1	1.35635	-1.05125	0.0440203	1	12	110499541	110500005	464
L1ME1	LINE	-2.19803	-4.58853	-1	1.35418	-0.346536	0.0442402	1	19	40403578	40403775	197
Lx6	LINE	-1.93858	-3.83327	-1	1.35261	0.371675	0.0444007	1	2	48963527	48964133	606
L1ME1	LINE	-2.04528	-4.12752	-1	1.35164	-0.741305	0.0444997	1	10	40298520	40298779	259
L2b	LINE	1.71066	3.2731	1	1.35133	-0.489019	0.044532	1	12	102398415	102398451	36
L1_Mus2	LINE	-2.71816	-6.58032	-1	1.35112	-1.16389	0.0445535	1	4	120484442	120485055	613
L1MC	LINE	-2.71816	-6.58032	-1	1.35112	-1.16389	0.0445535	1	17	63479984	63480130	146
L1Md_F2	LINE	-2.71816	-6.58032	-1	1.35112	-1.16389	0.0445535	1	8	73226357	73226848	491
L1M4	LINE	-1.86304	-3.63772	-1	1.35104	-0.654929	0.0445613	1	14	36913553	36913960	407
X3_LINE	LINE/RTE-BovB	-2.71662	-6.5733	-1	1.35089	-1.16373	0.0445771	1	17	63146184	63146261	77
L1_Mus1	LINE	-2.71662	-6.5733	-1	1.35089	-1.16373	0.0445771	1	7	37991809	37992092	283
L1Md_F2	LINE	-2.71662	-6.5733	-1	1.35089	-1.16373	0.0445771	1	4	57590002	57590437	435
L1MB5	LINE	-1.85155	-3.60888	-1	1.35077	0.172399	0.0445891	1	5	38149047	38149734	687
L1_Rod	LINE	-1.694	-3.23553	-1	1.35069	0.294578	0.0445971	1	12	69801943	69802330	387
Lx2	LINE	-2.70702	-6.52973	-1	1.34947	-1.16269	0.0447232	1	1	137960568	137960881	313
L2a	LINE	-1.4767	-2.78312	-1	1.34809	-0.0416528	0.0448657	1	1	178767932	178768396	464
Lx3_Mus	LINE	-1.60983	-3.05216	-1	1.34748	0.211256	0.0449288	1	17	73152682	73153297	615
L1_Rod	LINE	-2.27598	-4.84326	-1	1.34622	-0.967488	0.0450589	1	9	101138572	101139261	689
L1MD	LINE	-2.07218	-4.2052	-1	1.34378	-0.437803	0.045313	1	11	68730823	68730938	115
Lx10	LINE	2.91357	7.53481	1	1.3433	-1.20154	0.0453631	1	1	33614489	33614908	419
L1_Mus3	LINE	-2.09787	-4.28078	-1	1.34251	-0.4083	0.0454456	1	3	67252484	67253654	1170
L1MA8	LINE	2.39504	5.25992	1	1.34112	-1.00883	0.0455908	1	2	120362401	120362581	180
L2	LINE/L2	1.95327	3.8725	1	1.34101	-0.966175	0.0456032	1	1	157297764	157297923	159
L1MEd	LINE	-1.94387	-3.84737	-1	1.34067	-0.104856	0.0456388	1	10	67207404	67207545	141
L2c	LINE	2.93438	7.64427	1	1.34036	-1.19821	0.0456713	1	13	45686722	45686832	110
L1_Mus3	LINE	-1.85729	-3.62326	-1	1.33843	0.195519	0.045874	1	13	78019003	78019675	672
L1MB7	LINE	-1.9173	-3.77715	-1	1.33762	0.0691418	0.0459602	1	5	52800276	52800465	189
Lx8	LINE	-2.11086	-4.31949	-1	1.33753	-0.700499	0.0459693	1	10	23305278	23305498	220
L2b	LINE	-2.82179	-7.0704	-1	1.33737	-1.14371	0.0459863	1	7	28390449	28390630	181
MusHAL1	LINE/L1	1.72186	3.29863	1	1.33694	-0.286247	0.0460317	1	6	37981121	37981914	793
L1_Mus2	LINE	-1.62698	-3.08867	-1	1.33688	1.09616	0.0460379	1	1	84258326	84259859	1533
L1_Mus3	LINE	2.33778	5.05523	1	1.33678	-1.00227	0.0460487	1	12	17931158	17931587	429
L1_Mus3	LINE	-1.92128	-3.7876	-1	1.33646	-0.823654	0.0460826	1	10	39102815	39103206	391
Lx5c	LINE	-1.89673	-3.72369	-1	1.33595	-0.570962	0.0461376	1	2	6628603	6629303	700
L1VL2	LINE	-1.53291	-2.89369	-1	1.33539	3.23157	0.0461963	1	13	104378133	104379067	934
Lx6	LINE	-2.82534	-7.08782	-1	1.33482	-1.10789	0.0462573	1	16	50375582	50375909	327
L1_Mur2	LINE	-2.82371	-7.0798	-1	1.33463	-1.10773	0.0462778	1	11	108099758	108099830	72
Lx5b	LINE	-2.82371	-7.0798	-1	1.33463	-1.10773	0.0462778	1	15	12190354	12190815	461
L1MB5	LINE	-3.05141	-8.29024	-1	1.33458	-0.916547	0.0462831	1	17	25970583	25970859	276
L2	LINE/L2	-3.04813	-8.27138	-1	1.33438	-0.916388	0.046304	1	5	113118157	113118237	80
L1_Mus4	LINE	-3.04813	-8.27138	-1	1.33438	-0.916388	0.046304	1	16	63694533	63694760	227
Lx5c	LINE	-3.04813	-8.27138	-1	1.33438	-0.916388	0.046304	1	13	49524836	49525349	513
L1MEf	LINE	-1.48317	-2.79563	-1	1.33394	0.0311207	0.0463508	1	6	87304600	87305062	462
L1_Mus3	LINE	-1.30583	-2.47227	-1	1.33394	0.683041	0.0463511	1	2	48927991	48928990	999
Lx8	LINE	-1.86477	-3.64209	-1	1.3339	-0.430898	0.0463549	1	15	27499673	27500258	585
L1_Mus1	LINE	-2.81354	-7.03006	-1	1.33344	-1.1067	0.0464043	1	15	11162769	11163121	352
Lx8b	LINE	-2.81354	-7.03006	-1	1.33344	-1.1067	0.0464043	1	3	75918289	75918617	328
Lx8b	LINE	-2.81354	-7.03006	-1	1.33344	-1.1067	0.0464043	1	5	98936893	98937191	298
Lx7	LINE	1.69548	3.23884	1	1.33337	-0.654172	0.0464116	1	13	13768820	13769391	571
Lx7	LINE	-3.02743	-8.15354	-1	1.33315	-0.915399	0.0464356	1	9	63686479	63687009	530
L1MC4	LINE	2.8711	7.31625	1	1.33223	-1.19109	0.0465335	1	15	96301261	96301689	428
Lx8	LINE	-1.60788	-3.04803	-1	1.33212	1.15704	0.0465458	1	9	117225216	117225596	380
L1MC	LINE	1.85901	3.62758	1	1.33153	-0.748312	0.0466087	1	6	135311406	135311472	66
L1MA7	LINE	2.8433	7.17657	1	1.33096	-1.19309	0.0466705	1	X	159730850	159731219	369
Lx	LINE	-3.05641	-8.31901	-1	1.32987	-0.915448	0.0467876	1	12	101955637	101956074	437
L1_Mus3	LINE	-4.60198	-24.2848	-1	1.32943	-1.13467	0.0468347	1	X	49199096	49199750	654
L1ME3A	LINE	-4.60198	-24.2848	-1	1.32943	-1.13467	0.0468347	1	14	65103578	65103621	43
L1MEg	LINE	-4.60198	-24.2848	-1	1.32943	-1.13467	0.0468347	1	5	36536188	36536288	100
Lx2	LINE	-4.60198	-24.2848	-1	1.32943	-1.13467	0.0468347	1	13	109174695	109175020	325
L1_Mus2	LINE	-1.36443	-2.57474	-1	1.32915	0.224857	0.0468656	1	16	14398565	14398928	363
Lx9	LINE	-3.13128	-8.7621	-1	1.32851	-0.869824	0.0469348	1	10	117088547	117088792	245
L1_Mus2	LINE	-3.12796	-8.74198	-1	1.32832	-0.869667	0.0469548	1	17	30018426	30018500	74
L1MA5	LINE	1.71713	3.28781	1	1.32745	-0.431486	0.0470489	1	13	92497793	92498400	607
L1MC	LINE	-2.82832	-7.10245	-1	1.3262	-1.10676	0.0471849	1	5	48104770	48104874	104
L1MC1	LINE	-2.82832	-7.10245	-1	1.3262	-1.10676	0.0471849	1	1	89686500	89687082	582
L1Md_F2	LINE	-2.05083	-4.14345	-1	1.32596	-0.597345	0.0472104	1	7	111681401	111681977	576
L2c	LINE	2.34604	5.08426	1	1.32516	-1.00238	0.047298	1	18	76969902	76970110	208
Lx8	LINE	-2.81787	-7.05122	-1	1.32504	-1.10573	0.0473112	1	5	103714994	103715256	262
L1MA5A	LINE	-1.64604	-3.12973	-1	1.32497	0.131432	0.0473189	1	2	105959204	105959752	548
L1M2	LINE	-4.48985	-22.4688	-1	1.32355	-1.19192	0.0474728	1	9	9160200	9160267	67
L1Md_A	LINE	-4.48985	-22.4688	-1	1.32355	-1.19192	0.0474728	1	3	40993026	40993104	78
L1Md_T	LINE	-4.48985	-22.4688	-1	1.32355	-1.19192	0.0474728	1	11	83344554	83344591	37
L1Md_T	LINE	-4.48985	-22.4688	-1	1.32355	-1.19192	0.0474728	1	X	130014864	130015859	995
Lx3A	LINE	-4.48985	-22.4688	-1	1.32355	-1.19192	0.0474728	1	6	63362275	63364001	1726
L1_Mus3	LINE	-4.47329	-22.2124	-1	1.32324	-1.24486	0.0475073	1	13	65098830	65099181	351
L1_Mus3	LINE	-4.47329	-22.2124	-1	1.32324	-1.24486	0.0475073	1	14	66244959	66245427	468
L1_Mus3	LINE	-4.47329	-22.2124	-1	1.32324	-1.24486	0.0475073	1	5	81318434	81319152	718
L1MCa	LINE	-4.47329	-22.2124	-1	1.32324	-1.24486	0.0475073	1	11	96732377	96732515	138
L1Md_F2	LINE	-4.47329	-22.2124	-1	1.32324	-1.24486	0.0475073	1	6	21376386	21378293	1907
Lx	LINE	-1.6898	-3.22613	-1	1.32283	0.0138198	0.0475522	1	X	141554936	141556885	1949
L1Md_F2	LINE	-1.40086	-2.64059	-1	1.32193	1.02112	0.0476511	1	3	144704600	144705085	485
L1M2	LINE	-1.95583	-3.87939	-1	1.31967	-0.81525	0.0478991	1	7	68125979	68126386	407
L1Md_F2	LINE	-1.92867	-3.80703	-1	1.31906	-0.821744	0.0479664	1	4	35207020	35210068	3048
L1_Mus3	LINE	-2.74005	-6.68095	-1	1.31766	-0.577547	0.0481212	1	4	109849748	109850025	277
L1Md_F2	LINE	-2.55855	-5.89114	-1	1.31443	-0.726824	0.0484814	1	3	114047955	114048737	782
Lx8	LINE	-2.55855	-5.89114	-1	1.31443	-0.726824	0.0484814	1	5	105570435	105571033	598
L1M4c	LINE	-1.57491	-2.97916	-1	1.31418	0.405395	0.0485088	1	16	31865584	31865899	315
L1_Mur2	LINE	-2.54362	-5.83049	-1	1.31223	-0.725857	0.0487268	1	11	30966843	30969141	2298
L1_Mus3	LINE	-1.40435	-2.64699	-1	1.3121	0.342694	0.048742	1	8	73167845	73170280	2435
L1Md_F2	LINE	-2.10235	-4.29407	-1	1.31207	-0.410419	0.0487455	1	5	16082611	16083281	670
L1_Mur3	LINE	1.72012	3.29464	1	1.31129	-0.074915	0.0488324	1	16	21684303	21685328	1025
L1Md_F2	LINE	-1.9228	-3.79159	-1	1.31102	-0.822539	0.0488625	1	7	140136926	140137242	316
Lx2B	LINE	-2.29189	-4.89699	-1	1.31026	-0.219526	0.0489481	1	7	114398682	114399824	1142
Lx3B	LINE	-2.38159	-5.21112	-1	1.30909	-0.849633	0.0490804	1	7	110491673	110493393	1720
L1MB5	LINE	1.81522	3.51914	1	1.30869	-0.559693	0.0491253	1	6	6559206	6559503	297
L1M5	LINE	2.3311	5.03188	1	1.3086	-1.00243	0.049136	1	7	125652778	125652965	187
L1MB7	LINE	-2.93783	-7.66256	-1	1.30727	-1.00856	0.0492865	1	4	119558095	119558427	332
L1MA5	LINE	1.74984	3.36322	1	1.30615	-0.614087	0.0494145	1	15	62257671	62257809	138
L1Md_F2	LINE	-2.40398	-5.29262	-1	1.3047	-0.460985	0.0495788	1	8	72979875	72980841	966
L1ME4c	LINE	-2.31522	-4.97682	-1	1.30374	-0.492848	0.0496885	1	5	121715216	121715322	106
L1_Mus3	LINE	-2.13417	-4.38984	-1	1.30332	0.0660531	0.0497368	1	10	9217169	9217687	518
L1Md_F	LINE	-2.21139	-4.6312	-1	1.30248	-1.00937	0.0498335	1	17	84168666	84172997	4331
HAL1M8	LINE/L1	-3.20891	-9.24649	-1	1.30151	-0.787462	0.0499453	1	9	95217411	95217976	565
4_134640804_134642752_L2b_LINE_L2	-1.53336	-2.8946	-1	1.47977	3.01579	0.0331305	0.603039	4	134640804	134642752	LINE	1948
12_87340429_87340875_L1MB7_LINE_L1	-1.64912	-3.13642	-1	1.47898	3.41588	0.0331912	0.603039	12	87340429	87340875	LINE	446
16_37796339_37800591_Lx8_LINE_L1	-0.567389	-1.48184	-1	1.47891	6.7415	0.0331965	0.603039	16	37796339	37800591	LINE	4252
X_160530044_160530491_Lx9_LINE_L1	1.50449	2.83724	1	1.47846	3.0936	0.0332305	0.603039	X	160530044	160530491	LINE	447
1_170711182_170716235_L1MA4_LINE_L1	-1.39276	-2.62581	-1	1.47774	3.56397	0.0332855	0.603039	1	170711182	170716235	LINE	5053
3_36976838_36978038_Lx3A_LINE_L1	-1.8472	-3.59801	-1	1.47666	2.5957	0.0333685	0.603039	3	36976838	36978038	LINE	1200
12_85000548_85001624_L1MC5a_LINE_L1	-2.33424	-5.04284	-1	1.47641	2.24803	0.0333878	0.603039	12	85000548	85001624	LINE	1076
6_115864690_115866177_L2a_LINE_L2	-2.0838	-4.23921	-1	1.47637	2.35775	0.0333908	0.603039	6	115864690	115866177	LINE	1487
8_109809385_109810002_L1MC5_LINE_L1	-1.95382	-3.87399	-1	1.4762	2.36347	0.033404	0.603039	8	109809385	109810002	LINE	617
14_72638470_72639351_Lx8_LINE_L1	-1.84235	-3.58593	-1	1.47618	2.55338	0.0334055	0.603039	14	72638470	72639351	LINE	881
6_141508620_141514062_L1_Rod_LINE_L1	-1.38641	-2.61428	-1	1.47586	3.47987	0.0334304	0.603039	6	141508620	141514062	LINE	5442
2_38173253_38174285_L2_LINE_L2	-1.90095	-3.73459	-1	1.47529	2.67762	0.0334742	0.603039	2	38173253	38174285	LINE	1032
12_35126161_35129549_L1Md_F2_LINE_L1	-1.63424	-3.10424	-1	1.47367	3.49309	0.033599	0.603039	12	35126161	35129549	LINE	3388
15_73196257_73201831_Lx6_LINE_L1	-0.839436	-1.78935	-1	1.47203	5.23751	0.0337266	0.603039	15	73196257	73201831	LINE	5574
1_72702788_72705141_Lx2_LINE_L1	-1.93966	-3.83615	-1	1.47173	2.76115	0.0337499	0.603039	1	72702788	72705141	LINE	2353
14_45534181_45538062_L1MB5_LINE_L1	-1.83129	-3.55854	-1	1.47171	2.55249	0.033751	0.603039	14	45534181	45538062	LINE	3881
5_146355048_146356569_L1M2_LINE_L1	-2.32158	-4.9988	-1	1.47112	2.34677	0.0337972	0.603039	5	146355048	146356569	LINE	1521
6_93243973_93244502_L1MB5_LINE_L1	1.8948	3.71871	1	1.47074	2.35591	0.033827	0.603039	6	93243973	93244502	LINE	529
3_8972599_8973052_L1MC2_LINE_L1	-2.77216	-6.83129	-1	1.47067	2.11887	0.0338324	0.603039	3	8972599	8973052	LINE	453
11_80687350_80691839_L1Md_F2_LINE_L1	-1.52356	-2.87499	-1	1.46978	2.88313	0.0339018	0.603039	11	80687350	80691839	LINE	4489
11_98824765_98825827_Lx9_LINE_L1	-1.5875	-3.00529	-1	1.46974	2.92296	0.0339046	0.603039	11	98824765	98825827	LINE	1062
19_23189875_23190933_Lx7_LINE_L1	-1.36986	-2.58446	-1	1.46885	3.35113	0.0339744	0.603575	19	23189875	23190933	LINE	1058
8_35592419_35592708_L1MC1_LINE_L1	-2.18532	-4.54829	-1	1.46777	2.18495	0.034059	0.603627	8	35592419	35592708	LINE	289
15_26861273_26862012_L1MC1_LINE_L1	-2.18538	-4.54846	-1	1.46765	2.18495	0.034068	0.603627	15	26861273	26862012	LINE	739
14_93840823_93842064_Lx5c_LINE_L1	-1.29007	-2.44541	-1	1.46514	3.6493	0.0342655	0.60488	14	93840823	93842064	LINE	1241
8_83222404_83223075_L1MC4_LINE_L1	1.87403	3.66555	1	1.46257	2.35669	0.0344691	0.606901	8	83222404	83223075	LINE	671
1_168262889_168263475_L1ME2_LINE_L1	-1.20869	-2.31128	-1	1.46245	3.48138	0.0344788	0.606901	1	168262889	168263475	LINE	586
11_29886465_29893156_L1_Mus2_LINE_L1	-1.5989	-3.02912	-1	1.46206	2.99901	0.0345094	0.606901	11	29886465	29893156	LINE	6691
4_150313110_150314101_Lx7_LINE_L1	-1.29079	-2.44662	-1	1.45894	4.04298	0.0347581	0.608076	4	150313110	150314101	LINE	991
13_77910084_77911495_Lx8_LINE_L1	-2.15184	-4.44395	-1	1.45885	2.24059	0.0347654	0.608076	13	77910084	77911495	LINE	1411
1_106287427_106287711_Lx10_LINE_L1	-2.15171	-4.44355	-1	1.45815	2.24059	0.034822	0.608243	1	106287427	106287711	LINE	284
12_55265327_55266299_Lx9_LINE_L1	-1.6088	-3.04999	-1	1.4571	2.80448	0.0349063	0.608756	12	55265327	55266299	LINE	972
14_93224600_93226114_Lx3A_LINE_L1	-1.72577	-3.30757	-1	1.45602	3.10807	0.034993	0.608822	14	93224600	93226114	LINE	1514
2_109176193_109182004_L1Md_F2_LINE_L1	-1.84755	-3.59889	-1	1.45544	2.30555	0.0350399	0.608822	2	109176193	109182004	LINE	5811
2_110641912_110644682_Lx5c_LINE_L1	-1.84756	-3.5989	-1	1.45537	2.30555	0.0350453	0.608822	2	110641912	110644682	LINE	2770
X_108879692_108886239_L1M2_LINE_L1	-2.70443	-6.51798	-1	1.45527	2.23953	0.0350534	0.608822	X	108879692	108886239	LINE	6547
18_45489969_45492327_Lx7_LINE_L1	-1.92018	-3.78471	-1	1.45501	2.4033	0.0350745	0.608822	18	45489969	45492327	LINE	2358
5_103713164_103715256_Lx8_LINE_L1	-1.30615	-2.47281	-1	1.45501	4.01926	0.0350747	0.608822	5	103713164	103715256	LINE	2092
19_3644848_3646925_Lx7_LINE_L1	-1.35617	-2.56005	-1	1.45372	3.05831	0.0351789	0.609622	19	3644848	3646925	LINE	2077
X_12741561_12742841_L1MA4_LINE_L1	-1.14368	-2.20944	-1	1.45313	3.53914	0.0352267	0.609622	X	12741561	12742841	LINE	1280
13_94273618_94274448_L1M4_LINE_L1	-1.91369	-3.7677	-1	1.45304	2.40584	0.0352338	0.609622	13	94273618	94274448	LINE	830
9_96774101_96774761_L1M4_LINE_L1	0.77971	1.71679	1	1.45285	5.5901	0.0352491	0.609622	9	96774101	96774761	LINE	660
2_73492124_73492835_Lx7_LINE_L1	-1.71822	-3.2903	-1	1.45098	3.53473	0.0354014	0.610171	2	73492124	73492835	LINE	711
18_67434725_67435134_L1ME3Cz_LINE_L1	1.71592	3.28506	1	1.45035	2.55618	0.0354525	0.610171	18	67434725	67435134	LINE	409
12_81951124_81952089_L1MEc_LINE_L1	-1.76133	-3.3901	-1	1.45033	2.55332	0.0354545	0.610171	12	81951124	81952089	LINE	965
1_157261108_157262281_L1_Mus3_LINE_L1	-2.17089	-4.503	-1	1.44975	2.2441	0.035502	0.610171	1	157261108	157262281	LINE	1173
5_57957472_57958661_Lx4A_LINE_L1	-1.07069	-2.10044	-1	1.44953	4.15807	0.0355197	0.610171	5	57957472	57958661	LINE	1189
11_108143930_108144917_L1MEc_LINE_L1	-2.1708	-4.50272	-1	1.44913	2.2441	0.0355526	0.610171	11	108143930	108144917	LINE	987
5_5045444_5048035_Lx6_LINE_L1	-1.43956	-2.71238	-1	1.44909	3.06198	0.0355559	0.610171	5	5045444	5048035	LINE	2591
11_74431225_74432885_L1M5_LINE_L1	-1.53229	-2.89245	-1	1.44594	2.92124	0.0358146	0.613197	11	74431225	74432885	LINE	1660
2_117972679_117973310_Lx7_LINE_L1	-1.78121	-3.43715	-1	1.44566	2.60553	0.0358374	0.613197	2	117972679	117973310	LINE	631
2_18282632_18284183_L1M2_LINE_L1	-0.96518	-1.95231	-1	1.44545	4.23116	0.0358549	0.613197	2	18282632	18284183	LINE	1551
5_36554618_36557461_L1M5_LINE_L1	-1.50882	-2.84576	-1	1.44538	2.98427	0.0358612	0.613197	5	36554618	36557461	LINE	2843
2_79294408_79295229_L2a_LINE_L2	-1.66145	-3.16335	-1	1.4449	2.72403	0.0359003	0.613235	2	79294408	79295229	LINE	821
6_31412319_31413329_L1MA5_LINE_L1	-1.7177	-3.28911	-1	1.44258	2.46164	0.0360929	0.613351	6	31412319	31413329	LINE	1010
17_71452474_71453098_L1M4_LINE_L1	-1.71137	-3.27471	-1	1.44242	2.72183	0.0361061	0.613351	17	71452474	71453098	LINE	624
19_23419623_23419969_L2a_LINE_L2	-2.09778	-4.2805	-1	1.44181	2.63344	0.0361565	0.613351	19	23419623	23419969	LINE	346
14_56916283_56917334_L1M4_LINE_L1	-1.66689	-3.17529	-1	1.44096	2.46245	0.0362273	0.613351	14	56916283	56917334	LINE	1051
6_53480608_53487961_Lx9_LINE_L1	-2.1039	-4.2987	-1	1.44048	2.63754	0.0362677	0.613351	6	53480608	53487961	LINE	7353
9_113837938_113839392_Lx10_LINE_L1	-1.1388	-2.20198	-1	1.44044	3.66662	0.0362714	0.613351	9	113837938	113839392	LINE	1454
14_57626835_57627358_Lx5c_LINE_L1	-2.07633	-4.21734	-1	1.44006	2.18609	0.0363026	0.613351	14	57626835	57627358	LINE	523
12_4254815_4258311_L1MEc_LINE_L1	-1.72058	-3.2957	-1	1.43932	2.50708	0.0363648	0.613351	12	4254815	4258311	LINE	3496
3_56172813_56175519_Lx6_LINE_L1	-1.08932	-2.12774	-1	1.43864	5.19377	0.0364214	0.613351	3	56172813	56175519	LINE	2706
X_96175143_96177859_Lx10_LINE_L1	-1.045	-2.06337	-1	1.43771	4.40638	0.0364995	0.613351	X	96175143	96177859	LINE	2716
11_47331627_47333248_Lx5c_LINE_L1	-1.56289	-2.95446	-1	1.4376	3.05126	0.0365094	0.613351	11	47331627	47333248	LINE	1621
1_38111056_38116558_L1MB2_LINE_L1	-0.953445	-1.93649	-1	1.43656	4.98578	0.0365965	0.613846	1	38111056	38116558	LINE	5502
14_30730776_30733229_L1M2_LINE_L1	-1.34914	-2.5476	-1	1.43325	3.67054	0.0368764	0.616871	14	30730776	30733229	LINE	2453
1_131451957_131452635_Lx8b_LINE_L1	-2.11418	-4.32944	-1	1.43277	2.13249	0.0369174	0.616871	1	131451957	131452635	LINE	678
10_32688194_32692870_Lx5c_LINE_L1	-1.45789	-2.74707	-1	1.43185	3.28607	0.0369952	0.616871	10	32688194	32692870	LINE	4676
15_93461779_93464886_Lx7_LINE_L1	1.22324	2.33471	1	1.4318	3.45614	0.0370002	0.616871	15	93461779	93464886	LINE	3107
3_88611190_88612166_L1MCa_LINE_L1	-1.96337	-3.89971	-1	1.43103	2.79775	0.0370657	0.616871	3	88611190	88612166	LINE	976
3_68548070_68548823_L1M4_LINE_L1	-1.60333	-3.03844	-1	1.43034	3.71045	0.0371241	0.616871	3	68548070	68548823	LINE	753
2_118068617_118069105_Lx7_LINE_L1	-2.22639	-4.67962	-1	1.43025	2.83305	0.037132	0.616871	2	118068617	118069105	LINE	488
8_92340617_92341867_L1MCa_LINE_L1	-2.09378	-4.26865	-1	1.42993	2.12963	0.0371592	0.616871	8	92340617	92341867	LINE	1250
8_25531529_25532119_Lx5c_LINE_L1	-1.16824	-2.24738	-1	1.42981	3.50618	0.0371699	0.616871	8	25531529	25532119	LINE	590
9_23368857_23371167_Lx8b_LINE_L1	-1.56616	-2.96116	-1	1.42904	2.60293	0.0372354	0.61716	9	23368857	23371167	LINE	2310
1_91852906_91856326_L1MD1_LINE_L1	-0.894488	-1.85895	-1	1.42785	6.59629	0.037338	0.617993	1	91852906	91856326	LINE	3420
13_106930401_106931319_Lx7_LINE_L1	-1.82419	-3.54107	-1	1.42773	2.80869	0.037348	0.617993	13	106930401	106931319	LINE	918
8_64050334_64050608_L1MEg_LINE_L1	-2.03348	-4.09391	-1	1.42717	2.63562	0.0373965	0.617993	8	64050334	64050608	LINE	274
15_78573912_78576456_L1M5_LINE_L1	-1.19967	-2.29688	-1	1.42515	3.46064	0.0375704	0.619037	15	78573912	78576456	LINE	2544
4_11535457_11536024_L1M4_LINE_L1	-1.60878	-3.04995	-1	1.42475	3.25864	0.0376057	0.619037	4	11535457	11536024	LINE	567
7_97155549_97156128_L1_Mus3_LINE_L1	-1.73636	-3.33194	-1	1.42438	3.38547	0.0376376	0.619037	7	97155549	97156128	LINE	579
13_64212526_64214584_L1M4c_LINE_L1	-1.35998	-2.56681	-1	1.42264	3.34785	0.0377883	0.619037	13	64212526	64214584	LINE	2058
7_75603847_75604923_Lx7_LINE_L1	-1.84844	-3.6011	-1	1.42263	2.3092	0.0377894	0.619037	7	75603847	75604923	LINE	1076
4_36517242_36518211_L1Md_F2_LINE_L1	-2.72946	-6.63208	-1	1.42157	2.18079	0.0378814	0.619037	4	36517242	36518211	LINE	969
10_77101621_77106404_L1M4c_LINE_L1	-2.72944	-6.63196	-1	1.42149	2.18079	0.0378886	0.619037	10	77101621	77106404	LINE	4783
12_54913322_54914501_L1MB8_LINE_L1	-2.72936	-6.6316	-1	1.42125	2.18079	0.03791	0.619037	12	54913322	54914501	LINE	1179
2_102347205_102347929_Lx3_Mus_LINE_L1	-1.83185	-3.55992	-1	1.4212	2.30491	0.0379143	0.619037	2	102347205	102347929	LINE	724
15_44377025_44378452_L1MA4A_LINE_L1	1.6357	3.10737	1	1.42038	2.50899	0.0379854	0.619217	15	44377025	44378452	LINE	1427
X_38427776_38428147_L1MA5_LINE_L1	-1.7344	-3.32742	-1	1.42022	2.84	0.0379998	0.619217	X	38427776	38428147	LINE	371
4_119892380_119894797_L1MEd_LINE_L1	-2.17329	-4.5105	-1	1.41923	2.18402	0.0380862	0.619613	4	119892380	119894797	LINE	2417
10_53329929_53330731_Lx9_LINE_L1	-2.17343	-4.51094	-1	1.4189	2.18402	0.0381157	0.619613	10	53329929	53330731	LINE	802
15_26742903_26743096_Lx7_LINE_L1	-1.34781	-2.54525	-1	1.41867	3.11692	0.0381358	0.619613	15	26742903	26743096	LINE	193
3_106747636_106752621_L1_Mus3_LINE_L1	-1.25685	-2.38973	-1	1.4169	3.49668	0.0382909	0.620936	3	106747636	106752621	LINE	4985
2_35865710_35868500_L1Md_F2_LINE_L1	-1.70153	-3.25246	-1	1.41689	2.46642	0.0382918	0.620936	2	35865710	35868500	LINE	2790
18_80122915_80124573_Lx10_LINE_L1	-1.35046	-2.54994	-1	1.41622	3.66603	0.0383513	0.621149	18	80122915	80124573	LINE	1658
X_74277417_74280363_L1MB3_LINE_L1	-1.84556	-3.59393	-1	1.41612	2.30552	0.03836	0.621149	X	74277417	74280363	LINE	2946
6_87294700_87295269_L1M5_LINE_L1	-1.6075	-3.04723	-1	1.41569	4.20037	0.0383983	0.621149	6	87294700	87295269	LINE	569
13_40941141_40943445_Lx7_LINE_L1	-1.8735	-3.6642	-1	1.41387	2.64509	0.0385592	0.622193	13	40941141	40943445	LINE	2304
1_21788873_21792109_Lx7_LINE_L1	-2.03364	-4.09437	-1	1.41372	2.12582	0.0385727	0.622193	1	21788873	21792109	LINE	3236
9_58263859_58265424_Lx6_LINE_L1	-1.24738	-2.3741	-1	1.41368	3.19087	0.0385758	0.622193	9	58263859	58265424	LINE	1565
X_20831106_20840181_Lx7_LINE_L1	-2.03365	-4.09439	-1	1.4136	2.12582	0.038583	0.622193	X	20831106	20840181	LINE	9075
8_69214263_69217159_L1_Mur2_LINE_L1	-1.12671	-2.1836	-1	1.41291	3.82067	0.0386446	0.622458	8	69214263	69217159	LINE	2896
1_44746813_44749594_Lx6_LINE_L1	-1.04991	-2.07041	-1	1.4128	4.25472	0.0386544	0.622458	1	44746813	44749594	LINE	2781
X_47924391_47925499_L2a_LINE_L2	-1.67882	-3.20166	-1	1.41247	2.94918	0.0386838	0.622458	X	47924391	47925499	LINE	1108
16_57141305_57142343_L1M4_LINE_L1	-1.23687	-2.35686	-1	1.41139	4.12108	0.0387799	0.623042	16	57141305	57142343	LINE	1038
1_44571181_44571842_Lx9_LINE_L1	-1.31931	-2.49547	-1	1.40972	3.03176	0.0389296	0.624363	1	44571181	44571842	LINE	661
14_70742195_70746105_Lx7_LINE_L1	-0.910406	-1.87957	-1	1.40743	4.63962	0.039135	0.625373	14	70742195	70746105	LINE	3910
16_4016198_4022321_L1MB1_LINE_L1	-1.6826	-3.21007	-1	1.40712	2.68735	0.039163	0.625373	16	4016198	4022321	LINE	6123
2_110629247_110631372_Lx3_Mus_LINE_L1	-1.55283	-2.93392	-1	1.40705	3.47111	0.0391697	0.625373	2	110629247	110631372	LINE	2125
13_88961645_88968512_Lx6_LINE_L1	-1.41597	-2.66839	-1	1.40614	3.28913	0.0392518	0.625375	13	88961645	88968512	LINE	6867
8_36717321_36718495_L2a_LINE_L2	-1.10456	-2.15034	-1	1.40604	4.18521	0.039261	0.625375	8	36717321	36718495	LINE	1174
2_24822793_24824405_L1M2_LINE_L1	-1.00719	-2.00999	-1	1.40551	4.85328	0.039309	0.625841	2	24822793	24824405	LINE	1612
3_145754970_145756742_L3_LINE_CR1	-0.77474	-1.71088	-1	1.40513	5.32708	0.0393434	0.625877	3	145754970	145756742	LINE	1772
14_49210432_49211553_L1_Mur3_LINE_L1	-1.6746	-3.19231	-1	1.40381	3.01416	0.0394629	0.626064	14	49210432	49211553	LINE	1121
4_8385627_8398789_L1Md_T_LINE_L1	-2.14555	-4.42462	-1	1.40369	2.13746	0.0394735	0.626064	4	8385627	8398789	LINE	13162
3_99164814_99165428_Lx5b_LINE_L1	-2.30526	-4.94255	-1	1.40307	2.44866	0.03953	0.626064	3	99164814	99165428	LINE	614
14_66097338_66100092_L1MB8_LINE_L1	0.930265	1.90563	1	1.40268	4.40938	0.0395659	0.626093	14	66097338	66100092	LINE	2754
17_67228555_67229523_Lx9_LINE_L1	-2.08072	-4.23018	-1	1.40192	2.18349	0.039635	0.626093	17	67228555	67229523	LINE	968
13_78232360_78234059_L1_Mus3_LINE_L1	-2.0807	-4.23013	-1	1.40176	2.18349	0.0396501	0.626093	13	78232360	78234059	LINE	1699
11_55008343_55011615_L2b_LINE_L2	0.438055	1.35478	1	1.40161	11.7345	0.0396635	0.626093	11	55008343	55011615	LINE	3272
9_27124373_27127034_L1M2_LINE_L1	-1.95596	-3.87974	-1	1.4006	2.45221	0.0397558	0.627251	9	27124373	27127034	LINE	2661
2_6024404_6025673_L1MA4_LINE_L1	-2.26181	-4.79591	-1	1.39997	2.1935	0.0398137	0.627868	2	6024404	6025673	LINE	1269
19_30649742_30651432_L1MA4A_LINE_L1	-1.89894	-3.7294	-1	1.39939	2.35979	0.0398669	0.628094	19	30649742	30651432	LINE	1690
11_75111412_75113193_L1ME3_LINE_L1	-1.34636	-2.54269	-1	1.39881	3.237	0.0399198	0.628094	11	75111412	75113193	LINE	1781
4_36545572_36547759_L2_LINE_L2	-2.72857	-6.62799	-1	1.39731	2.34612	0.0400582	0.628094	4	36545572	36547759	LINE	2187
1_60417395_60421714_L1MA9_LINE_L1	-1.51055	-2.84918	-1	1.39719	3.0188	0.0400689	0.628094	1	60417395	60421714	LINE	4319
14_57962734_57963899_L2_LINE_L2	-1.41701	-2.67031	-1	1.39585	2.98936	0.0401927	0.628094	14	57962734	57963899	LINE	1165
5_29604054_29605863_L1_Mus3_LINE_L1	-1.66999	-3.18213	-1	1.39555	3.00187	0.0402204	0.628094	5	29604054	29605863	LINE	1809
11_105607434_105610389_L2_LINE_L2	-2.15416	-4.45108	-1	1.39553	2.68568	0.0402228	0.628094	11	105607434	105610389	LINE	2955
3_24622772_24628865_L1Md_A_LINE_L1	-2.07058	-4.20056	-1	1.39393	2.12774	0.040371	0.628094	3	24622772	24628865	LINE	6093
13_103809732_103814316_L1M4c_LINE_L1	-0.831929	-1.78006	-1	1.393	5.70971	0.0404574	0.628094	13	103809732	103814316	LINE	4584
1_55055633_55058629_Lx8_LINE_L1	-0.860289	-1.8154	-1	1.39286	6.3034	0.0404702	0.628094	1	55055633	55058629	LINE	2996
14_123811431_123812620_L1MEc_LINE_L1	2.04926	4.13894	1	1.39251	2.18866	0.040503	0.628094	14	123811431	123812620	LINE	1189
17_29559415_29561391_Lx5c_LINE_L1	-1.88851	-3.70252	-1	1.39179	2.76669	0.0405702	0.628094	17	29559415	29561391	LINE	1976
17_73051125_73051531_Lx8_LINE_L1	1.62724	3.08921	1	1.39176	2.51049	0.0405733	0.628094	17	73051125	73051531	LINE	406
9_63306090_63306722_L1MEd_LINE_L1	-1.63563	-3.10723	-1	1.39169	3.61717	0.0405798	0.628094	9	63306090	63306722	LINE	632
10_127585068_127585886_L2_LINE_L2	-0.949417	-1.93109	-1	1.39161	6.46441	0.0405875	0.628094	10	127585068	127585886	LINE	818
12_111363640_111365720_L1MB8_LINE_L1	-1.11475	-2.16558	-1	1.39134	3.70191	0.0406128	0.628094	12	111363640	111365720	LINE	2080
17_51058794_51060785_Lx9_LINE_L1	-1.30288	-2.46721	-1	1.3913	3.18162	0.0406166	0.628094	17	51058794	51060785	LINE	1991
13_12769628_12770840_L1VL1_LINE_L1	-1.01069	-2.01488	-1	1.39066	4.10899	0.0406759	0.628094	13	12769628	12770840	LINE	1212
X_113096662_113097573_Lx4A_LINE_L1	-1.77848	-3.43065	-1	1.39021	2.76363	0.0407184	0.628094	X	113096662	113097573	LINE	911
17_5591738_5592019_L2b_LINE_L2	-2.20071	-4.59704	-1	1.38955	2.24018	0.04078	0.628094	17	5591738	5592019	LINE	281
19_37110375_37111310_Lx7_LINE_L1	-2.20071	-4.59704	-1	1.38951	2.24018	0.0407837	0.628094	19	37110375	37111310	LINE	935
14_94235272_94236238_Lx8_LINE_L1	-2.15278	-4.44685	-1	1.3891	2.18498	0.0408223	0.628094	14	94235272	94236238	LINE	966
7_111644690_111646546_L1Md_T_LINE_L1	-1.61278	-3.05841	-1	1.38683	2.87848	0.041036	0.628905	7	111644690	111646546	LINE	1856
2_127081592_127084221_Lx_LINE_L1	0.533254	1.44719	1	1.38655	7.72339	0.0410631	0.628905	2	127081592	127084221	LINE	2629
15_35475023_35477067_L1MB8_LINE_L1	1.66288	3.16648	1	1.3865	2.50966	0.0410676	0.628905	15	35475023	35477067	LINE	2044
18_68147728_68148817_L2a_LINE_L2	-0.95703	-1.94131	-1	1.38582	4.71935	0.0411318	0.628905	18	68147728	68148817	LINE	1089
7_99950309_99951694_L1_Mus3_LINE_L1	-1.12054	-2.17428	-1	1.38546	4.03342	0.0411664	0.628905	7	99950309	99951694	LINE	1385
4_139118565_139119720_L1ME1_LINE_L1	-1.36801	-2.58114	-1	1.3851	3.26371	0.0411999	0.628905	4	139118565	139119720	LINE	1155
X_52083042_52083621_L1MA6_LINE_L1	-1.21524	-2.32179	-1	1.3848	5.36183	0.0412287	0.628905	X	52083042	52083621	LINE	579
15_35124909_35125518_Lx8_LINE_L1	-2.04805	-4.13546	-1	1.38427	2.12677	0.0412788	0.628905	15	35124909	35125518	LINE	609
7_100339975_100343488_L1MA4_LINE_L1	0.511158	1.42519	1	1.38402	9.66819	0.0413031	0.628905	7	100339975	100343488	LINE	3513
1_44642016_44647578_L1M4_LINE_L1	-1.12197	-2.17644	-1	1.38377	5.12747	0.0413271	0.628905	1	44642016	44647578	LINE	5562
12_78339809_78341954_L1M2_LINE_L1	-1.99707	-3.99188	-1	1.38312	2.17932	0.0413889	0.628905	12	78339809	78341954	LINE	2145
11_117996278_117997114_Lx8_LINE_L1	-1.59632	-3.0237	-1	1.38174	2.91227	0.0415204	0.629783	11	117996278	117997114	LINE	836
5_31952967_31955561_L1ME1_LINE_L1	-1.22375	-2.33553	-1	1.38027	3.65447	0.0416613	0.630374	5	31952967	31955561	LINE	2594
5_32506539_32508083_L1_Mus3_LINE_L1	-1.37559	-2.59474	-1	1.37955	3.31664	0.0417306	0.630602	5	32506539	32508083	LINE	1544
7_81908330_81911148_Lx6_LINE_L1	-1.72705	-3.31051	-1	1.3787	2.5532	0.0418116	0.630966	7	81908330	81911148	LINE	2818
7_135025671_135026429_L1MEg_LINE_L1	-1.89752	-3.72573	-1	1.37599	2.40506	0.0420737	0.632185	7	135025671	135026429	LINE	758
15_53111479_53112450_L1MD3_LINE_L1	-1.09856	-2.14141	-1	1.37287	3.96679	0.0423767	0.634011	15	53111479	53112450	LINE	971
2_61617271_61619125_L1Md_F2_LINE_L1	-1.70629	-3.26319	-1	1.37281	2.51053	0.0423825	0.634011	2	61617271	61619125	LINE	1854
2_73174289_73179066_L1MEa_LINE_L1	-1.01255	-2.01748	-1	1.3723	4.04539	0.0424327	0.634011	2	73174289	73179066	LINE	4777
8_91472093_91472745_L1MB8_LINE_L1	-1.88593	-3.69591	-1	1.37148	2.45328	0.0425124	0.634011	8	91472093	91472745	LINE	652
2_150985083_150990358_L1MA8_LINE_L1	-1.77503	-3.42245	-1	1.37094	2.73544	0.0425653	0.634011	2	150985083	150990358	LINE	5275
1_16644917_16645240_L1MB5_LINE_L1	1.37551	2.5946	1	1.36996	3.22255	0.0426619	0.634305	1	16644917	16645240	LINE	323
19_25346268_25347443_L1M3_LINE_L1	1.74279	3.34682	1	1.36854	2.35589	0.0428018	0.635322	19	25346268	25347443	LINE	1175
15_26690007_26691028_Lx7_LINE_L1	-1.14177	-2.20652	-1	1.36762	3.82017	0.042892	0.636021	15	26690007	26691028	LINE	1021
3_152256353_152256861_L1MC_LINE_L1	-1.56318	-2.95504	-1	1.36718	2.64292	0.0429354	0.636098	3	152256353	152256861	LINE	508
8_111544972_111546313_L1MB2_LINE_L1	-1.13415	-2.19488	-1	1.36585	3.68759	0.0430672	0.637133	8	111544972	111546313	LINE	1341
1_119694813_119696184_L1MA5A_LINE_L1	-1.20915	-2.31202	-1	1.36582	3.73609	0.0430709	0.637133	1	119694813	119696184	LINE	1371
12_99976618_99985425_Lx7_LINE_L1	-1.13851	-2.20154	-1	1.3657	4.25144	0.0430825	0.637133	12	99976618	99985425	LINE	8807
12_75379421_75386301_L1Md_T_LINE_L1	-2.1644	-4.48281	-1	1.36551	2.29889	0.043101	0.637133	12	75379421	75386301	LINE	6880
1_178741302_178742708_L1MB4_LINE_L1	-0.776304	-1.71274	-1	1.36515	5.30535	0.0431371	0.637294	1	178741302	178742708	LINE	1406
4_36906308_36908552_Lx7_LINE_L1	-2.16423	-4.48227	-1	1.36495	2.29889	0.0431568	0.637294	4	36906308	36908552	LINE	2244
11_68730176_68730927_L1MD_LINE_L1	-1.39365	-2.62743	-1	1.36474	3.9496	0.0431776	0.637294	11	68730176	68730927	LINE	751
X_102327663_102328808_L1M4_LINE_L1	-2.16413	-4.48197	-1	1.36463	2.29889	0.0431885	0.637294	X	102327663	102328808	LINE	1145
8_111826186_111827142_L1MB7_LINE_L1	-1.46909	-2.76847	-1	1.3637	2.92031	0.0432813	0.638097	8	111826186	111827142	LINE	956
4_8565619_8566793_Lx8_LINE_L1	-1.06356	-2.09008	-1	1.36311	3.89801	0.0433397	0.638139	4	8565619	8566793	LINE	1174
11_86481852_86482505_Lx8_LINE_L1	-1.42495	-2.68504	-1	1.36289	3.21895	0.0433625	0.638164	11	86481852	86482505	LINE	653
18_25227297_25233716_Lx4A_LINE_L1	-1.13759	-2.20013	-1	1.36241	3.61743	0.0434102	0.638496	18	25227297	25233716	LINE	6419
4_75727527_75728100_Lx8b_LINE_L1	-1.78581	-3.44813	-1	1.36122	3.25845	0.0435293	0.639205	4	75727527	75728100	LINE	573
2_13562606_13568752_L1Md_F2_LINE_L1	-1.84668	-3.59673	-1	1.36058	2.40533	0.0435936	0.639782	2	13562606	13568752	LINE	6146
12_38003104_38006392_Lx_LINE_L1	-1.91884	-3.78118	-1	1.35933	2.45288	0.0437191	0.640365	12	38003104	38006392	LINE	3288
X_104358002_104364001_L1MA9_LINE_L1	-1.6251	-3.08464	-1	1.35863	2.64057	0.0437895	0.640874	X	104358002	104364001	LINE	5999
2_102352906_102354560_L1MDa_LINE_L1	-1.16119	-2.23642	-1	1.35856	3.41647	0.0437971	0.640874	2	102352906	102354560	LINE	1654
5_16196816_16198768_L1_Mus2_LINE_L1	-1.93525	-3.82445	-1	1.35587	2.40461	0.0440685	0.642704	5	16196816	16198768	LINE	1952
17_75186467_75186706_Lx8b_LINE_L1	-1.29069	-2.44646	-1	1.35579	3.34366	0.0440766	0.642704	17	75186467	75186706	LINE	239
7_61983522_61984024_Lx8_LINE_L1	1.90896	3.75538	1	1.35513	2.40877	0.0441438	0.643119	7	61983522	61984024	LINE	502
7_86714293_86718130_L1Md_F2_LINE_L1	-1.90105	-3.73484	-1	1.35471	2.5627	0.0441863	0.643395	7	86714293	86718130	LINE	3837
1_185960955_185962867_L1MC3_LINE_L1	1.98364	3.95489	1	1.35456	2.1249	0.0442014	0.643395	1	185960955	185962867	LINE	1912
9_49474350_49475731_L1M4_LINE_L1	-1.5264	-2.88066	-1	1.3538	2.9255	0.044279	0.644001	9	49474350	49475731	LINE	1381
6_78208099_78214276_L1Md_F2_LINE_L1	1.43957	2.7124	1	1.35369	2.8106	0.0442907	0.644001	6	78208099	78214276	LINE	6177
17_63097466_63098216_L1M7_LINE_L1	-1.81475	-3.51797	-1	1.35317	2.94857	0.0443435	0.644069	17	63097466	63098216	LINE	750
9_121721972_121722713_L1MC_LINE_L1	-1.35738	-2.56219	-1	1.35289	2.98827	0.0443716	0.644069	9	121721972	121722713	LINE	741
6_119013164_119014445_Lx7_LINE_L1	-0.956899	-1.94113	-1	1.35278	4.86498	0.044383	0.644069	6	119013164	119014445	LINE	1281
14_57676540_57679502_L1_Mur3_LINE_L1	-1.21071	-2.31452	-1	1.35221	4.00964	0.0444412	0.644069	14	57676540	57679502	LINE	2962
2_20687557_20688219_L1MD_LINE_L1	-1.48614	-2.80139	-1	1.35156	3.05026	0.0445079	0.644561	2	20687557	20688219	LINE	662
9_100882635_100886183_Lx3_Mus_LINE_L1	-1.13451	-2.19544	-1	1.35145	4.61884	0.0445196	0.644561	9	100882635	100886183	LINE	3548
1_106373596_106378645_Lx8_LINE_L1	0.550159	1.46425	1	1.35075	6.76989	0.0445917	0.644804	1	106373596	106378645	LINE	5049
4_36653432_36654534_Lx2B2_LINE_L1	-1.73637	-3.33196	-1	1.3497	4.00864	0.0446994	0.645137	4	36653432	36654534	LINE	1102
12_110609277_110609505_L1MEg_LINE_L1	-1.89937	-3.73049	-1	1.34948	3.0792	0.0447218	0.645137	12	110609277	110609505	LINE	228
7_94139057_94146980_L1_Mus4_LINE_L1	-1.75374	-3.37231	-1	1.34942	2.91122	0.0447282	0.645137	7	94139057	94146980	LINE	7923
13_30852130_30854188_L1_Mur2_LINE_L1	-1.27564	-2.42105	-1	1.34887	4.93487	0.0447847	0.645175	13	30852130	30854188	LINE	2058
19_31133103_31133375_Lx9_LINE_L1	-2.03296	-4.09243	-1	1.34882	2.3587	0.0447895	0.645175	19	31133103	31133375	LINE	272
16_37544805_37547040_L1M5_LINE_L1	1.82808	3.55064	1	1.34864	2.5528	0.0448084	0.645175	16	37544805	37547040	LINE	2235
10_34557357_34561174_L1VL2_LINE_L1	-2.25484	-4.77283	-1	1.34842	2.50292	0.044831	0.645221	10	34557357	34561174	LINE	3817
5_29750515_29750795_L1M5_LINE_L1	-1.97182	-3.92263	-1	1.34679	3.01224	0.0449992	0.645605	5	29750515	29750795	LINE	280
6_58742385_58749298_L1_Mur2_LINE_L1	-1.87545	-3.66917	-1	1.34534	2.4024	0.0451502	0.645605	6	58742385	58749298	LINE	6913
X_150583559_150584333_L1MA8_LINE_L1	-0.975648	-1.96652	-1	1.34527	5.29667	0.0451573	0.645605	X	150583559	150584333	LINE	774
10_7942927_7946298_L2_LINE_L2	-1.10849	-2.15619	-1	1.34456	3.50333	0.0452316	0.645605	10	7942927	7946298	LINE	3371
11_53382486_53384207_L1ME2_LINE_L1	-0.724916	-1.6528	-1	1.34257	5.77497	0.0454396	0.646708	11	53382486	53384207	LINE	1721
8_91587972_91589454_L1MA4_LINE_L1	-1.35012	-2.54934	-1	1.34185	3.39791	0.045515	0.646886	8	91587972	91589454	LINE	1482
17_71068556_71071557_L1MEc_LINE_L1	-1.29321	-2.45072	-1	1.33992	3.90569	0.0457174	0.646886	17	71068556	71071557	LINE	3001
3_79225910_79227604_L1MA8_LINE_L1	-1.41731	-2.67087	-1	1.33987	3.02271	0.0457223	0.646886	3	79225910	79227604	LINE	1694
10_23142050_23143608_Lx7_LINE_L1	-1.65068	-3.13982	-1	1.33966	2.50502	0.045745	0.646886	10	23142050	23143608	LINE	1558
6_72294411_72301183_L1MB2_LINE_L1	-2.03599	-4.10103	-1	1.33962	2.12939	0.0457493	0.646886	6	72294411	72301183	LINE	6772
16_15557703_15564953_L1M4_LINE_L1	-2.03599	-4.10103	-1	1.33958	2.12939	0.0457531	0.646886	16	15557703	15564953	LINE	7250
4_28954465_28956650_L1_Mus2_LINE_L1	-1.45541	-2.74234	-1	1.33883	2.89409	0.0458321	0.646886	4	28954465	28956650	LINE	2185
X_143767843_143773366_L1Md_F2_LINE_L1	-1.44373	-2.72024	-1	1.33717	3.28991	0.046008	0.646886	X	143767843	143773366	LINE	5523
4_34874619_34876478_L1MA4A_LINE_L1	-1.09247	-2.13239	-1	1.33692	4.45339	0.0460338	0.646886	4	34874619	34876478	LINE	1859
10_75775173_75775493_Lx8_LINE_L1	-1.64053	-3.1178	-1	1.33688	2.41944	0.0460379	0.646886	10	75775173	75775493	LINE	320
8_77235094_77239062_L1MA5A_LINE_L1	-1.27737	-2.42398	-1	1.33654	3.18948	0.0460748	0.646886	8	77235094	77239062	LINE	3968
10_56082198_56085697_L2_LINE_L2	1.96102	3.89337	1	1.33647	2.12543	0.0460814	0.646886	10	56082198	56085697	LINE	3499
1_6595207_6598072_L1_Mus3_LINE_L1	-1.77614	-3.42508	-1	1.33586	2.59262	0.0461468	0.647015	1	6595207	6598072	LINE	2865
3_79288503_79289220_L2_LINE_L2	1.96104	3.89342	1	1.33553	2.12543	0.0461819	0.647015	3	79288503	79289220	LINE	717
9_3692437_3695771_L1_Mus3_LINE_L1	-1.79343	-3.46638	-1	1.33487	2.67995	0.0462518	0.647015	9	3692437	3695771	LINE	3334
18_80901688_80903065_Lx7_LINE_L1	-1.47206	-2.77418	-1	1.33482	2.98442	0.0462573	0.647015	18	80901688	80903065	LINE	1377
4_32506342_32508241_L2a_LINE_L2	-1.776	-3.42476	-1	1.33481	2.59262	0.0462581	0.647015	4	32506342	32508241	LINE	1899
X_100642974_100648841_L1ME2z_LINE_L1	-1.39945	-2.63802	-1	1.33463	3.05538	0.0462779	0.647015	X	100642974	100648841	LINE	5867
1_86080289_86080632_L1M5_LINE_L1	2.15529	4.45458	1	1.33444	2.18372	0.0462982	0.647027	1	86080289	86080632	LINE	343
14_78676592_78678398_HAL1_LINE_L1	-2.12638	-4.36622	-1	1.33371	2.24599	0.0463758	0.647316	14	78676592	78678398	LINE	1806
6_13621162_13623457_L1M2_LINE_L1	-0.759734	-1.69318	-1	1.3325	5.78622	0.0465052	0.647316	6	13621162	13623457	LINE	2295
4_119389911_119390928_L1M4_LINE_L1	-1.52446	-2.8768	-1	1.33161	2.5998	0.0466005	0.647316	4	119389911	119390928	LINE	1017
11_62116568_62117239_Lx7_LINE_L1	-2.04836	-4.13637	-1	1.33063	2.13225	0.0467054	0.647316	11	62116568	62117239	LINE	671
15_40981354_40982054_Lx10_LINE_L1	-0.999357	-1.99911	-1	1.33058	3.86081	0.0467111	0.647316	15	40981354	40982054	LINE	700
7_63904469_63906197_L1MC3_LINE_L1	-1.0978	-2.14027	-1	1.32994	4.17878	0.0467803	0.647316	7	63904469	63906197	LINE	1728
10_45655153_45656609_Lx7_LINE_L1	-1.40235	-2.64331	-1	1.32953	2.84974	0.0468242	0.647316	10	45655153	45656609	LINE	1456
2_126086802_126087507_Lx7_LINE_L1	-1.10287	-2.14781	-1	1.32912	3.55409	0.0468681	0.647316	2	126086802	126087507	LINE	705
12_116295980_116306056_Lx8b_LINE_L1	-0.758239	-1.69142	-1	1.32898	5.78079	0.0468835	0.647316	12	116295980	116306056	LINE	10076
2_5329620_5336105_L1_Mus1_LINE_L1	-1.48032	-2.7901	-1	1.32828	3.11864	0.046959	0.647456	2	5329620	5336105	LINE	6485
17_64068354_64069805_Lx_LINE_L1	-1.87044	-3.65645	-1	1.32826	2.83893	0.0469612	0.647456	17	64068354	64069805	LINE	1451
9_50772920_50773971_L1_Mus3_LINE_L1	-0.902368	-1.86913	-1	1.32692	4.2987	0.0471065	0.648897	9	50772920	50773971	LINE	1051
11_30509231_30514639_L1_Mm_LINE_L1	-1.4709	-2.77195	-1	1.32681	2.98283	0.047118	0.648897	11	30509231	30514639	LINE	5408
3_138845063_138847050_Lx8b_LINE_L1	-1.73899	-3.33801	-1	1.32667	2.5934	0.047134	0.648897	3	138845063	138847050	LINE	1987
18_4416576_4417586_Lx8_LINE_L1	-2.20874	-4.62272	-1	1.32613	2.29313	0.0471924	0.649242	18	4416576	4417586	LINE	1010
11_106745901_106750070_L1_Mur2_LINE_L1	-2.08636	-4.24675	-1	1.3258	2.2417	0.0472284	0.649242	11	106745901	106750070	LINE	4169
14_57476729_57477400_L1MB7_LINE_L1	-1.77165	-3.41443	-1	1.32572	2.87299	0.0472371	0.649242	14	57476729	57477400	LINE	671
1_192913978_192921547_L1M4_LINE_L1	-1.99454	-3.98488	-1	1.32485	2.12653	0.0473316	0.649272	1	192913978	192921547	LINE	7569
9_6355731_6359175_L1_Mus1_LINE_L1	-1.15295	-2.22368	-1	1.32482	4.02598	0.0473343	0.649272	9	6355731	6359175	LINE	3444
X_143751050_143754232_L1Md_T_LINE_L1	-1.62686	-3.0884	-1	1.3248	2.46064	0.0473369	0.649272	X	143751050	143754232	LINE	3182
14_57600704_57601049_L2a_LINE_L2	-1.61159	-3.05588	-1	1.32396	2.41389	0.0474288	0.649436	14	57600704	57601049	LINE	345
8_103120548_103121386_Lx5c_LINE_L1	1.90778	3.75232	1	1.32371	2.64433	0.0474554	0.649436	8	103120548	103121386	LINE	838
13_77812359_77814523_Lx2A1_LINE_L1	-1.55823	-2.94493	-1	1.32362	2.84176	0.0474659	0.649436	13	77812359	77814523	LINE	2164
1_36084182_36087649_L1MB3_LINE_L1	-1.13763	-2.20019	-1	1.32276	4.76627	0.0475598	0.649468	1	36084182	36087649	LINE	3467
13_92495513_92498400_L1MA5_LINE_L1	0.861352	1.81674	1	1.32188	4.54411	0.0476558	0.649468	13	92495513	92498400	LINE	2887
4_57665947_57667158_L2b_LINE_L2	-1.21632	-2.32353	-1	1.32183	3.16821	0.0476619	0.649468	4	57665947	57667158	LINE	1211
12_77255569_77260620_L1MA9_LINE_L1	-1.57759	-2.98471	-1	1.32177	2.84925	0.0476686	0.649468	12	77255569	77260620	LINE	5051
11_70860219_70861325_L1MC_LINE_L1	-1.53248	-2.89283	-1	1.32164	2.63981	0.0476829	0.649468	11	70860219	70861325	LINE	1106
5_150616107_150618461_Lx6_LINE_L1	1.50623	2.84067	1	1.32131	2.60063	0.0477184	0.649494	5	150616107	150618461	LINE	2354
5_131166767_131167217_L1MA5A_LINE_L1	-2.03555	-4.09978	-1	1.32097	2.45181	0.0477566	0.649494	5	131166767	131167217	LINE	450
6_49131435_49134076_L1_Mur3_LINE_L1	-1.06057	-2.08576	-1	1.32073	3.99711	0.0477825	0.649494	6	49131435	49134076	LINE	2641
5_107665129_107668512_L1_Mur3_LINE_L1	-1.72122	-3.29715	-1	1.31988	2.41416	0.0478766	0.650243	5	107665129	107668512	LINE	3383
5_108478774_108482612_L1_Mur3_LINE_L1	-0.990082	-1.9863	-1	1.31965	4.31514	0.0479018	0.650243	5	108478774	108482612	LINE	3838
X_134781540_134782924_Lx8_LINE_L1	1.19374	2.28745	1	1.31938	3.36139	0.047931	0.650243	X	134781540	134782924	LINE	1384
2_20951473_20955068_L1ME2_LINE_L1	-0.94387	-1.92368	-1	1.31873	4.50523	0.0480033	0.650243	2	20951473	20955068	LINE	3595
9_117225215_117225780_Lx8_LINE_L1	-1.24694	-2.37337	-1	1.31807	4.84404	0.0480765	0.650568	9	117225215	117225780	LINE	565
X_142780372_142783374_L1MB7_LINE_L1	-0.900139	-1.86625	-1	1.31689	4.97725	0.0482069	0.651057	X	142780372	142783374	LINE	3002
4_17948665_17950142_L1MA7_LINE_L1	-1.9766	-3.93564	-1	1.31647	2.50426	0.0482531	0.651057	4	17948665	17950142	LINE	1477
12_58963361_58964517_Lx6_LINE_L1	-0.999395	-1.99916	-1	1.31646	3.8641	0.0482544	0.651057	12	58963361	58964517	LINE	1156
6_93884395_93885374_L1M4_LINE_L1	-1.62989	-3.0949	-1	1.31577	2.68018	0.0483317	0.651057	6	93884395	93885374	LINE	979
2_4893401_4895262_L1MB8_LINE_L1	-1.24693	-2.37335	-1	1.3153	3.21435	0.0483843	0.651057	2	4893401	4895262	LINE	1861
19_47583252_47584829_L1ME3B_LINE_L1	-1.18069	-2.26685	-1	1.31511	3.47615	0.0484052	0.651057	19	47583252	47584829	LINE	1577
13_105210789_105214423_L1MA7_LINE_L1	-1.83443	-3.56631	-1	1.31507	2.54811	0.04841	0.651057	13	105210789	105214423	LINE	3634
19_40448228_40449087_L2_LINE_L2	-1.03796	-2.05332	-1	1.31453	4.24717	0.04847	0.651057	19	40448228	40449087	LINE	859
17_30563769_30564624_L1MC4_LINE_L1	-1.67146	-3.18537	-1	1.31415	2.83694	0.0485126	0.651057	17	30563769	30564624	LINE	855
9_20616016_20616589_L1Md_F2_LINE_L1	-1.16039	-2.23518	-1	1.31398	3.24918	0.0485315	0.651057	9	20616016	20616589	LINE	573
15_7901559_7902597_L1MD2_LINE_L1	-2.00942	-4.02621	-1	1.31386	2.30604	0.048544	0.651057	15	7901559	7902597	LINE	1038
7_81404904_81411125_L1Md_F3_LINE_L1	-1.2546	-2.38601	-1	1.31335	3.27297	0.0486018	0.651057	7	81404904	81411125	LINE	6221
15_39407196_39409006_Lx8_LINE_L1	-2.03032	-4.08494	-1	1.31223	2.12679	0.0487266	0.652152	15	39407196	39409006	LINE	1810
8_73081537_73086842_Lx_LINE_L1	-1.07489	-2.10656	-1	1.31127	3.63769	0.0488348	0.652152	8	73081537	73086842	LINE	5305
14_67673533_67674166_L1ME1_LINE_L1	0.946002	1.92653	1	1.31088	4.27525	0.0488782	0.652152	14	67673533	67674166	LINE	633
9_32101756_32104628_Lx7_LINE_L1	-1.53224	-2.89234	-1	1.31039	2.64073	0.0489342	0.652152	9	32101756	32104628	LINE	2872
2_120319672_120320569_Lx3_Mus_LINE_L1	1.02058	2.02874	1	1.31026	3.77515	0.0489487	0.652152	2	120319672	120320569	LINE	897
9_70714962_70717437_Lx7_LINE_L1	-1.81501	-3.51862	-1	1.31011	2.40348	0.0489658	0.652152	9	70714962	70717437	LINE	2475
8_27046518_27046971_L1ME1_LINE_L1	1.06704	2.09513	1	1.31	3.53054	0.0489776	0.652152	8	27046518	27046971	LINE	453
11_72641759_72643341_L1M6_LINE_L1	-1.00226	-2.00314	-1	1.30882	4.45892	0.0491107	0.653403	11	72641759	72643341	LINE	1582
7_97905448_97906422_L2a_LINE_L2	-1.65572	-3.15081	-1	1.30809	2.46525	0.0491938	0.653871	7	97905448	97906422	LINE	974
5_48382905_48384770_L1_Mur2_LINE_L1	1.35993	2.56672	1	1.30775	2.84597	0.0492328	0.653871	5	48382905	48384770	LINE	1865
13_49729160_49729735_L1MDa_LINE_L1	0.952751	1.93556	1	1.30727	4.04659	0.0492867	0.653871	13	49729160	49729735	LINE	575
4_64917520_64921551_Lx7_LINE_L1	-1.2357	-2.35496	-1	1.30673	3.14996	0.0493483	0.654019	4	64917520	64921551	LINE	4031
1_54779205_54781200_L1Md_F2_LINE_L1	-1.43925	-2.7118	-1	1.30637	3.34078	0.0493885	0.654111	1	54779205	54781200	LINE	1995
7_80939402_80941042_Lx9_LINE_L1	-1.48486	-2.79891	-1	1.30535	2.55878	0.0495053	0.654719	7	80939402	80941042	LINE	1640
17_66647552_66661025_L1M2_LINE_L1	-1.41006	-2.65747	-1	1.30501	2.88382	0.0495442	0.654719	17	66647552	66661025	LINE	13473
4_55062453_55064566_L1M5_LINE_L1	-1.17528	-2.25837	-1	1.30231	3.32625	0.0498526	0.656884	4	55062453	55064566	LINE	2113
11_70850276_70851134_L2a_LINE_L2	-1.19521	-2.28979	-1	1.30204	3.54508	0.0498841	0.656884	11	70850276	70851134	LINE	858
5_105582954_105583796_L2_LINE_L2	-1.34351	-2.53769	-1	1.30175	3.31914	0.0499176	0.656884	5	105582954	105583796	LINE	842
7_143203428_143207407_L1ME1_LINE_L1	-2.15049	-4.43979	-1	1.30143	2.1273	0.0499539	0.656884	7	143203428	143207407	LINE	3979

## Sheet: SINEs
Motif	Type	log2 ratio	Fold Change	Sign	-Log10(Pvalue)	logCPM	PValue	FDR adj P-value	Chromosome	Start	End	Length
ID_B1	SINE/B4	-4.0835	-16.9534	-1	3.97324	0.305963	0.000106354	0.894607	7	112448956	112449027	71		2167	0.831543	down
RSINE1	SINE/B4	-3.8698	-14.6193	-1	3.71845	2.10737	0.000191227	1	2	173272826	173272981	155		439	0.168457	up
B1_Mur3	SINE/Alu	-4.16571	-17.9475	-1	3.70161	0.383746	0.000198787	1	16	85146588	85146739	151
RSINE1	SINE/B4	-4.12955	-17.5033	-1	3.57134	-0.334909	0.000268324	1	3	27579522	27579616	94
B1_Mus1	SINE/Alu	-5.73561	-53.2833	-1	3.39052	-0.562548	0.000406892	1	2	18129702	18129852	150
B1_Mus1	SINE/Alu	-4.4056	-21.1943	-1	3.36258	-0.0765108	0.000433926	1	11	53364435	53364581	146
ID_B1	SINE/B4	5.33313	40.3119	1	3.33335	-0.949071	0.000464142	1	X	141666487	141666689	202
B1_Mus2	SINE/Alu	-4.17169	-18.022	-1	3.29332	0.420352	0.000508954	1	6	38808225	38808371	146
B3A	SINE/B2	-3.96651	-15.6329	-1	3.2868	-0.466911	0.000516652	1	7	128534536	128534746	210
B2_Mm1t	SINE/B2	-5.27652	-38.7607	-1	3.26471	-0.926129	0.000543614	1	17	26261951	26262120	169
B1_Mus1	SINE/Alu	-4.80245	-27.905	-1	3.10438	0.302273	0.000786362	1	7	63932047	63932194	147
B1_Mur4	SINE/Alu	-5.96944	-62.6588	-1	3.1022	-0.318399	0.000790323	1	11	105297218	105297362	144
B2_Mm2	SINE/B2	-3.48659	-11.2091	-1	3.07942	1.43497	0.000832869	1	13	104306276	104306436	160
B3	SINE/B2	-3.94038	-15.3523	-1	3.04033	-0.444154	0.000911308	1	9	65200644	65200837	193
B4A	SINE/B4	-5.49631	-45.1391	-1	3.0376	-0.723008	0.000917062	1	6	38861072	38861329	257
B4	SINE/B4	-3.68631	-12.8733	-1	3.03585	0.433872	0.000920777	1	1	91825923	91826025	102
ID_B1	SINE/B4	-3.5518	-11.7273	-1	3.00585	0.32979	0.000986626	1	4	155210411	155210520	109
RSINE1	SINE/B4	-5.16586	-35.8987	-1	2.96905	-0.982979	0.00107388	1	9	7956904	7956981	77
B1_Mus2	SINE/Alu	-5.54355	-46.6416	-1	2.96331	-0.683311	0.00108815	1	8	108747393	108747539	146
B1_Mus2	SINE/Alu	-3.96554	-15.6223	-1	2.9624	0.261041	0.00109044	1	2	128327973	128328117	144
PB1D9	SINE/Alu	2.83877	7.15411	1	2.9503	-0.478514	0.00112125	1	4	48192402	48192520	118
B2_Mm2	SINE/B2	-5.56403	-47.3087	-1	2.94505	-0.649306	0.00113489	1	5	23659738	23659898	160
B1_Mus1	SINE/Alu	-3.76502	-13.5952	-1	2.93416	0.084222	0.00116369	1	5	111165526	111165642	116
MIR	SINE/MIR	-4.27773	-19.3965	-1	2.93316	-0.140024	0.00116638	1	10	83041300	83041491	191
B1_Mus2	SINE/Alu	-2.80799	-7.00308	-1	2.92782	0.272354	0.00118081	1	9	58301173	58301318	145
ID_B1	SINE/B4	-5.6174	-49.0915	-1	2.92716	-0.611084	0.0011826	1	X	75851300	75851413	113
B4	SINE/B4	-3.73792	-13.3422	-1	2.90992	-0.618251	0.00123049	1	2	4313738	4314017	279
B1_Mus1	SINE/Alu	-2.64102	-6.23772	-1	2.89836	0.325521	0.00126368	1	8	73319268	73319416	148
PB1D11	SINE/Alu	-5.67069	-50.9388	-1	2.86694	-0.544937	0.00135849	1	1	134798140	134798239	99
PB1D9	SINE/Alu	-5.00315	-32.07	-1	2.86666	-1.08256	0.00135939	1	2	173747454	173747563	109
B4	SINE/B4	-3.08266	-8.47177	-1	2.86083	-0.0756886	0.00137775	1	15	10607521	10607727	206
B3	SINE/B2	-5.28152	-38.8951	-1	2.85806	-0.959554	0.00138656	1	17	26185392	26185569	177
B1F	SINE/Alu	3.7745	13.6848	1	2.79527	-0.733744	0.00160224	1	7	44899521	44899610	89
B1_Mus1	SINE/Alu	-5.81157	-56.1637	-1	2.79089	-0.415923	0.00161849	1	18	73689072	73689174	102
B3	SINE/B2	5.11344	34.6177	1	2.78349	-1.06706	0.00164629	1	19	60545869	60546075	206
PB1D7	SINE/Alu	2.72839	6.62713	1	2.77758	-0.252682	0.00166886	1	5	113608936	113609039	103
B1_Mur3	SINE/Alu	-5.04468	-33.0065	-1	2.77424	-1.04297	0.00168176	1	11	86494184	86494309	125
B1_Mus1	SINE/Alu	-5.29756	-39.3302	-1	2.77218	-0.854242	0.00168973	1	8	90963254	90963387	133
B1_Mus2	SINE/Alu	-5.6201	-49.1834	-1	2.76801	-0.581037	0.00170606	1	15	8337865	8337999	134
ID_B1	SINE/B4	-2.91204	-7.52684	-1	2.76525	1.19735	0.00171693	1	8	123032419	123032646	227
B4A	SINE/B4	-3.39176	-10.4959	-1	2.75742	0.98616	0.00174814	1	2	90571556	90571763	207
PB1D9	SINE/Alu	2.17279	4.50894	1	2.74515	0.355906	0.00179827	1	7	110050216	110050324	108
B3	SINE/B2	-3.60956	-12.2063	-1	2.74314	-0.0306594	0.00180661	1	6	30233316	30233430	114
B1_Mus1	SINE/Alu	-3.70851	-13.0729	-1	2.74261	-0.623652	0.00180881	1	6	38722181	38722286	105
B2_Mm2	SINE/B2	-5.16496	-35.8764	-1	2.736	-0.948223	0.00183653	1	16	30376705	30376891	186
B1_Mus1	SINE/Alu	-4.06763	-16.7679	-1	2.7331	-0.321147	0.00184885	1	18	77081694	77081806	112
B1_Mus1	SINE/Alu	-5.44433	-43.5417	-1	2.72908	-0.730315	0.00186601	1	4	129841640	129841784	144
B3	SINE/B2	-5.45025	-43.7209	-1	2.72058	-0.729392	0.00190291	1	18	60488526	60488704	178
RSINE1	SINE/B4	-5.45025	-43.7209	-1	2.72058	-0.729392	0.00190291	1	11	100918243	100918360	117
RSINE1	SINE/B4	-5.13142	-35.0519	-1	2.71552	-0.990738	0.00192522	1	13	54642699	54642823	124
B1_Mus2	SINE/Alu	-2.84986	-7.20929	-1	2.70934	0.538421	0.0019528	1	10	127586674	127586819	145
B2_Mm2	SINE/B2	-3.82742	-14.1961	-1	2.70388	-0.520135	0.00197752	1	5	101948094	101948281	187
B3	SINE/B2	-3.85878	-14.508	-1	2.70287	-0.483248	0.00198213	1	6	83423090	83423283	193
B3	SINE/B2	-5.23864	-37.7561	-1	2.69088	-0.899878	0.0020376	1	16	10982979	10983178	199
B1_Mus2	SINE/Alu	-3.5639	-11.8261	-1	2.68849	-0.738563	0.00204885	1	5	102730632	102730763	131
B4A	SINE/B4	-2.53401	-5.79179	-1	2.66189	0.87023	0.00217826	1	6	99365612	99365843	231
B4A	SINE/B4	3.19785	9.17593	1	2.65165	-0.548768	0.00223025	1	11	117151138	117151387	249
B3	SINE/B2	-5.43023	-43.1183	-1	2.64149	-0.763107	0.00228303	1	17	65761419	65761556	137
B4A	SINE/B4	-2.88673	-7.39594	-1	2.63615	1.2888	0.00231125	1	6	38783249	38783526	277
PB1D7	SINE/Alu	-5.3195	-39.9328	-1	2.62826	-0.815803	0.00235366	1	11	107063987	107064061	74
PB1D10	SINE/Alu	2.97849	7.88162	1	2.62331	-0.748981	0.00238062	1	12	111712101	111712215	114
B1_Mus2	SINE/Alu	-3.7425	-13.3845	-1	2.61964	-0.588558	0.00240085	1	5	123747968	123748113	145
B3	SINE/B2	-3.21658	-9.29581	-1	2.61595	1.02905	0.00242131	1	16	57711046	57711243	197
B1_Mur3	SINE/Alu	-1.99176	-3.97723	-1	2.61544	0.382534	0.00242417	1	5	121450321	121450473	152
PB1D10	SINE/Alu	3.66473	12.6822	1	2.61048	-0.786776	0.002452	1	11	83474784	83474872	88
B1_Mus2	SINE/Alu	-3.91643	-15.0995	-1	2.60868	-0.425843	0.00246219	1	16	31850975	31851121	146
B1_Mus1	SINE/Alu	-3.86632	-14.584	-1	2.60816	-0.456241	0.00246513	1	10	20319665	20319816	151
B3A	SINE/B2	-4.97895	-31.5364	-1	2.59864	-1.08952	0.00251977	1	11	106108936	106109103	167
ID_B1	SINE/B4	-2.71581	-6.56963	-1	2.59392	-0.375917	0.00254728	1	19	46070237	46070439	202
B1_Mus2	SINE/Alu	-4.09466	-17.085	-1	2.59101	-0.276208	0.0025644	1	9	110061229	110061375	146
B1F2	SINE/Alu	5.00401	32.0891	1	2.58503	-1.12654	0.0026	1	15	6752462	6752560	98
ID4	SINE/ID	4.98977	31.774	1	2.58414	-1.12985	0.00260529	1	X	162775060	162775126	66
ID4	SINE/ID	4.98977	31.774	1	2.58414	-1.12985	0.00260529	1	13	24470076	24470138	62
B1_Mm	SINE/Alu	-5.55343	-46.9623	-1	2.58328	-0.619103	0.00261049	1	7	127524696	127524842	146
B1_Mm	SINE/Alu	-2.91238	-7.52857	-1	2.58269	1.34107	0.00261401	1	5	142900420	142900565	145
ID_B1	SINE/B4	-2.91273	-7.53042	-1	2.58124	-0.210296	0.00262279	1	18	79011053	79011178	125
B1_Mus1	SINE/Alu	-2.67569	-6.38946	-1	2.5794	1.95138	0.00263388	1	15	53315134	53315280	146
B2_Mm2	SINE/B2	-5.3961	-42.1101	-1	2.57878	-0.736682	0.00263769	1	5	66382657	66382848	191
B3	SINE/B2	-5.3961	-42.1101	-1	2.57878	-0.736682	0.00263769	1	2	18079022	18079227	205
B2_Mm2	SINE/B2	-2.95798	-7.77035	-1	2.57663	0.152253	0.00265076	1	12	99271512	99271698	186
RSINE1	SINE/B4	-3.18667	-9.10506	-1	2.57659	0.0662879	0.00265099	1	6	116133248	116133361	113
B4	SINE/B4	-3.67344	-12.759	-1	2.56948	0.768185	0.00269475	1	5	130928501	130928800	299
B1_Mus2	SINE/Alu	-5.44485	-43.5575	-1	2.56919	-0.728468	0.00269657	1	9	46040832	46040972	140
B1_Mm	SINE/Alu	-5.07512	-33.7104	-1	2.54551	-0.99943	0.00284767	1	4	135857733	135857860	127
B1_Mus2	SINE/Alu	-3.80318	-13.9595	-1	2.54421	0.15614	0.00285619	1	9	107805945	107806091	146
B3A	SINE/B2	-5.56861	-47.4589	-1	2.53982	-0.587175	0.00288522	1	6	30234183	30234294	111
B2_Mm2	SINE/B2	-2.26951	-4.8216	-1	2.53903	-0.0051556	0.00289047	1	15	98534598	98534763	165
B1_Mus1	SINE/Alu	-5.62074	-49.2054	-1	2.53467	-0.551024	0.00291964	1	10	9558327	9558474	147
B1_Mus1	SINE/Alu	-3.76005	-13.5484	-1	2.53421	-0.557701	0.00292276	1	2	163621387	163621534	147
B4	SINE/B4	-3.37491	-10.3741	-1	2.52908	0.210093	0.00295747	1	13	45656817	45657001	184
B1F2	SINE/Alu	-2.38637	-5.22839	-1	2.5279	3.11819	0.00296551	1	1	163304609	163304750	141
B3A	SINE/B2	-2.58438	-5.9976	-1	2.5272	-0.164912	0.00297032	1	10	21317885	21318058	173
B3A	SINE/B2	-4.01446	-16.1612	-1	2.5208	-0.335502	0.00301441	1	7	16035702	16035792	90
RSINE1	SINE/B4	-5.08475	-33.9362	-1	2.51663	-0.997513	0.00304348	1	6	131340709	131340809	100
B2_Mm2	SINE/B2	3.64754	12.532	1	2.51098	-0.84303	0.00308331	1	11	31669597	31669759	162
B1_Mus1	SINE/Alu	-2.844	-7.1801	-1	2.50338	0.33149	0.00313775	1	3	69026255	69026374	119
B2_Mm2	SINE/B2	-5.15387	-35.6015	-1	2.50286	-0.949175	0.00314153	1	15	73418332	73418503	171
B2_Mm2	SINE/B2	-5.15387	-35.6015	-1	2.50286	-0.949175	0.00314153	1	16	35990682	35990859	177
B4	SINE/B4	-4.08833	-17.0102	-1	2.501	-0.256004	0.00315503	1	2	4399245	4399384	139
PB1D10	SINE/Alu	3.08322	8.47502	1	2.49456	-0.649892	0.00320212	1	8	56533068	56533162	94
PB1D9	SINE/Alu	-3.60242	-12.1461	-1	2.49219	0.725031	0.00321963	1	15	27976876	27976976	100
B4A	SINE/B4	-3.0302	-8.16924	-1	2.49218	0.255186	0.00321973	1	7	29323198	29323404	206
B2_Mm2	SINE/B2	-5.2582	-38.2715	-1	2.49095	-0.859863	0.00322884	1	5	66319090	66319275	185
RSINE1	SINE/B4	-3.09348	-8.53551	-1	2.47376	-0.468095	0.00335926	1	7	90160235	90160315	80
RSINE1	SINE/B4	-5.45443	-43.8477	-1	2.47247	-0.69503	0.00336924	1	11	85636129	85636262	133
B1_Mur1	SINE/Alu	4.9922	31.8274	1	2.47102	-1.12914	0.00338051	1	17	36955478	36955613	135
PB1D11	SINE/Alu	-3.78448	-13.7798	-1	2.47101	-0.527027	0.00338054	1	11	106138204	106138303	99
B1F2	SINE/Alu	3.48741	11.2154	1	2.46744	-0.891574	0.00340846	1	15	81322874	81322977	103
B2_Mm1a	SINE/B2	-3.03405	-8.19106	-1	2.46719	-0.526219	0.00341047	1	12	69201496	69201675	179
B4A	SINE/B4	-3.07116	-8.40448	-1	2.46431	0.767784	0.00343312	1	17	46599929	46600189	260
ID_B1	SINE/B4	-2.92399	-7.58945	-1	2.45257	0.160968	0.00352717	1	12	51883349	51883476	127
B1_Mur2	SINE/Alu	-3.72526	-13.2256	-1	2.45242	-0.563885	0.00352843	1	14	34728066	34728202	136
B1_Mus1	SINE/Alu	-5.50726	-45.4832	-1	2.4502	-0.62529	0.00354652	1	2	125454533	125454679	146
B1_Mus2	SINE/Alu	-5.50726	-45.4832	-1	2.4502	-0.62529	0.00354652	1	4	149359932	149360077	145
ID_B1	SINE/B4	-2.19466	-4.57781	-1	2.4467	1.41546	0.00357523	1	17	12756594	12756781	187
B3	SINE/B2	-3.52961	-11.5483	-1	2.44447	-0.746006	0.0035936	1	2	130946970	130947173	203
PB1D10	SINE/Alu	4.86257	29.0923	1	2.43946	-1.19364	0.0036353	1	18	68298944	68299054	110
B3	SINE/B2	4.86257	29.0923	1	2.43946	-1.19364	0.0036353	1	11	4924276	4924470	194
B3A	SINE/B2	4.86257	29.0923	1	2.43946	-1.19364	0.0036353	1	19	5944587	5944665	78
B4	SINE/B4	-3.9352	-15.2972	-1	2.43903	-0.374004	0.00363886	1	4	123519389	123519483	94
B3	SINE/B2	-3.54402	-11.6642	-1	2.43638	-0.709668	0.0036612	1	15	81397992	81398190	198
B1_Mus2	SINE/Alu	-2.9608	-7.78553	-1	2.43573	0.453057	0.00366664	1	5	66512968	66513104	136
B1_Mur4	SINE/Alu	-2.91117	-7.52228	-1	2.42823	0.378666	0.00373055	1	9	62775282	62775424	142
PB1D9	SINE/Alu	-2.7263	-6.61758	-1	2.42819	0.466647	0.00373086	1	5	118653348	118653487	139
B1_Mus1	SINE/Alu	-4.13647	-17.5874	-1	2.4276	-0.205272	0.00373596	1	3	28376063	28376210	147
B3A	SINE/B2	-4.02519	-16.2818	-1	2.42458	-0.283655	0.00376198	1	14	46962387	46962577	190
MIRb	SINE/MIR	-2.72531	-6.61302	-1	2.42373	1.0762	0.00376937	1	6	118998550	118998697	147
PB1D9	SINE/Alu	-2.29917	-4.92174	-1	2.41755	0.0798676	0.00382338	1	19	3510956	3511057	101
B3	SINE/B2	-2.20806	-4.62055	-1	2.41555	0.160369	0.00384104	1	13	53270182	53270385	203
MIR3	SINE/MIR	-2.61233	-6.1149	-1	2.41403	-0.121969	0.00385449	1	3	87096684	87096831	147
B1_Mus2	SINE/Alu	4.86717	29.1853	1	2.41028	-1.19241	0.00388792	1	5	45703149	45703297	148
MIRb	SINE/MIR	4.86717	29.1853	1	2.41028	-1.19241	0.00388792	1	7	18904196	18904319	123
MIRc	SINE/MIR	4.86717	29.1853	1	2.41028	-1.19241	0.00388792	1	1	33804527	33804584	57
MIRc	SINE/MIR	-4.86295	-29.1	-1	2.4008	-1.14828	0.00397374	1	4	136747263	136747393	130
B4	SINE/B4	-2.99391	-7.96628	-1	2.39541	-0.0941456	0.00402341	1	7	44982201	44982377	176
B1_Mur1	SINE/Alu	-4.74898	-26.8898	-1	2.39539	-1.20674	0.00402353	1	1	193108008	193108147	139
B3	SINE/B2	-4.74898	-26.8898	-1	2.39539	-1.20674	0.00402353	1	10	77316655	77316840	185
B4A	SINE/B4	-4.74898	-26.8898	-1	2.39539	-1.20674	0.00402353	1	3	103327576	103327645	69
B1_Mus1	SINE/Alu	-3.3188	-9.97837	-1	2.38606	0.188622	0.00411096	1	6	72892479	72892590	111
B2_Mm2	SINE/B2	-5.11247	-34.5944	-1	2.38494	-0.954911	0.00412155	1	11	77296655	77296850	195
MIR3	SINE/MIR	4.85814	29.0031	1	2.38289	-1.19469	0.00414106	1	11	57527614	57527700	86
B2_Mm2	SINE/B2	3.5385	11.6197	1	2.38205	-0.898514	0.00414902	1	18	36598747	36598935	188
B1_Mur4	SINE/Alu	-3.33708	-10.1056	-1	2.37881	-0.237424	0.00418011	1	10	83011565	83011714	149
B2_Mm2	SINE/B2	-2.45013	-5.46466	-1	2.37867	-0.269404	0.00418146	1	5	90317563	90317751	188
RSINE1	SINE/B4	-2.3547	-5.11489	-1	2.37543	0.957185	0.00421276	1	19	40444789	40444947	158
B3	SINE/B2	-3.32324	-10.0091	-1	2.36718	0.202579	0.00429355	1	15	64344086	64344275	189
B3A	SINE/B2	-3.88458	-14.7698	-1	2.36623	-0.430037	0.004303	1	6	66929456	66929551	95
B1_Mm	SINE/Alu	-2.90773	-7.50438	-1	2.36189	-0.164755	0.00434625	1	4	83458797	83458943	146
ID_B1	SINE/B4	-2.71576	-6.56941	-1	2.36134	0.78806	0.00435166	1	12	84842599	84842711	112
B1_Mur4	SINE/Alu	-4.07231	-16.8224	-1	2.35779	-0.231722	0.00438746	1	1	89500464	89500601	137
PB1D9	SINE/Alu	-2.43265	-5.39885	-1	2.3572	0.704335	0.0043934	1	2	156164000	156164105	105
RSINE1	SINE/B4	-5.19909	-36.7352	-1	2.35497	-0.867344	0.004416	1	17	46594009	46594126	117
MIRc	SINE/MIR	-5.39149	-41.9759	-1	2.35434	-0.703157	0.00442239	1	19	42029638	42029709	71
B1_Mur2	SINE/Alu	-5.17941	-36.2376	-1	2.35306	-0.905558	0.00443546	1	4	155945368	155945496	128
B4	SINE/B4	-3.14277	-8.83217	-1	2.35145	0.0209685	0.00445198	1	10	68149066	68149175	109
B1_Mm	SINE/Alu	-2.94092	-7.67899	-1	2.35039	-0.573645	0.00446283	1	5	110669754	110669899	145
B1_Mur4	SINE/Alu	-5.45062	-43.7319	-1	2.3496	-0.663628	0.00447097	1	4	53149519	53149648	129
B4	SINE/B4	-5.39893	-42.1928	-1	2.34862	-0.702243	0.0044811	1	12	5192872	5193189	317
B4	SINE/B4	3.49656	11.2868	1	2.3475	-0.890496	0.00449265	1	8	106199735	106199763	28
B2_Mm2	SINE/B2	-2.46216	-5.51039	-1	2.34628	-0.268133	0.0045053	1	1	176785490	176785680	190
B1F1	SINE/Alu	-5.26806	-38.5341	-1	2.34074	-0.822286	0.00456308	1	4	84513513	84513564	51
PB1D9	SINE/Alu	-5.26806	-38.5341	-1	2.34074	-0.822286	0.00456308	1	17	10310076	10310187	111
RSINE1	SINE/B4	-5.26806	-38.5341	-1	2.34074	-0.822286	0.00456308	1	9	123488098	123488247	149
B4A	SINE/B4	-2.33182	-5.03439	-1	2.34004	-0.140546	0.00457049	1	3	97662902	97663166	264
B1_Mus2	SINE/Alu	-3.41296	-10.6513	-1	2.33998	-0.161925	0.00457107	1	15	93557312	93557436	124
B1_Mm	SINE/Alu	-4.80721	-27.9971	-1	2.33987	-1.16227	0.00457221	1	13	109828587	109828733	146
B3A	SINE/B2	-4.80721	-27.9971	-1	2.33987	-1.16227	0.00457221	1	6	141417804	141417958	154
B1_Mur4	SINE/Alu	-5.25101	-38.0812	-1	2.33893	-0.858923	0.00458218	1	13	85269748	85269889	141
B4A	SINE/B4	-5.20519	-36.8909	-1	2.33521	-1.05454	0.00462163	1	7	132879936	132880205	269
PB1D7	SINE/Alu	-2.18829	-4.55765	-1	2.33021	0.933827	0.00467506	1	11	32409363	32409494	131
B1_Mus2	SINE/Alu	2.70755	6.5321	1	2.32954	-0.515114	0.00468235	1	2	127599580	127599723	143
B2_Mm1t	SINE/B2	-3.47783	-11.1412	-1	2.32908	-0.752447	0.00468723	1	2	18127763	18127916	153
B2_Mm2	SINE/B2	-2.47302	-5.55204	-1	2.32292	0.556802	0.00475418	1	16	37782129	37782319	190
B3	SINE/B2	-3.02922	-8.1637	-1	2.3218	0.256908	0.00476648	1	4	129070464	129070649	185
B3A	SINE/B2	-3.49278	-11.2573	-1	2.31906	-0.752491	0.00479665	1	7	112865156	112865311	155
RSINE1	SINE/B4	-3.4822	-11.175	-1	2.31746	-0.75151	0.00481439	1	15	53225917	53226025	108
B3	SINE/B2	-2.65917	-6.3167	-1	2.31043	0.603875	0.00489293	1	17	88057289	88057463	174
B4	SINE/B4	-2.80078	-6.96815	-1	2.31013	2.07549	0.00489636	1	2	173273009	173273125	116
ID_B1	SINE/B4	-4.76006	-27.097	-1	2.30932	-1.20575	0.00490544	1	1	39538662	39538750	88
B1_Mus2	SINE/Alu	-2.76779	-6.81063	-1	2.30867	1.22958	0.00491279	1	8	36593224	36593339	115
B1_Mus1	SINE/Alu	-2.10801	-4.31098	-1	2.30836	1.29161	0.0049163	1	2	27905040	27905179	139
B3A	SINE/B2	3.50211	11.3303	1	2.30184	-0.88811	0.00499072	1	17	78924867	78925060	193
B3A	SINE/B2	-2.82098	-7.0664	-1	2.30171	0.0746549	0.00499213	1	11	76271756	76271934	178
B3	SINE/B2	-3.20749	-9.23743	-1	2.29933	-0.324196	0.00501963	1	9	108370065	108370214	149
B1F	SINE/Alu	3.42705	10.7559	1	2.2966	-0.954331	0.00505131	1	5	45110691	45110831	140
B4A	SINE/B4	3.42705	10.7559	1	2.2966	-0.954331	0.00505131	1	4	139262732	139262949	217
PB1D7	SINE/Alu	-4.91	-30.0647	-1	2.29547	-1.10531	0.00506442	1	11	121287473	121287593	120
RSINE1	SINE/B4	-4.91	-30.0647	-1	2.29547	-1.10531	0.00506442	1	11	79385418	79385568	150
B2_Mm2	SINE/B2	-4.94221	-30.7435	-1	2.29105	-1.05856	0.00511626	1	11	76280646	76280836	190
B2_Mm2	SINE/B2	-4.94221	-30.7435	-1	2.29105	-1.05856	0.00511626	1	2	37805631	37805817	186
ID_B1	SINE/B4	-3.39597	-10.5266	-1	2.28786	-0.833186	0.00515397	1	8	25522896	25522979	83
B1_Mur1	SINE/Alu	-3.12911	-8.74894	-1	2.28751	-0.413535	0.00515812	1	4	138001618	138001749	131
RSINE1	SINE/B4	-2.64367	-6.24921	-1	2.28552	-0.413678	0.00518175	1	2	84606536	84606682	146
RSINE1	SINE/B4	-3.79844	-13.9138	-1	2.28019	-0.471137	0.00524573	1	6	128351788	128351925	137
B2_Mm2	SINE/B2	-4.94749	-30.8561	-1	2.27915	-1.0576	0.0052583	1	7	109634285	109634476	191
B4A	SINE/B4	-1.93074	-3.8125	-1	2.27417	2.08253	0.00531903	1	16	37815852	37816113	261
PB1D10	SINE/Alu	-4.19867	-18.3622	-1	2.27388	-0.132462	0.00532251	1	5	131289951	131290005	54
B1F	SINE/Alu	5.0172	32.3839	1	2.27383	-1.12515	0.00532318	1	12	59207052	59207172	120
B3A	SINE/B2	-5.18158	-36.292	-1	2.27281	-0.86828	0.00533565	1	11	61880108	61880264	156
B2_Mm1a	SINE/B2	-3.44686	-10.9046	-1	2.27279	-0.116393	0.00533595	1	7	112477530	112477714	184
B1_Mur2	SINE/Alu	-3.84256	-14.3459	-1	2.27077	-0.437776	0.00536076	1	10	53342429	53342577	148
B3A	SINE/B2	-3.33722	-10.1066	-1	2.26987	-0.905284	0.00537191	1	11	72613861	72613959	98
B1_Mus1	SINE/Alu	-2.36174	-5.13989	-1	2.26949	1.86036	0.00537665	1	7	112844321	112844470	149
B1_Mus2	SINE/Alu	-5.25126	-38.0878	-1	2.26307	-0.823216	0.00545669	1	11	85636348	85636494	146
PB1D9	SINE/Alu	-5.19623	-36.6623	-1	2.25784	-0.866408	0.00552284	1	8	47818675	47818768	93
RSINE1	SINE/B4	-2.27083	-4.82599	-1	2.25603	0.054032	0.00554586	1	15	53318965	53319070	105
B4	SINE/B4	-5.26568	-38.4706	-1	2.24929	-0.821355	0.00563261	1	18	21156257	21156561	304
RSINE1	SINE/B4	-3.57181	-11.8911	-1	2.24803	-0.676489	0.00564892	1	16	87701989	87702110	121
B2_Mm1t	SINE/B2	-5.04986	-33.1253	-1	2.24797	-0.962529	0.00564979	1	18	6495152	6495342	190
B2_Mm2	SINE/B2	-5.04986	-33.1253	-1	2.24797	-0.962529	0.00564979	1	15	41080565	41080749	184
ID_B1	SINE/B4	-5.04986	-33.1253	-1	2.24797	-0.962529	0.00564979	1	6	71497122	71497358	236
B1_Mus1	SINE/Alu	-5.32962	-40.2138	-1	2.24775	-0.743952	0.00565264	1	10	61450739	61450883	144
B3	SINE/B2	-3.23596	-9.42154	-1	2.24633	-0.928682	0.00567112	1	5	130205044	130205217	173
B1_Mur2	SINE/Alu	-5.27252	-38.6533	-1	2.24603	-0.785174	0.00567504	1	1	38084025	38084158	133
B1_Mus2	SINE/Alu	-5.27252	-38.6533	-1	2.24603	-0.785174	0.00567504	1	4	84535019	84535163	144
ID4	SINE/ID	-5.27252	-38.6533	-1	2.24603	-0.785174	0.00567504	1	8	31850706	31850775	69
B1_Mm	SINE/Alu	-5.03284	-32.7368	-1	2.24505	-1.00523	0.00568787	1	17	88001004	88001154	150
B1_Mur4	SINE/Alu	-5.03284	-32.7368	-1	2.24505	-1.00523	0.00568787	1	8	88307010	88307165	155
PB1D9	SINE/Alu	-5.03284	-32.7368	-1	2.24505	-1.00523	0.00568787	1	16	13821977	13822083	106
RSINE1	SINE/B4	-3.63927	-12.4603	-1	2.24346	-0.606209	0.00570877	1	2	34722052	34722195	143
ID_B1	SINE/B4	-3.35289	-10.217	-1	2.24313	-0.841533	0.00571303	1	19	16158577	16158787	210
RSINE1	SINE/B4	-3.35289	-10.217	-1	2.24313	-0.841533	0.00571303	1	17	74685746	74685909	163
B1_Mus1	SINE/Alu	-4.80411	-27.9371	-1	2.24249	-1.16129	0.00572154	1	1	131489010	131489155	145
PB1D7	SINE/Alu	-4.80411	-27.9371	-1	2.24249	-1.16129	0.00572154	1	10	9672726	9672783	57
B1_Mur1	SINE/Alu	-5.33721	-40.426	-1	2.24214	-0.743034	0.00572611	1	8	73207620	73207630	10
B1_Mus2	SINE/Alu	-5.33721	-40.426	-1	2.24214	-0.743034	0.00572611	1	6	113083051	113083195	144
B1_Mus2	SINE/Alu	-2.72817	-6.62616	-1	2.24099	-0.727072	0.00574135	1	14	120913808	120913945	137
B1_Mus2	SINE/Alu	-3.3512	-10.205	-1	2.24086	-0.212101	0.00574297	1	5	115068522	115068668	146
B3	SINE/B2	-4.84359	-28.7122	-1	2.23977	-1.15333	0.00575749	1	8	84664600	84664753	153
B1_Mm	SINE/Alu	-3.30178	-9.86131	-1	2.23933	-0.239135	0.00576328	1	10	68141800	68141879	79
B1_Mus1	SINE/Alu	-5.50737	-45.4867	-1	2.2368	-0.594198	0.00579689	1	11	35659996	35660143	147
B4	SINE/B4	-2.76751	-6.80932	-1	2.23629	-0.278116	0.00580376	1	14	121123522	121123739	217
B1_Mus1	SINE/Alu	-5.15876	-35.7224	-1	2.23577	-0.90839	0.00581072	1	12	31945015	31945155	140
B3A	SINE/B2	-2.75825	-6.76577	-1	2.23248	-0.277352	0.00585496	1	9	37494037	37494225	188
PB1D9	SINE/Alu	-2.91718	-7.55366	-1	2.23126	-0.580887	0.0058714	1	11	70644025	70644141	116
B1_Mur3	SINE/Alu	-3.35711	-10.2469	-1	2.22959	-0.840586	0.00589403	1	13	109787617	109787761	144
B2_Mm2	SINE/B2	-2.69022	-6.45412	-1	2.22864	-0.338549	0.00590687	1	8	109785586	109785776	190
B1_Mm	SINE/Alu	-5.12657	-34.9341	-1	2.22826	-0.914051	0.00591204	1	15	53107820	53107966	146
B2_Mm2	SINE/B2	-5.12657	-34.9341	-1	2.22826	-0.914051	0.00591204	1	2	155200727	155200917	190
B1_Mur4	SINE/Alu	-3.69522	-12.953	-1	2.22825	-0.569301	0.00591217	1	X	77581080	77581229	149
B1F	SINE/Alu	-2.71673	-6.57382	-1	2.22631	0.265858	0.00593865	1	5	131110391	131110540	149
B1_Mus2	SINE/Alu	-2.48286	-5.59006	-1	2.22599	0.873002	0.00594312	1	11	104538523	104538663	140
B1_Mus2	SINE/Alu	-2.43635	-5.41271	-1	2.22517	0.207003	0.00595433	1	11	8465304	8465450	146
B1_Mur1	SINE/Alu	-2.34327	-5.07452	-1	2.21864	0.315214	0.00604454	1	13	63292347	63292470	123
B1_Mus2	SINE/Alu	-3.32876	-10.0475	-1	2.21595	-0.194426	0.0060821	1	2	59707250	59707386	136
ID_B1	SINE/B4	-3.43577	-10.8211	-1	2.21532	-0.758918	0.00609084	1	6	127473095	127473324	229
B1_Mur3	SINE/Alu	-3.19833	-9.17897	-1	2.21447	-0.964904	0.00610288	1	17	33654836	33654933	97
ID_B1	SINE/B4	-3.19166	-9.13663	-1	2.21234	-0.963877	0.00613286	1	9	117014666	117014774	108
B1_Mus2	SINE/Alu	-3.23032	-9.38478	-1	2.21069	-0.929644	0.00615622	1	12	85114416	85114562	146
B1_Mur3	SINE/Alu	-3.29576	-9.82025	-1	2.20887	-0.244867	0.00618195	1	1	167250275	167250407	132
B2_Mm2	SINE/B2	-3.27715	-9.6944	-1	2.20876	0.159807	0.00618364	1	15	62209676	62209856	180
B1_Mus2	SINE/Alu	-3.42257	-10.7225	-1	2.20538	-0.796715	0.00623186	1	1	23287529	23287675	146
B2_Mm1t	SINE/B2	-2.319	-4.98985	-1	2.20508	-0.126812	0.00623615	1	7	112065821	112066008	187
RSINE1	SINE/B4	-3.31827	-9.97468	-1	2.20504	-0.880528	0.00623681	1	12	51678891	51678995	104
B1_Mus1	SINE/Alu	-2.33226	-5.03595	-1	2.19563	-0.0850707	0.0063734	1	19	42118390	42118535	145
B1_Mus1	SINE/Alu	-3.4717	-11.094	-1	2.19354	-0.092039	0.00640407	1	12	16983798	16983933	135
RSINE1	SINE/B4	-2.36851	-5.16407	-1	2.19282	-0.0813684	0.00641478	1	X	96138538	96138643	105
B1_Mm	SINE/Alu	-2.20793	-4.62012	-1	2.19255	0.00345616	0.00641875	1	13	43399193	43399338	145
B2_Mm1t	SINE/B2	-3.41689	-10.6804	-1	2.19198	-0.794785	0.0064271	1	1	134572469	134572627	158
B3A	SINE/B2	-2.62566	-6.17168	-1	2.18589	-0.395726	0.00651786	1	10	117097733	117097881	148
ID_B1	SINE/B4	-2.54523	-5.83703	-1	2.18251	0.329443	0.00656892	1	12	101854858	101855080	222
B1_Mus2	SINE/Alu	-2.89041	-7.41483	-1	2.18173	-0.152109	0.0065807	1	10	23317656	23317802	146
B2_Mm2	SINE/B2	-2.85288	-7.22441	-1	2.18026	-0.198517	0.00660294	1	8	122942215	122942336	121
B1_Mus2	SINE/Alu	-2.69014	-6.45375	-1	2.17901	-0.016285	0.00662205	1	17	69269455	69269601	146
B1_Mus1	SINE/Alu	-2.15799	-4.46293	-1	2.17407	0.611026	0.00669781	1	2	156169296	156169431	135
B1_Mus1	SINE/Alu	2.67464	6.38478	1	2.17378	-0.904902	0.00670229	1	4	133694995	133695121	126
B1_Mus2	SINE/Alu	-2.50972	-5.69508	-1	2.1737	0.611628	0.00670347	1	3	138959900	138960048	148
RSINE1	SINE/B4	2.81168	7.02101	1	2.17144	-0.848516	0.00673853	1	11	72671739	72671897	158
ID_B1	SINE/B4	-2.53425	-5.79275	-1	2.1713	0.108509	0.00674056	1	7	109557611	109557719	108
ID_B1	SINE/B4	1.30876	2.47729	1	2.17061	2.79107	0.00675129	1	10	60715218	60715430	212
B4	SINE/B4	-2.77481	-6.84388	-1	2.1702	-0.276496	0.00675777	1	2	153775337	153775634	297
ID_B1	SINE/B4	-4.71895	-26.3357	-1	2.16932	-1.21481	0.00677148	1	7	126567519	126567635	116
PB1D9	SINE/Alu	-3.10654	-8.61312	-1	2.16788	-0.01895	0.00679386	1	13	107815474	107815593	119
B1_Mur1	SINE/Alu	-3.35935	-10.2628	-1	2.16532	-0.190407	0.00683411	1	13	112839822	112839905	83
B1_Mus2	SINE/Alu	-3.30675	-9.89537	-1	2.16163	-0.243277	0.00689238	1	12	104257290	104257428	138
[truncated: 2,331 more rows]

## Sheet: DNA transposons
Motif	Type	log2 ratio	Fold Change	Sign	-Log10(Pvalue)	logCPM	PValue	FDR adj P-value	Chromosome	Start	End	Length
[truncated: 169 more rows]

[truncated: 2 more sheets: ERVs, Legend]
